# Supplementary material for: Profile of the in silico secretome of the palm dieback pathogen, Fusarium oxysporum f. sp. albedinis, a fungus that puts natural oases at risk
Source: PLoS One. 2022 May 26;17(5):e0260830. doi: 10.1371/journal.pone.0260830 (PMC9135196; doi:10.1371/journal.pone.0260830)
Supplement: S1 Table — (XLSX) [file pone.0260830.s005.xlsx]

## Sheet: effector annotation
#id	product	pfam accesssion	pfam names	pfam evalues	contains disulfide bonds	confidence	bondcount	Y.SL[RK]	position	[LI].AR	position	[YFW].C	position	R.LR	position	DELD	position	G[IFY][ALST]R	position	[RK]C..C.{12}H	position
FUN_001977-T1	hypothetical protein				y	0.938328	5					FGC	662-665			DELD	781-785	GYLR	884-888
FUN_001873-T1	hypothetical protein	PF08309.10	LVIVD repeat	1.8E-8	y	0.607254	3					YSC	86-89			DELD	335-339	GFLR	95-99
FUN_003730-T1	hypothetical protein	PF00026.22 PF14543.5	Eukaryotic aspartyl protease Xylanase inhibitor N-terminal	3.1E-76 2.2E-16	y	0.913881	2							RRLR	64-68	DELD	1-5
FUN_014677-T1	hypothetical protein									LNAR	120-124	YCC	193-196			DELD	206-210
FUN_008809-T1	hypothetical protein				y	0.606915	3					FAC	88-91			DELD	344-348
FUN_001493-T1	hypothetical protein				n											DELD	197-201
FUN_002173-T1	hypothetical protein	PF00144.23	Beta-lactamase	3.5E-37	n											DELD	153-157
FUN_003994-T1	hypothetical protein	PF01593.23	Flavin containing amine oxidoreductase	5.1E-40	n											DELD	126-130
FUN_014480-T1	hypothetical protein	PF00190.21 PF07883.10 PF05899.11 PF02311.18	Cupin Cupin domain Protein of unknown function (DUF861) AraC-like ligand binding domain	7.3E-41 2.3E-26 3.6E-9 1.0E-7	n											DELD	66-70
FUN_014630-T1	hypothetical protein				y	0.618883	3									DELD	78-82
FUN_014688-T1	hypothetical protein	PF00025.20 PF00071.21 PF08477.12 PF09439.9 PF01926.22 PF04670.11	ADP-ribosylation factor family Ras family Ras of Complex, Roc, domain of DAPkinase Signal recognition particle receptor beta subunit 50S ribosome-binding GTPase Gtr1/RagA G protein conserved region	1.0E-42 3.4E-19 8.8E-16 5.5E-7 8.8E-7 8.9E-7	n											DELD	144-148
FUN_016006-T1	hypothetical protein				n											DELD	123-127
FUN_015538-T1	hypothetical protein	PF01915.21 PF00933.20 PF14310.5	Glycosyl hydrolase family 3 C-terminal domain Glycosyl hydrolase family 3 N terminal domain Fibronectin type III-like domain	1.8E-46 8.3E-31 8.0E-25	n					IPAR	367-371	YSC	245-248	RVLR,RVLR,RDLR	325-329,717-721,770-774			GYTR	88-92
FUN_007837-T1	hypothetical protein	PF15474.5	Meiotically up-regulated gene family	3.9E-23	y	1.0	1			LVAR,IAAR	561-565,1140-1144	YGC,YPC,FEC,WIC	613-616,948-951,1125-1128,1153-1156					GYTR	737-741
FUN_012622-T1	hypothetical protein	PF00722.20 PF03935.14	Glycosyl hydrolases family 16 Beta-glucan synthesis-associated protein (SKN1)	4.2E-15 1.2E-7	n							FTC	9-12					GYTR	26-30
FUN_005599-T1	hypothetical protein	PF04616.13 PF03422.14 PF00251.19	Glycosyl hydrolases family 43 Carbohydrate binding module (family 6) Glycosyl hydrolases family 32 N-terminal domain	4.2E-51 9.0E-43 6.3E-6	n													GYTR	285-289
FUN_000500-T1	hypothetical protein	PF10287.8 PF10290.8	Putative TOS1-like glycosyl hydrolase (DUF2401) Glycine-rich protein domain (DUF2403)	5.7E-92 4.7E-22	y	0.952494	5					WFC	32-35					GYSR	302-306
FUN_008090-T1	hypothetical protein	PF06441.11 PF00561.19	Epoxide hydrolase N terminus alpha/beta hydrolase fold	6.0E-30 6.3E-11	n													GYSR	202-206
FUN_016009-T1	hypothetical protein				y	0.89786	5											GYSR	172-176
FUN_002166-T1	hypothetical protein				y	0.559157	3					WDC	225-228					GYLR	149-153
FUN_005603-T1	hypothetical protein	PF07470.12	Glycosyl Hydrolase Family 88	1.0E-68	n													GYLR	245-249
FUN_009213-T1	hypothetical protein				y	0.870271	2											GYLR	291-295
FUN_009788-T1	hypothetical protein				n					LYAR	49-53							GYAR	121-125
FUN_005125-T1	hypothetical protein	PF05577.11	Serine carboxypeptidase S28	5.4E-35	n							YWC	68-71					GYAR	324-328
FUN_005852-T1	hypothetical protein	PF01915.21 PF00933.20	Glycosyl hydrolase family 3 C-terminal domain Glycosyl hydrolase family 3 N terminal domain	2.0E-32 2.4E-14	n							YSC	204-207					GYAR	75-79
FUN_010457-T1	hypothetical protein	PF00089.25 PF13365.5	Trypsin Trypsin-like peptidase domain	7.1E-61 2.9E-10	y	0.4429	3											GYAR	124-128
FUN_005360-T1	hypothetical protein	PF07732.14 PF07731.13 PF00394.21	Multicopper oxidase Multicopper oxidase Multicopper oxidase	1.3E-42 9.2E-36 1.4E-26	n							FTC,FHC	61-64,591-594					GITR,GILR	105-109,392-396
FUN_000784-T1	hypothetical protein	PF07110.10 PF09448.9	EthD domain Methylmuconolactone methyl-isomerase	1.5E-20 9.5E-6														GITR	68-72
FUN_004610-T1	hypothetical protein	PF00085.19 PF13848.5	Thioredoxin Thioredoxin-like domain	1.7E-27 1.4E-26	n													GITR	186-190
FUN_007310-T1	hypothetical protein				y	0.691356	5											GITR	362-366
FUN_007886-T1	hypothetical protein	PF00067.21	Cytochrome P450	4.6E-70	n													GITR	37-41
FUN_002873-T1	hypothetical protein	PF07969.10 PF01979.19	Amidohydrolase family Amidohydrolase family	5.1E-64 2.8E-12	n					LSAR	273-277			RFLR	548-552			GISR	532-536
FUN_009500-T1	hypothetical protein				n					LTAR	5730-5734	FHC,WWC	5823-5826,5925-5928					GISR	5120-5124
FUN_015746-T1	hypothetical protein	PF01522.20 PF00187.18	Polysaccharide deacetylase Chitin recognition protein	2.3E-26 1.5E-16	n					LHAR	13-17	YTC	380-383					GISR	95-99
FUN_015263-T1	FAD-linked oxidoreductase hmp9	PF01565.22	FAD binding domain	3.7E-23	y	0.648365	4					FYC	570-573					GISR	499-503
FUN_003361-T1	hypothetical protein	PF00067.21	Cytochrome P450	3.4E-76	n							FVC	482-485					GISR	450-454
FUN_003620-T1	hypothetical protein	PF01263.19	Aldose 1-epimerase	2.2E-47	n							FNC,YSC,YGC	268-271,319-322,349-352					GISR	55-59
FUN_000236-T1	hypothetical protein	PF07156.13 PF13450.5 PF01593.23	Prenylcysteine lyase NAD(P)-binding Rossmann-like domain Flavin containing amine oxidoreductase	4.8E-93 7.7E-11 1.1E-9	n													GISR	511-515
FUN_001441-T1	hypothetical protein	PF00144.23	Beta-lactamase	1.5E-30	n													GISR	172-176
FUN_009771-T1	hypothetical protein	PF03211.12 PF00734.17	Pectate lyase Fungal cellulose binding domain	1.2E-80 7.4E-8	n													GISR	153-157
FUN_011259-T1	hypothetical protein				y	1.0	1											GISR	169-173
FUN_014339-T1	hypothetical protein	PF17111.4	Fungal N-terminal domain of STAND proteins	1.7E-12	n									RTLR	381-385			GILR	827-831
FUN_005025-T1	hypothetical protein	PF01055.25 PF16863.4	Glycosyl hydrolases family 31 N-terminal barrel of NtMGAM and CtMGAM, maltase-glucoamylase	7.1E-123 1.2E-28	n					LCAR	688-692							GILR	898-902
FUN_011906-T1	hypothetical protein	PF01915.21 PF00933.20 PF14310.5	Glycosyl hydrolase family 3 C-terminal domain Glycosyl hydrolase family 3 N terminal domain Fibronectin type III-like domain	9.9E-52 5.1E-36 4.6E-25	n					INAR	486-490	YGC	275-278					GILR	285-289
FUN_006824-T1	hypothetical protein				n													GILR	712-716
FUN_001362-T1	hypothetical protein	PF01494.18	FAD binding domain	3.1E-14	n									RLLR	339-343			GIAR	109-113
FUN_001438-T1	hypothetical protein	PF00150.17 PF13204.5 PF02836.16	Cellulase (glycosyl hydrolase family 5) Protein of unknown function (DUF4038) Glycosyl hydrolases family 2, TIM barrel domain	5.6E-21 3.1E-7 2.8E-6	n							FGC,WLC,YSC	146-149,226-229,238-241					GIAR	107-111
FUN_003581-T1	hypothetical protein				n													GIAR	200-204
FUN_004325-T1	hypothetical protein				n													GIAR	463-467
FUN_014285-T1	hypothetical protein	PF12831.6	FAD dependent oxidoreductase	2.0E-107	n													GIAR	81-85
FUN_016008-T1	hypothetical protein	PF00082.21 PF05922.15	Subtilase family Peptidase inhibitor I9	2.4E-34 2.1E-11	n													GIAR	118-122
FUN_014281-T1	hypothetical protein				n							YPC,FNC,WTC	617-620,648-651,1018-1021					GFTR	534-538
FUN_014089-T1	hypothetical protein	PF00149.27	Calcineurin-like phosphoesterase	1.8E-9	n							FGC	358-361					GFTR	418-422
FUN_002283-T1	hypothetical protein	PF01915.21 PF00933.20	Glycosyl hydrolase family 3 C-terminal domain Glycosyl hydrolase family 3 N terminal domain	3.2E-40 6.0E-31	n													GFTR	216-220
FUN_002891-T1	hypothetical protein				y	0.506152	5											GFTR	287-291
FUN_009618-T1	hypothetical protein	PF00722.20 PF03935.14	Glycosyl hydrolases family 16 Beta-glucan synthesis-associated protein (SKN1)	5.4E-17 2.3E-8	n													GFTR	26-30
FUN_004363-T1	hypothetical protein	PF05729.11	NACHT domain	4.6E-10	n					LLAR	542-546	WNC,FAC	405-408,922-925	RWLR	462-466			GFSR	431-435
FUN_016296-T1	hypothetical protein				n									RRLR	352-356			GFSR	349-353
FUN_015787-T1	hypothetical protein	PF01822.18	WSC domain	3.9E-55	n					LFAR	310-314	YKC,FNC,YSC	228-231,366-369,471-474					GFSR	44-48
FUN_003996-T1	hypothetical protein	PF12796.6 PF13637.5 PF00023.29 PF13606.5 PF13857.5 PF14479.5	Ankyrin repeats (3 copies) Ankyrin repeats (many copies) Ankyrin repeat Ankyrin repeat Ankyrin repeats (many copies) Prion-inhibition and propagation	3.2E-60 1.6E-42 2.0E-42 2.8E-40 1.2E-35 9.1E-15	n					INAR,LAAR	717-721,1050-1054	WAC,FPC,YAC	697-700,917-920,1015-1018					GFSR	901-905
FUN_002525-T1	hypothetical protein	PF00134.22 PF02984.18	Cyclin, N-terminal domain Cyclin, C-terminal domain	1.0E-33 6.5E-7	n					IMAR	38-42	YLC	224-227					GFSR	295-299
FUN_003642-T1	hypothetical protein	PF00024.25 PF14295.5 PF08276.10	PAN domain PAN domain PAN-like domain	8.6E-11 6.2E-8 1.8E-6	n							YSC	323-326					GFSR	289-293
FUN_001376-T1	hypothetical protein	PF00134.22 PF02984.18	Cyclin, N-terminal domain Cyclin, C-terminal domain	3.6E-25 9.3E-10	n							YLC	114-117					GFSR	185-189
FUN_002731-T1	hypothetical protein				n													GFSR	93-97
FUN_007997-T1	hypothetical protein	PF07732.14 PF07731.13 PF00394.21	Multicopper oxidase Multicopper oxidase Multicopper oxidase	2.4E-41 2.8E-31 3.4E-11	n													GFSR	45-49
FUN_014860-T1	hypothetical protein	PF00933.20 PF01915.21	Glycosyl hydrolase family 3 N terminal domain Glycosyl hydrolase family 3 C-terminal domain	2.4E-49 1.1E-6	n													GFSR	136-140
FUN_007616-T1	hypothetical protein	PF01266.23	FAD dependent oxidoreductase	1.8E-36	n													GFLR,GYTR	232-236,277-281
FUN_015256-T1	hypothetical protein	PF15411.5 PF06395.10	Pleckstrin homology domain CDC24 Calponin	1.8E-11 2.2E-10	n									RALR	245-249			GFLR	423-427
FUN_002001-T1	hypothetical protein	PF01083.21 PF00300.21	Cutinase Histidine phosphatase superfamily (branch 1)	3.9E-29 2.2E-10	y	0.685468	5			ILAR	450-454							GFLR	476-480
FUN_004584-T1	hypothetical protein	PF00722.20 PF03935.14	Glycosyl hydrolases family 16 Beta-glucan synthesis-associated protein (SKN1)	7.4E-13 3.3E-8	n													GFLR	74-78
FUN_005796-T1	hypothetical protein	PF00450.21	Serine carboxypeptidase	1.7E-100	n													GFLR	1-5
FUN_009604-T1	hypothetical protein	PF00561.19 PF12697.6 PF12146.7	alpha/beta hydrolase fold Alpha/beta hydrolase family Serine aminopeptidase, S33	1.2E-17 2.0E-12 5.1E-7														GFLR	220-224
FUN_015788-T1	hypothetical protein				n													GFLR	164-168
FUN_007130-T1	hypothetical protein				n							YDC	132-135					GFAR	15-19
FUN_000811-T1	hypothetical protein				y	0.197139	4					YYC	100-103							KCPDCRFDGLVCESKDWH	75-93
FUN_003876-T1	hypothetical protein	PF12796.6 PF13606.5 PF00023.29 PF13637.5 PF13857.5 PF14479.5 PF05729.11	Ankyrin repeats (3 copies) Ankyrin repeat Ankyrin repeat Ankyrin repeats (many copies) Ankyrin repeats (many copies) Prion-inhibition and propagation NACHT domain	3.4E-40 2.2E-32 7.6E-31 1.9E-29 1.3E-24 2.5E-15 3.0E-11	n			YVSLR	641-646	ILAR,LEAR,LAAR	200-204,968-972,1022-1026	YGC,FIC	809-812,852-855
FUN_012389-T1	hypothetical protein	PF12862.6	Anaphase-promoting complex subunit 5	3.7E-35	n			YVSLR	771-776			FGC	332-335
FUN_002980-T1	hypothetical protein	PF12796.6 PF14479.5 PF13606.5 PF00023.29 PF05729.11 PF13857.5 PF13637.5	Ankyrin repeats (3 copies) Prion-inhibition and propagation Ankyrin repeat Ankyrin repeat NACHT domain Ankyrin repeats (many copies) Ankyrin repeats (many copies)	1.1E-20 2.4E-17 1.8E-15 2.2E-14 1.9E-11 2.2E-11 2.4E-10	n			YVSLR	628-633
FUN_016214-T1	hypothetical protein	PF00722.20	Glycosyl hydrolases family 16	4.9E-9	n			YVSLR	145-150
FUN_009858-T1	hypothetical protein	PF00728.21 PF02838.14	Glycosyl hydrolase family 20, catalytic domain Glycosyl hydrolase family 20, domain 2	3.7E-31 2.2E-8	n			YTSLK	413-418	LPAR	424-428
FUN_007540-T1	hypothetical protein				n			YLSLK	806-811	IFAR,IGAR,ILAR	197-201,355-359,689-693	WLC,FQC,WYC	298-301,362-365,800-803
FUN_013932-T1	hypothetical protein	PF06964.11	Alpha-L-arabinofuranosidase C-terminal domain	1.3E-14	n			YGSLR	345-350
FUN_009376-T1	hypothetical protein	PF01494.18 PF01266.23 PF07992.13	FAD binding domain FAD dependent oxidoreductase Pyridine nucleotide-disulphide oxidoreductase	1.0E-19 8.7E-11 3.7E-8	n			YESLR	342-347
FUN_000798-T1	Catalase-peroxidase 2	PF00141.22	Peroxidase	5.2E-86	n			YESLK	95-100			WPC	61-64
FUN_016114-T1	Catalase-peroxidase 2	PF00141.22	Peroxidase	4.6E-83	n			YESLK	95-100			WPC	61-64
FUN_005233-T1	hypothetical protein	PF01817.20	Chorismate mutase type II	7.0E-8	y	0.678523	3	YASLK	159-164	LYAR	99-103
FUN_012732-T1	hypothetical protein	PF04389.16 PF04253.14 PF02225.21	Peptidase family M28 Transferrin receptor-like dimerisation domain PA domain	5.4E-25 1.6E-23 3.5E-8	n			YASLK	269-274	LRAR	27-31	YAC	15-18
FUN_013182-T1	hypothetical protein	PF09118.10 PF00754.24 PF13964.5 PF01344.24 PF07646.14 PF07250.10	Domain of unknown function (DUF1929) F5/8 type C domain Kelch motif Kelch motif Kelch motif Glyoxal oxidase N-terminus	9.9E-26 2.1E-19 5.7E-10 5.8E-8 2.8E-6 5.3E-6	n					IHAR	475-479	YPC	59-62	RYLR	155-159
FUN_002936-T1	hypothetical protein	PF02383.17 PF12456.7	SacI homology domain Inositol phosphatase	2.4E-96 2.2E-39	n							YSC	748-751	RYLR	386-390
FUN_003798-T1	hypothetical protein				y	1.0	1					YLC,FTC	123-126,136-139	RYLR	223-227
FUN_009235-T1	hypothetical protein	PF07745.12	Glycosyl hydrolase family 53	9.8E-79	n									RYLR	304-308
FUN_007341-T1	hypothetical protein	PF01915.21 PF00933.20 PF14310.5	Glycosyl hydrolase family 3 C-terminal domain Glycosyl hydrolase family 3 N terminal domain Fibronectin type III-like domain	4.8E-44 3.4E-34 1.8E-17	n							YGC	275-278	RVLR	829-833
FUN_009765-T1	hypothetical protein	PF01048.19	Phosphorylase superfamily	3.4E-7	y	0.536677	3					WIC,FPC	10-13,270-273	RTLR	143-147
FUN_004536-T1	hypothetical protein	PF14479.5 PF00069.24	Prion-inhibition and propagation Protein kinase domain	4.0E-17 9.6E-7	n					LGAR	237-241			RSLR	250-254
FUN_009470-T1	hypothetical protein				n							YGC,YVC	69-72,91-94	RSLR	1-5
FUN_017086-T1	hypothetical protein				n							FDC,FPC	283-286,286-289	RSLR	236-240
FUN_007374-T1	hypothetical protein	PF05630.10	Necrosis inducing protein (NPP1)	1.7E-53	y	0.537192	3							RSLR	221-225
FUN_010690-T1	hypothetical protein	PF01565.22 PF08031.11	FAD binding domain Berberine and berberine like	7.7E-18 9.4E-14	n									RSLR	4-8
FUN_009907-T1	hypothetical protein	PF01822.18	WSC domain	6.1E-11	n					LRAR	449-453	FGC	367-370	RRLR	447-451
FUN_002067-T1	hypothetical protein				y	0.209804	4			IMAR,IVAR	273-277,374-378			RRLR	264-268
FUN_016540-T1	hypothetical protein	PF00246.23	Zinc carboxypeptidase	1.5E-74	n							YTC	397-400	RRLR	552-556
FUN_002419-T1	hypothetical protein	PF13019.5	Telomere stability and silencing	7.0E-71	n									RRLR	125-129
FUN_009743-T1	hypothetical protein	PF00732.18 PF05199.12 PF00890.23	GMC oxidoreductase GMC oxidoreductase FAD binding domain	3.9E-46 6.9E-37 3.0E-8	n									RRLR	533-537
FUN_004995-T1	hypothetical protein	PF00326.20 PF02230.15 PF10503.8	Prolyl oligopeptidase family Phospholipase/Carboxylesterase Esterase PHB depolymerase	3.3E-7 4.3E-7 5.9E-6	n							YTC	227-230	RQLR	195-199
FUN_004034-T1	hypothetical protein	PF12013.7	Orsellinic acid/F9775 biosynthesis cluster protein D	2.7E-13	n							FSC,YLC,YTC	93-96,329-332,656-659	RQLR	44-48
FUN_007477-T1	hypothetical protein	PF01764.24	Lipase (class 3)	2.1E-30	n							FDC,YMC	75-78,315-318	RQLR	198-202
FUN_005622-T1	hypothetical protein	PF05572.12	Pregnancy-associated plasma protein-A	7.2E-15	y	0.931203	2							RQLR	120-124
FUN_009400-T1	hypothetical protein	PF00710.19	Asparaginase, N-terminal	6.4E-28	n									RQLR	316-320
FUN_009586-T1	hypothetical protein	PF00933.20 PF01915.21 PF14310.5	Glycosyl hydrolase family 3 N terminal domain Glycosyl hydrolase family 3 C-terminal domain Fibronectin type III-like domain	9.8E-42 1.6E-37 3.5E-22	n									RQLR	733-737
FUN_015451-T1	hypothetical protein				y	1.0	1							RQLR	59-63
FUN_015916-T1	hypothetical protein	PF00246.23	Zinc carboxypeptidase	5.4E-73	y	1.0	1							RQLR	293-297
FUN_009637-T1	hypothetical protein	PF12937.6	F-box-like	1.8E-11	n					LTAR	377-381	YIC	168-171	RPLR,RQLR	35-39,201-205
FUN_013987-T1	hypothetical protein									LYAR,LAAR,IGAR	117-121,166-170,1026-1030			RPLR	689-693
FUN_012631-T1	hypothetical protein				n									RPLR	154-158
FUN_011424-T1	hypothetical protein	PF00400.31 PF12894.6 PF05729.11	WD domain, G-beta repeat Anaphase-promoting complex subunit 4 WD40 domain NACHT domain	2.1E-14 1.6E-13 2.4E-8	n							YAC,WSC,WTC,FHC,FGC	618-621,789-792,861-864,1292-1295,1466-1469	RNLR	669-673
FUN_013898-T1	hypothetical protein	PF00144.23	Beta-lactamase	1.1E-44	n									RNLR	173-177
FUN_003319-T1	hypothetical protein	PF06479.11 PF00069.24 PF07714.16 PF01011.20	Ribonuclease 2-5A Protein kinase domain Protein tyrosine kinase PQQ enzyme repeat	4.9E-44 2.2E-41 1.8E-21 1.4E-6	n							FDC,FLC	1057-1060,1125-1128	RLLR,RALR	866-870,1188-1192
FUN_014931-T1	hypothetical protein				n					LTAR	805-809	YNC,FAC,YAC,YVC,FAC,FVC,FAC	216-219,519-522,546-549,1362-1365,1449-1452,1502-1505,1554-1557	RLLR	502-506
FUN_004283-T1	hypothetical protein	PF12520.7	Protein of unknown function (DUF3723)	7.9E-65	n							YEC	356-359	RLLR	56-60
FUN_003774-T1	hypothetical protein	PF00067.21	Cytochrome P450	4.7E-45	n							YAC	182-185	RLLR	320-324
FUN_016031-T1	hypothetical protein	PF05729.11	NACHT domain	7.3E-6	y	0.216162	4					WSC	111-114	RLLR	423-427
FUN_011848-T1	hypothetical protein	PF12796.6 PF13637.5 PF00023.29 PF13857.5 PF13606.5 PF05729.11 PF01048.19	Ankyrin repeats (3 copies) Ankyrin repeats (many copies) Ankyrin repeat Ankyrin repeats (many copies) Ankyrin repeat NACHT domain Phosphorylase superfamily	3.0E-99 4.4E-96 4.1E-86 2.7E-73 8.4E-65 3.6E-7 9.9E-7	n					ILAR	216-220	WIC,FPC	10-13,272-275	RKLR	376-380
FUN_016792-T1	hypothetical protein	PF03198.13 PF00150.17	Glucanosyltransferase Cellulase (glycosyl hydrolase family 5)	9.4E-127 9.1E-6	y	0.568965	3			IKAR	186-190	YGC	262-265	RKLR	189-193
FUN_007686-T1	hypothetical protein	PF12796.6 PF13637.5 PF00023.29 PF13606.5 PF13857.5 PF05729.11 PF13401.5	Ankyrin repeats (3 copies) Ankyrin repeats (many copies) Ankyrin repeat Ankyrin repeat Ankyrin repeats (many copies) NACHT domain AAA domain	7.3E-56 3.9E-39 1.8E-37 1.0E-33 1.7E-33 1.8E-10 1.6E-6	n							WVC	659-662	RKLR	1464-1468
FUN_003084-T1	hypothetical protein				n									RILR,RCLR	38-42,531-535
FUN_008140-T1	Mannose-6-phosphate isomerase	PF00150.17	Cellulase (glycosyl hydrolase family 5)	2.0E-16	n							YWC	54-57	RILR	78-82
FUN_009561-T1	hypothetical protein	PF00295.16 PF12708.6	Glycosyl hydrolases family 28 Pectate lyase superfamily protein	1.3E-24 1.7E-6	n							FNC	340-343	RILR	148-152
FUN_005618-T1	hypothetical protein	PF13517.5 PF13472.5	Repeat domain in Vibrio, Colwellia, Bradyrhizobium and Shewanella GDSL-like Lipase/Acylhydrolase family	4.5E-24 4.1E-16	n							FFC,YYC,YEC,FYC	438-441,642-645,1309-1312,1348-1351	RILR	1-5
FUN_003756-T1	hypothetical protein	PF00491.20	Arginase family	6.0E-86	n									RILR	342-346
FUN_006304-T1	hypothetical protein	PF01979.19 PF07969.10	Amidohydrolase family Amidohydrolase family	2.3E-22 8.0E-9	n									RILR	40-44
FUN_008551-T1	hypothetical protein	PF00491.20	Arginase family	1.2E-86	n									RILR	324-328
FUN_008451-T1	hypothetical protein				y	0.85216	4			IAAR,LLAR	86-90,299-303			RHLR	255-259
FUN_001132-T1	hypothetical protein	PF16010.4 PF00732.18 PF05199.12 PF00890.23 PF12831.6 PF07992.13 PF03486.13 PF01266.23 PF01494.18	Cytochrome domain of cellobiose dehydrogenase GMC oxidoreductase GMC oxidoreductase FAD binding domain FAD dependent oxidoreductase Pyridine nucleotide-disulphide oxidoreductase HI0933-like protein FAD dependent oxidoreductase FAD binding domain	9.7E-55 2.7E-26 4.1E-19 3.0E-7 4.2E-7 4.4E-7 7.0E-7 1.3E-6 3.3E-6	n							FLC	133-136	RGLR	780-784
FUN_001167-T1	hypothetical protein				y	1.0	1							RGLR	145-149
FUN_002142-T1	hypothetical protein	PF14871.5 PF02449.14	Hypothetical glycosyl hydrolase 6 Beta-galactosidase	3.1E-30 9.3E-6	n									RGLR	110-114
FUN_010794-T1	hypothetical protein	PF01229.16	Glycosyl hydrolases family 39	1.8E-6										RGLR	297-301
FUN_013947-T1	hypothetical protein	PF01565.22	FAD binding domain	8.7E-21	n									RGLR	333-337
FUN_008804-T1	hypothetical protein	PF07969.10 PF01979.19	Amidohydrolase family Amidohydrolase family	5.6E-62 5.8E-9	n					LTAR	281-285			RFLR	555-559
FUN_009778-T1	hypothetical protein	PF01266.23	FAD dependent oxidoreductase	1.9E-28	n					IIAR	247-251			RFLR	144-148
FUN_004972-T1	hypothetical protein	PF00150.17	Cellulase (glycosyl hydrolase family 5)	1.8E-17	n							FSC,FIC	12-15,293-296	RFLR	126-130
FUN_000558-T1	hypothetical protein	PF00722.20	Glycosyl hydrolases family 16	1.0E-6	n									RFLR	328-332
FUN_008266-T1	hypothetical protein	PF04000.14	Sas10/Utp3/C1D family	4.6E-16										RFLR	110-114
FUN_017148-T1	hypothetical protein	PF00933.20 PF01915.21 PF14310.5	Glycosyl hydrolase family 3 N terminal domain Glycosyl hydrolase family 3 C-terminal domain Fibronectin type III-like domain	6.8E-60 4.4E-54 6.5E-22	n							YLC,YVC	5-8,307-310	RELR,RELR,RVLR	176-180,237-241,360-364
FUN_002390-T1	hypothetical protein				n							FNC	8-11	RELR,RELR	34-38,144-148
FUN_011143-T1	hypothetical protein	PF00515.27 PF00226.30 PF07719.16 PF13371.5 PF13181.5 PF14559.5 PF13428.5 PF13414.5 PF13174.5 PF13431.5 PF13432.5 PF13176.5 PF16918.4	Tetratricopeptide repeat DnaJ domain Tetratricopeptide repeat Tetratricopeptide repeat Tetratricopeptide repeat Tetratricopeptide repeat Tetratricopeptide repeat TPR repeat Tetratricopeptide repeat Tetratricopeptide repeat Tetratricopeptide repeat Tetratricopeptide repeat Protein kinase G tetratricopeptide repeat	5.4E-22 3.3E-21 3.0E-19 2.3E-18 2.5E-17 6.3E-15 5.2E-13 2.5E-12 3.8E-12 1.4E-11 1.2E-10 6.2E-9 1.4E-6	n					LRAR	464-468			RELR	178-182
FUN_013071-T1	hypothetical protein				y	0.739889	5			LKAR,LTAR	337-341,394-398	FLC	9-12	RELR	325-329
FUN_001702-T1	hypothetical protein				y	1.0	1					WKC	130-133	RELR	206-210
FUN_009711-T1	hypothetical protein	PF00491.20	Arginase family	4.8E-91	n									RELR	330-334
FUN_015414-T1	hypothetical protein	PF00704.27 PF00187.18	Glycosyl hydrolases family 18 Chitin recognition protein	5.3E-60 1.5E-12	n									RELR	218-222
FUN_016968-T1	hypothetical protein				y	1.0	1							RELR	344-348
FUN_005947-T1	hypothetical protein	PF14479.5	Prion-inhibition and propagation	3.0E-50	n					LRAR	157-161			RDLR	174-178
FUN_001872-T1	hypothetical protein	PF01915.21 PF00933.20 PF14310.5	Glycosyl hydrolase family 3 C-terminal domain Glycosyl hydrolase family 3 N terminal domain Fibronectin type III-like domain	2.7E-50 8.4E-34 8.3E-24	n					LNAR,ISAR	31-35,649-653	YSC	240-243	RDLR	762-766
FUN_003609-T1	hypothetical protein				n					IAAR,LDAR	1-5,58-62			RDLR	279-283
FUN_000076-T1	hypothetical protein	PF02678.15 PF05726.12 PF07883.10	Pirin Pirin C-terminal cupin domain Cupin domain	4.4E-30 1.5E-24 7.7E-10	n									RDLR	193-197
FUN_007668-T1	hypothetical protein	PF00135.27 PF07859.12	Carboxylesterase family alpha/beta hydrolase fold	2.3E-70 2.2E-8	y	0.79495	3							RDLR	61-65
FUN_013902-T1	hypothetical protein	PF13374.5 PF13424.5 PF01048.19 PF00931.21 PF14561.5 PF05729.11	Tetratricopeptide repeat Tetratricopeptide repeat Phosphorylase superfamily NB-ARC domain Tetratricopeptide repeat NACHT domain	6.6E-16 4.0E-14 5.4E-13 2.3E-10 6.2E-8 4.6E-7	y	0.751725	3					FPC	284-287	RCLR	772-776
FUN_001834-T1	hypothetical protein	PF00264.19	Common central domain of tyrosinase	3.0E-50	n									RCLR	233-237
FUN_008496-T1	hypothetical protein				n									RCLR	81-85
FUN_010436-T1	hypothetical protein	PF00264.19	Common central domain of tyrosinase	3.2E-51	n									RCLR	238-242
FUN_014229-T1	hypothetical protein	PF00264.19	Common central domain of tyrosinase	5.2E-51	n									RCLR	238-242
FUN_005359-T1	hypothetical protein	PF00082.21 PF06280.11 PF02225.21	Subtilase family Fn3-like domain PA domain	1.6E-44 2.9E-14 1.2E-7	n							FGC	239-242	RALR	844-848
FUN_015772-T1	hypothetical protein	PF00082.21 PF06280.11	Subtilase family Fn3-like domain	3.4E-44 1.1E-18	n							FGC	245-248	RALR	853-857
FUN_003243-T1	hypothetical protein	PF00501.27 PF13193.5	AMP-binding enzyme AMP-binding enzyme C-terminal domain	1.6E-65 5.5E-13	n									RALR	26-30
FUN_008698-T1	hypothetical protein	PF00264.19	Common central domain of tyrosinase	9.3E-51	n									RALR	146-150
FUN_013728-T1	hypothetical protein	PF00264.19	Common central domain of tyrosinase	7.9E-40	n									RALR	100-104
FUN_002454-T1	hypothetical protein	PF00732.18 PF05199.12 PF01266.23 PF07992.13 PF13450.5 PF00890.23 PF03486.13	GMC oxidoreductase GMC oxidoreductase FAD dependent oxidoreductase Pyridine nucleotide-disulphide oxidoreductase NAD(P)-binding Rossmann-like domain FAD binding domain HI0933-like protein	1.8E-32 3.4E-18 9.2E-9 4.6E-7 1.1E-6 1.8E-6 3.0E-6	n					LYAR	152-156	YMC	100-103
FUN_014570-T1	hypothetical protein	PF00704.27	Glycosyl hydrolases family 18	2.3E-79	n					LYAR	196-200	YGC	106-109
FUN_004327-T1	hypothetical protein				n					LYAR	42-46
FUN_013136-T1	hypothetical protein				y	0.868754	2			LYAR	59-63
FUN_014392-T1	hypothetical protein	PF17050.4	Altered inheritance of mitochondria 5	1.2E-27						LWAR	106-110
FUN_004630-T1	hypothetical protein	PF12660.6	Putative zinc-finger of transcription factor IIIC complex	2.5E-14	n					LVAR,LFAR	310-314,470-474	WEC	233-236
FUN_001403-T1	hypothetical protein	PF00026.22 PF14543.5	Eukaryotic aspartyl protease Xylanase inhibitor N-terminal	7.5E-67 3.9E-10	y	1.0	1			LVAR,LEAR	60-64,104-108	FPC	480-483
FUN_007501-T1	hypothetical protein									LVAR	71-75
FUN_010210-T1	hypothetical protein	PF07335.10	Fungal chitosanase of glycosyl hydrolase group 75	5.0E-67	y	0.80436	4			LVAR	249-253
FUN_014876-T1	hypothetical protein	PF09224.10	Domain of unknown function (DUF1961)	2.5E-100						LVAR	215-219
FUN_005029-T1	hypothetical protein	PF00732.18 PF05199.12 PF01266.23 PF00890.23	GMC oxidoreductase GMC oxidoreductase FAD dependent oxidoreductase FAD binding domain	1.4E-49 1.5E-31 1.6E-7 6.0E-6	n					LTAR	303-307
FUN_007273-T1	hypothetical protein	PF17111.4	Fungal N-terminal domain of STAND proteins	8.1E-7	n					LTAR	165-169
FUN_007640-T1	hypothetical protein	PF14856.5	Pathogen effector putative necrosis-inducing factor	5.9E-7	n					LTAR	49-53
FUN_007675-T1	hypothetical protein	PF00106.24 PF13561.5	short chain dehydrogenase Enoyl-(Acyl carrier protein) reductase	9.0E-41 1.3E-25	n					LTAR	22-26
FUN_009820-T1	hypothetical protein	PF00930.20 PF00326.20	Dipeptidyl peptidase IV (DPP IV) N-terminal region Prolyl oligopeptidase family	1.5E-111 6.3E-38						LTAR	747-751
FUN_012006-T1	hypothetical protein				n					LTAR	114-118
FUN_001943-T1	hypothetical protein	PF07738.12	Sad1 / UNC-like C-terminal	3.8E-28	n					LSAR,LAAR	670-674,750-754	FEC,YYC	259-262,352-355
FUN_010054-T1	hypothetical protein	PF07519.10	Tannase and feruloyl esterase	1.8E-104	y	0.838524	5			LSAR	312-316	YSC	298-301
FUN_004861-T1	hypothetical protein				y	0.956766	2			LSAR	302-306	WNC,YKC,FPC	113-116,244-247,312-315
FUN_007070-T1	hypothetical protein				y	0.875053	2			LSAR	444-448	WIC,FAC	40-43,223-226
FUN_014934-T1	hypothetical protein				n					LSAR	33-37	FPC	71-74
FUN_005507-T1	hypothetical protein				y	0.91779	4			LSAR	488-492
FUN_007970-T1	hypothetical protein				n					LSAR	30-34
FUN_011036-T1	hypothetical protein	PF06427.10	UDP-glucose:Glycoprotein Glucosyltransferase	0.0	y	1.0	1			LSAR	156-160
FUN_016941-T1	hypothetical protein	PF01593.23 PF13450.5 PF07992.13 PF13738.5	Flavin containing amine oxidoreductase NAD(P)-binding Rossmann-like domain Pyridine nucleotide-disulphide oxidoreductase Pyridine nucleotide-disulphide oxidoreductase	2.2E-62 4.8E-10 2.0E-6 9.1E-6	n					LSAR	169-173
FUN_011883-T1	hypothetical protein	PF02089.14	Palmitoyl protein thioesterase	6.5E-52	n					LRAR	264-268	WLC	163-166
FUN_002856-T1	hypothetical protein	PF00775.20	Dioxygenase	1.9E-9	n					LRAR	51-55	WHC	167-170
FUN_005629-T1	hypothetical protein				n					LRAR	1001-1005	WAC,WVC,FGC	690-693,1143-1146,1191-1194
FUN_006951-T1	hypothetical protein	PF01593.23 PF01266.23 PF13450.5 PF00890.23 PF03486.13 PF12831.6 PF01494.18 PF00070.26 PF07992.13 PF01946.16	Flavin containing amine oxidoreductase FAD dependent oxidoreductase NAD(P)-binding Rossmann-like domain FAD binding domain HI0933-like protein FAD dependent oxidoreductase FAD binding domain Pyridine nucleotide-disulphide oxidoreductase Pyridine nucleotide-disulphide oxidoreductase Thi4 family	1.1E-12 6.4E-9 1.7E-8 1.2E-7 3.7E-7 8.3E-7 1.1E-6 1.3E-6 3.8E-6 9.1E-6	n					LRAR	281-285
FUN_009439-T1	hypothetical protein	PF00173.27	Cytochrome b5-like Heme/Steroid binding domain	5.5E-16	n					LRAR	75-79
FUN_013233-T1	hypothetical protein	PF06824.10	Metal-independent alpha-mannosidase (GH125)	1.9E-181	y	1.0	1			LQAR,LIAR	152-156,505-509	FEC	197-200
FUN_008224-T1	hypothetical protein	PF00018.27 PF14604.5 PF00787.23 PF07653.16 PF00564.23	SH3 domain Variant SH3 domain PX domain Variant SH3 domain PB1 domain	2.9E-27 1.2E-18 6.8E-14 4.1E-11 7.6E-7	n					LQAR	392-396	YLC	52-55
FUN_002139-T1	hypothetical protein	PF00394.21 PF07732.14	Multicopper oxidase Multicopper oxidase	8.4E-46 4.0E-41	n					LQAR	39-43
FUN_010455-T1	hypothetical protein	PF00544.18	Pectate lyase	2.5E-44	n					LQAR	20-24
FUN_000227-T1	hypothetical protein	PF01263.19	Aldose 1-epimerase	8.1E-61	n					LPAR	291-295	FCC	300-303
FUN_008648-T1	hypothetical protein	PF17132.3 PF02837.17	alpha-L-rhamnosidase Glycosyl hydrolases family 2, sugar binding domain	4.3E-21 4.3E-6	n					LPAR	614-618
FUN_016237-T1	hypothetical protein				y	0.604464	3			LPAR	49-53
FUN_013103-T1	hypothetical protein	PF17111.4 PF12796.6 PF13637.5 PF13606.5	Fungal N-terminal domain of STAND proteins Ankyrin repeats (3 copies) Ankyrin repeats (many copies) Ankyrin repeat	1.9E-11 6.4E-8 1.7E-7 2.3E-7	n					LNAR	470-474	FTC	488-491
FUN_005597-T1	hypothetical protein				y	0.190107	4			LNAR	26-30
FUN_007810-T1	hypothetical protein	PF01828.16	Peptidase A4 family	3.3E-49	n					LNAR	212-216
FUN_014381-T1	hypothetical protein	PF01105.23	emp24/gp25L/p24 family/GOLD	4.2E-52	n					LNAR	154-158
FUN_010428-T1	hypothetical protein				n					LMAR,LLAR	142-146,276-280
FUN_000355-T1	hypothetical protein	PF00135.27 PF07859.12	Carboxylesterase family alpha/beta hydrolase fold	5.4E-94 4.2E-7	y	0.626558	4			LMAR	331-335
FUN_015374-T1	hypothetical protein	PF03403.12	Platelet-activating factor acetylhydrolase, isoform II	7.2E-21	n					LMAR	137-141
FUN_002046-T1	hypothetical protein	PF00704.27 PF00187.18	Glycosyl hydrolases family 18 Chitin recognition protein	2.6E-68 9.8E-10	n					LLAR,LHAR	803-807,930-934	FCC,FCC,FNC	536-539,665-668,888-891
FUN_008687-T1	hypothetical protein				n					LLAR	73-77	YNC	166-169
FUN_003160-T1	hypothetical protein	PF01019.20	Gamma-glutamyltranspeptidase	3.1E-162	n					LLAR	50-54
FUN_005678-T1	hypothetical protein				n					LLAR	49-53
FUN_005818-T1	hypothetical protein				y	1.0	1			LLAR	73-77
FUN_009233-T1	hypothetical protein				n					LLAR	75-79
FUN_013575-T1	hypothetical protein	PF01494.18 PF08491.9 PF01266.23	FAD binding domain Squalene epoxidase FAD dependent oxidoreductase	5.6E-22 6.8E-7 3.8E-6	n					LLAR	16-20
FUN_008190-T1	hypothetical protein				n					LKAR,IDAR,LGAR	38-42,67-71,832-836
FUN_011419-T1	hypothetical protein				y	0.563122	3			LKAR	246-250	YLC	149-152
FUN_001092-T1	hypothetical protein				n					LKAR	646-650
FUN_003238-T1	hypothetical protein	PF04389.16 PF02225.21	Peptidase family M28 PA domain	2.0E-34 5.3E-14	n					LKAR	214-218
FUN_013679-T1	hypothetical protein				n					LKAR	433-437
FUN_016370-T1	hypothetical protein	PF00194.20	Eukaryotic-type carbonic anhydrase	8.0E-34	n					LKAR	264-268
FUN_011717-T1	hypothetical protein	PF00775.20	Dioxygenase	2.8E-9	n					LHAR,LKAR	55-59,60-64	WNC	183-186
FUN_010257-T1	hypothetical protein	PF09118.10 PF00754.24 PF01344.24 PF13964.5 PF07250.10 PF07646.14	Domain of unknown function (DUF1929) F5/8 type C domain Kelch motif Kelch motif Glyoxal oxidase N-terminus Kelch motif	2.2E-25 1.7E-18 1.1E-9 1.2E-9 2.2E-6 4.1E-6	n					LHAR	475-479	FEC	60-63
FUN_014498-T1	hypothetical protein				y	0.27178	4			LHAR	37-41
FUN_014691-T1	hypothetical protein	PF01204.17	Trehalase	1.4E-119	n					LHAR	654-658
FUN_016958-T1	hypothetical protein				n					LGAR,LIAR	74-78,1043-1047	YPC,WTC	907-910,1263-1266
FUN_004399-T1	hypothetical protein				y	1.0	1			LGAR	30-34	WDC	119-122
FUN_008138-T1	hypothetical protein									LGAR	30-34	WDC	119-122
FUN_012197-T1	hypothetical protein	PF17389.1 PF17390.1	Bacterial alpha-L-rhamnosidase 6 hairpin glycosidase domain Bacterial alpha-L-rhamnosidase C-terminal domain	1.1E-11 4.8E-7	n					LGAR	191-195	FSC	178-181
FUN_008535-T1	hypothetical protein	PF13229.5 PF05048.12	Right handed beta helix region Periplasmic copper-binding protein (NosD)	1.1E-14 3.5E-9	n					LGAR	26-30	FKC	383-386
FUN_000915-T1	hypothetical protein	PF03663.13	Glycosyl hydrolase family 76	1.9E-113	y	0.879186	2			LGAR	201-205
FUN_004761-T1	hypothetical protein	PF13424.5 PF13374.5 PF14479.5 PF00515.27 PF13176.5 PF14559.5 PF13181.5 PF13431.5 PF07721.13 PF07719.16 PF13401.5	Tetratricopeptide repeat Tetratricopeptide repeat Prion-inhibition and propagation Tetratricopeptide repeat Tetratricopeptide repeat Tetratricopeptide repeat Tetratricopeptide repeat Tetratricopeptide repeat Tetratricopeptide repeat Tetratricopeptide repeat AAA domain	3.1E-83 3.6E-78 2.9E-41 1.3E-17 4.4E-15 9.8E-14 8.2E-13 9.2E-11 3.7E-10 4.3E-10 6.5E-7	n					LGAR	563-567
FUN_008154-T1	hypothetical protein	PF00135.27 PF07859.12	Carboxylesterase family alpha/beta hydrolase fold	1.3E-86 6.2E-6	y	0.553938	3			LFAR	239-243	YIC	421-424
FUN_004423-T1	hypothetical protein				y	0.282022	4			LFAR	86-90	YHC,WWC	97-100,146-149
FUN_006656-T1	hypothetical protein				y	0.263222	4			LFAR	54-58	FDC	95-98
FUN_008601-T1	hypothetical protein	PF00106.24 PF08659.9 PF13561.5	short chain dehydrogenase KR domain Enoyl-(Acyl carrier protein) reductase	2.2E-20 8.7E-11 1.5E-10	n					LFAR	261-265
FUN_008701-T1	hypothetical protein	PF00067.21	Cytochrome P450	9.3E-71	n					LFAR	121-125
FUN_010780-T1	hypothetical protein				y	1.0	1			LEAR,LVAR,LEAR,LVAR	49-53,82-86,115-119,147-151
FUN_004600-T1	hypothetical protein	PF00775.20	Dioxygenase	2.7E-9	y	0.782695	2			LEAR,LQAR	26-30,48-52	WHC	164-167
FUN_000775-T1	securin, sister chromatid separation inhibitor	PF01083.21	Cutinase	2.8E-50	y	0.305091	2			LEAR,IYAR	25-29,53-57
FUN_003933-T1	hypothetical protein	PF00457.16	Glycosyl hydrolases family 11	6.9E-73	n					LEAR	36-40	YLC	111-114
FUN_007727-T1	hypothetical protein	PF00704.27	Glycosyl hydrolases family 18	2.0E-82	n					LEAR	316-320	YGC	390-393
FUN_013404-T1	hypothetical protein				n					LEAR	28-32	WDC,WKC,WKC	41-44,129-132,189-192
FUN_016185-T1	hypothetical protein	PF01593.23 PF13450.5 PF13738.5 PF12831.6 PF01266.23 PF00890.23 PF03486.13 PF07992.13	Flavin containing amine oxidoreductase NAD(P)-binding Rossmann-like domain Pyridine nucleotide-disulphide oxidoreductase FAD dependent oxidoreductase FAD dependent oxidoreductase FAD binding domain HI0933-like protein Pyridine nucleotide-disulphide oxidoreductase	3.3E-58 6.2E-13 2.4E-7 2.4E-7 4.6E-7 4.8E-7 1.6E-6 5.3E-6	n					LEAR	29-33	FTC	334-337
FUN_005883-T1	hypothetical protein				n					LEAR	46-50	FSC,YDC,FGC	52-55,229-232,298-301
FUN_009956-T1	hypothetical protein				y	0.256743	5			LEAR	45-49	FPC,YGC,WSC	52-55,72-75,75-78
FUN_004867-T1	hypothetical protein				y	0.518769	3			LEAR	27-31	FDC,WRC	84-87,120-123
FUN_001525-T1	hypothetical protein				y	0.187995	4			LEAR	71-75
FUN_004323-T1	hypothetical protein	PF00144.23	Beta-lactamase	5.2E-17	n					LEAR	409-413
FUN_007110-T1	hypothetical protein				n					LEAR	41-45
FUN_013712-T1	hypothetical protein									LEAR	24-28
FUN_015720-T1	hypothetical protein	PF04389.16 PF02225.21	Peptidase family M28 PA domain	9.9E-38 9.2E-12	n					LEAR	57-61
FUN_016177-T1	hypothetical protein				y	0.369779	3			LEAR	31-35
FUN_004611-T1	hypothetical protein				y	1.0	1			LDAR	20-24	YKC	74-77
FUN_000957-T1	hypothetical protein				n					LDAR	39-43
FUN_011322-T1	hypothetical protein	PF10282.8	Lactonase, 7-bladed beta-propeller	1.8E-23	n					LDAR	61-65
FUN_012997-T1	hypothetical protein	PF10281.8 PF02037.26 PF12949.6 PF09494.9	Putative stress-responsive nuclear envelope protein SAP domain HeH/LEM domain Slx4 endonuclease	5.3E-87 1.1E-9 6.7E-9 3.0E-8	n					LDAR	344-348
FUN_017065-T1	hypothetical protein	PF01083.21 PF08237.10	Cutinase PE-PPE domain	1.7E-22 6.7E-8	y	0.784606	4			LDAR	54-58
FUN_001034-T1	hypothetical protein	PF00246.23	Zinc carboxypeptidase	3.1E-37	n					LAAR,LHAR	30-34,141-145
FUN_005367-T1	hypothetical protein				n					LAAR	83-87	YMC	26-29
FUN_003419-T1	hypothetical protein	PF15979.4	Glycosyl hydrolase family 115	3.6E-127	n					LAAR	507-511	FQC	13-16
FUN_014954-T1	hypothetical protein	PF00082.21 PF06280.11	Subtilase family Fn3-like domain	1.1E-33 3.1E-6	n					LAAR	476-480	FNC	768-771
FUN_002797-T1	hypothetical protein	PF01070.17	FMN-dependent dehydrogenase	3.4E-79	n					LAAR	13-17
FUN_003518-T1	hypothetical protein	PF05199.12 PF00732.18	GMC oxidoreductase GMC oxidoreductase	5.6E-32 8.8E-32	n					LAAR	37-41
FUN_004652-T1	hypothetical protein	PF03663.13	Glycosyl hydrolase family 76	4.2E-133	n					LAAR	196-200
FUN_005039-T1	hypothetical protein				y	1.0	1			LAAR	274-278
FUN_006134-T1	hypothetical protein	PF09286.10 PF00082.21	Pro-kumamolisin, activation domain Subtilase family	1.3E-26 6.8E-8	n					LAAR	373-377
FUN_011836-T1	hypothetical protein				n					LAAR	77-81
FUN_007609-T1	hypothetical protein	PF13229.5 PF14592.5	Right handed beta helix region Chondroitinase B	9.4E-15 2.8E-7	n					IYAR	137-141	FAC	192-195
FUN_004335-T1	hypothetical protein	PF01083.21	Cutinase	1.3E-37	y	0.814758	3			IYAR	76-80
FUN_007245-T1	hypothetical protein	PF01083.21	Cutinase	1.0E-49	y	0.176101	2			IYAR	58-62
FUN_014476-T1	hypothetical protein									IYAR	257-261
FUN_009917-T1	hypothetical protein				y	1.0	1			IWAR,LHAR	71-75,107-111
FUN_015673-T1	hypothetical protein	PF01083.21 PF06057.10	Cutinase Bacterial virulence protein (VirJ)	2.1E-82 1.3E-6	n					IVAR,IVAR	34-38,261-265
FUN_005570-T1	hypothetical protein	PF00982.20 PF02358.15	Glycosyltransferase family 20 Trehalose-phosphatase	6.4E-164 1.1E-44	n					IVAR	432-436	FVC,FRC	3-6,338-341
FUN_009589-T1	hypothetical protein	PF00106.24 PF13561.5 PF01370.20	short chain dehydrogenase Enoyl-(Acyl carrier protein) reductase NAD dependent epimerase/dehydratase family	8.3E-37 2.0E-17 6.3E-7	n					IVAR	22-26	FMC,FDC	169-172,254-257
FUN_000923-T1	hypothetical protein	PF01494.18 PF07992.13 PF00890.23 PF13450.5	FAD binding domain Pyridine nucleotide-disulphide oxidoreductase FAD binding domain NAD(P)-binding Rossmann-like domain	2.3E-12 1.8E-8 4.0E-6 6.8E-6	n					IVAR	66-70
FUN_013646-T1	hypothetical protein	PF01266.23	FAD dependent oxidoreductase	3.6E-30	n					IVAR	38-42
FUN_013642-T1	hypothetical protein	PF01095.18	Pectinesterase	2.4E-160	n					ITAR,LEAR	856-860,2390-2394	YNC,YGC,YGC,YGC,YGC	498-501,917-920,1261-1264,1615-1618,1960-1963
FUN_002918-T1	hypothetical protein	PF00246.23	Zinc carboxypeptidase	2.3E-72	n					ITAR	28-32	YTC	322-325
FUN_005731-T1	hypothetical protein	PF07992.13	Pyridine nucleotide-disulphide oxidoreductase	5.5E-20	n					ITAR	137-141	YSC	167-170
FUN_015337-T1	hypothetical protein				n					ITAR	2333-2337	FDC,WWC	4973-4976,5090-5093
FUN_013365-T1	hypothetical protein	PF00144.23	Beta-lactamase	1.3E-35	n					ISAR	145-149	YPC	213-216
FUN_010479-T1	hypothetical protein	PF00753.26	Metallo-beta-lactamase superfamily	7.5E-10	n					ISAR	15-19	FGC	237-240
FUN_012745-T1	hypothetical protein				y	0.641295	3			ISAR	29-33
FUN_014533-T1	hypothetical protein	PF05199.12 PF00732.18	GMC oxidoreductase GMC oxidoreductase	4.3E-32 5.9E-29	n					IRAR	331-335	YTC	441-444
FUN_014249-T1	hypothetical protein	PF01593.23 PF13450.5 PF12831.6 PF13738.5 PF01266.23 PF00070.26 PF03486.13 PF00890.23 PF07992.13 PF01494.18	Flavin containing amine oxidoreductase NAD(P)-binding Rossmann-like domain FAD dependent oxidoreductase Pyridine nucleotide-disulphide oxidoreductase FAD dependent oxidoreductase Pyridine nucleotide-disulphide oxidoreductase HI0933-like protein FAD binding domain Pyridine nucleotide-disulphide oxidoreductase FAD binding domain	1.0E-11 1.1E-9 2.7E-9 3.6E-8 8.8E-8 1.2E-7 8.8E-7 1.1E-6 1.1E-6 1.2E-6	n					IRAR	280-284
FUN_000587-T1	hypothetical protein	PF00295.16	Glycosyl hydrolases family 28	2.4E-9	y	0.875032	2			IQAR	94-98	YCC	272-275
FUN_007542-T1	hypothetical protein				n					IQAR	24-28	WIC,WLC,WLC,WIC	38-41,67-70,98-101,130-133
FUN_001390-T1	hypothetical protein	PF01822.18	WSC domain	2.7E-9	n					IQAR	399-403	FGC,YVC	313-316,461-464
FUN_010240-T1	hypothetical protein	PF06824.10	Metal-independent alpha-mannosidase (GH125)	4.3E-181	n					IQAR	466-470	FEC	222-225
FUN_008653-T1	hypothetical protein	PF01915.21 PF00933.20 PF14310.5	Glycosyl hydrolase family 3 C-terminal domain Glycosyl hydrolase family 3 N terminal domain Fibronectin type III-like domain	4.6E-45 1.2E-36 1.1E-17	n					INAR	362-366	YAC	255-258
FUN_005559-T1	hypothetical protein				y	0.197208	4			IMAR	82-86	YAC,WVC	79-82,93-96
FUN_003832-T1	hypothetical protein	PF00122.19 PF00702.25	E1-E2 ATPase haloacid dehalogenase-like hydrolase	2.7E-27 7.6E-25	n					ILAR,LLAR	476-480,541-545
FUN_001567-T1	hypothetical protein	PF07519.10	Tannase and feruloyl esterase	1.3E-104	n					ILAR	222-226	YHC,WRC	442-445,528-531
FUN_001617-T1	hypothetical protein				y	0.188708	4			ILAR	43-47
FUN_001800-T1	hypothetical protein	PF00561.19 PF12697.6	alpha/beta hydrolase fold Alpha/beta hydrolase family	2.7E-11 1.5E-6	n					ILAR	354-358
FUN_003013-T1	hypothetical protein	PF00128.23	Alpha amylase, catalytic domain	2.8E-62	n					ILAR	320-324
FUN_013926-T1	hypothetical protein	PF06441.11 PF00561.19 PF12697.6	Epoxide hydrolase N terminus alpha/beta hydrolase fold Alpha/beta hydrolase family	3.0E-15 1.9E-9 6.4E-7						ILAR	223-227
FUN_016093-T1	hypothetical protein				y	0.565555	2			IKAR	44-48	YFC,YTC,FTC	66-69,86-89,157-160
FUN_000710-T1	hypothetical protein				n					IKAR	50-54	WNC	252-255
FUN_003941-T1	hypothetical protein	PF14479.5 PF00069.24	Prion-inhibition and propagation Protein kinase domain	4.5E-9 4.4E-6	n					IKAR	39-43	WIC	281-284
FUN_013919-T1	hypothetical protein	PF00884.22	Sulfatase	6.7E-58	n					IKAR	380-384
FUN_007366-T1	hypothetical protein	PF00890.23 PF13450.5 PF01266.23 PF03486.13 PF07992.13	FAD binding domain NAD(P)-binding Rossmann-like domain FAD dependent oxidoreductase HI0933-like protein Pyridine nucleotide-disulphide oxidoreductase	9.9E-96 1.9E-7 3.0E-6 7.0E-6 7.6E-6	n					IIAR	352-356	YIC	335-338
FUN_003430-T1	hypothetical protein	PF01425.20	Amidase	8.0E-35	n					IIAR	339-343
FUN_011767-T1	hypothetical protein	PF01055.25 PF16863.4 PF13802.5	Glycosyl hydrolases family 31 N-terminal barrel of NtMGAM and CtMGAM, maltase-glucoamylase Galactose mutarotase-like	1.0E-148 8.6E-38 1.4E-12	n					IHAR,LCAR	420-424,759-763	YGC	268-271
FUN_008806-T1	hypothetical protein	PF00295.16 PF12708.6	Glycosyl hydrolases family 28 Pectate lyase superfamily protein	4.3E-32 1.2E-6	y	0.923078	2			IHAR	286-290
FUN_003011-T1	hypothetical protein	PF01266.23	FAD dependent oxidoreductase	2.4E-32	n					IGAR	202-206
FUN_013181-T1	hypothetical protein	PF01915.21 PF00933.20 PF14310.5	Glycosyl hydrolase family 3 C-terminal domain Glycosyl hydrolase family 3 N terminal domain Fibronectin type III-like domain	6.3E-46 9.2E-42 2.2E-23	n					IGAR	164-168
FUN_008114-T1	hypothetical protein	PF01083.21	Cutinase	2.4E-50	y	0.315647	2			IFAR	175-179
FUN_010591-T1	hypothetical protein	PF00188.25	Cysteine-rich secretory protein family	2.1E-17	n					IFAR	112-116
FUN_014815-T1	hypothetical protein				n					IEAR	190-194	YYC	100-103
FUN_016912-T1	hypothetical protein				n					IEAR	159-163	YFC,YQC,YTC,WFC	17-20,63-66,114-117,338-341
FUN_005703-T1	hypothetical protein				y	0.198086	4			IEAR	22-26	YCC	71-74
FUN_004596-T1	hypothetical protein	PF05426.11	Alginate lyase	1.9E-9	y	0.876257	2			IEAR	59-63	WLC	360-363
FUN_000864-T1	hypothetical protein	PF01266.23	FAD dependent oxidoreductase	1.5E-41	n					IEAR	107-111
FUN_001817-T1	hypothetical protein	PF13668.5	Ferritin-like domain	2.2E-16	y	0.794165	2			IEAR	237-241
FUN_010447-T1	hypothetical protein	PF12796.6 PF13637.5 PF00023.29 PF13857.5 PF13606.5	Ankyrin repeats (3 copies) Ankyrin repeats (many copies) Ankyrin repeat Ankyrin repeats (many copies) Ankyrin repeat	1.8E-54 3.8E-40 1.6E-34 2.7E-29 2.5E-24	n					IEAR	249-253
FUN_011723-T1	hypothetical protein	PF12796.6 PF13637.5 PF00023.29 PF13857.5 PF13606.5	Ankyrin repeats (3 copies) Ankyrin repeats (many copies) Ankyrin repeat Ankyrin repeats (many copies) Ankyrin repeat	4.7E-42 9.4E-40 2.0E-34 1.4E-28 1.6E-25	n					IEAR	249-253
FUN_013731-T1	hypothetical protein	PF00069.24	Protein kinase domain	6.7E-22	n					IDAR,LLAR	399-403,779-783	YFC,FAC,FRC	337-340,545-548,579-582
FUN_014156-T1	hypothetical protein	PF03068.14	Protein-arginine deiminase (PAD)	1.1E-112	n					IDAR	162-166	WLC	492-495
FUN_001395-T1	hypothetical protein	PF00450.21	Serine carboxypeptidase	8.3E-62	y	0.902328	2			IDAR	279-283	FPC,YRC	116-119,453-456
FUN_002735-T1	hypothetical protein	PF09792.8	Ubiquitin 3 binding protein But2 C-terminal domain	4.8E-8	y	1.0	1			IDAR	24-28
FUN_004956-T1	hypothetical protein	PF09792.8	Ubiquitin 3 binding protein But2 C-terminal domain	6.7E-8	y	1.0	1			IDAR	24-28
FUN_008851-T1	hypothetical protein	PF03068.14	Protein-arginine deiminase (PAD)	5.5E-121	n					IDAR	176-180
FUN_014927-T1	hypothetical protein	PF03068.14	Protein-arginine deiminase (PAD)	9.9E-103	n					IDAR	168-172
FUN_014929-T1	hypothetical protein	PF09792.8	Ubiquitin 3 binding protein But2 C-terminal domain	3.8E-8	y	1.0	1			IDAR	24-28
FUN_016298-T1	hypothetical protein	PF09949.8	Uncharacterized conserved protein (DUF2183)	1.5E-20	n					IDAR	199-203
FUN_005344-T1	hypothetical protein				n					IAAR,IRAR	246-250,336-340
FUN_003524-T1	hypothetical protein	PF14498.5	Glycosyl hydrolase family 65, N-terminal domain	1.9E-54	n					IAAR,IGAR,LYAR,LVAR	172-176,580-584,652-656,730-734	YGC,FDC	424-427,492-495
FUN_011374-T1	hypothetical protein				n					IAAR	147-151	WSC	9-12
FUN_013787-T1	hypothetical protein	PF13517.5 PF13472.5 PF12256.7	Repeat domain in Vibrio, Colwellia, Bradyrhizobium and Shewanella GDSL-like Lipase/Acylhydrolase family Insecticide toxin TcdB middle/N-terminal region	2.8E-49 1.5E-13 1.4E-10	y	0.449237	3			IAAR	91-95	FGC,YSC	997-1000,1343-1346
FUN_006201-T1	hypothetical protein	PF00141.22	Peroxidase	2.2E-27	n					IAAR	34-38	FGC	164-167
FUN_004526-T1	hypothetical protein									IAAR	130-134
FUN_006396-T1	hypothetical protein				n					IAAR	148-152
FUN_009278-T1	hypothetical protein	PF01522.20 PF00187.18	Polysaccharide deacetylase Chitin recognition protein	6.7E-30 1.2E-16	n					IAAR	31-35
FUN_010441-T1	hypothetical protein	PF04616.13	Glycosyl hydrolases family 43	4.7E-55	n					IAAR	197-201
FUN_016857-T1	hypothetical protein	PF00067.21	Cytochrome P450	1.0E-59	n					IAAR	298-302
FUN_003071-T1	hypothetical protein	PF01476.19	LysM domain	2.0E-7	n							YYC,YAC	71-74,281-284
FUN_014784-T1	hypothetical protein				n							YYC,WCC	100-103,111-114
FUN_001537-T1	hypothetical protein				n							YYC	119-122
FUN_001732-T1	hypothetical protein	PF03537.12	Glycoside-hydrolase family GH114	8.7E-60	y	0.533561	3					YYC	277-280
FUN_006411-T1	hypothetical protein				y	0.197139	4					YYC	100-103
FUN_006953-T1	hypothetical protein				y	0.411642	2					YYC	85-88
FUN_011866-T1	hypothetical protein				n							YYC	121-124
FUN_013354-T1	hypothetical protein	PF02102.14 PF14521.5	Deuterolysin metalloprotease (M35) family Lysine-specific metallo-endopeptidase	3.8E-84 6.3E-39	y	0.271453	4					YYC	249-252
FUN_005202-T1	hypothetical protein	PF07992.13 PF13738.5	Pyridine nucleotide-disulphide oxidoreductase Pyridine nucleotide-disulphide oxidoreductase	6.7E-25 2.7E-7	n							YWC	164-167
FUN_011793-T1	hypothetical protein				n							YVC,YSC,WSC,WEC	146-149,207-210,224-227,325-328
FUN_001289-T1	hypothetical protein				n							YVC,YGC,FLC,YDC	184-187,305-308,363-366,380-383
FUN_015630-T1	hypothetical protein	PF11899.7 PF13489.5 PF08242.11 PF13847.5 PF13649.5 PF01209.17 PF08241.11	Protein of unknown function (DUF3419) Methyltransferase domain Methyltransferase domain Methyltransferase domain Methyltransferase domain ubiE/COQ5 methyltransferase family Methyltransferase domain	4.8E-165 6.1E-13 1.2E-8 1.5E-7 2.2E-7 4.9E-7 4.4E-6	y	0.927537	5					YVC,WIC	679-682,811-814
FUN_001337-T1	hypothetical protein				y	0.215298	4					YVC	151-154
FUN_003983-T1	hypothetical protein	PF02265.15	S1/P1 Nuclease	3.3E-68	y	0.354319	3					YVC	233-236
FUN_004368-T1	hypothetical protein				y	0.242072	4					YVC	533-536
FUN_007798-T1	hypothetical protein	PF11327.7	Protein of unknown function (DUF3129)	7.8E-51								YVC	120-123
FUN_012629-T1	hypothetical protein				y	0.800405	2					YVC	173-176
FUN_003249-T1	hypothetical protein				n							YTC,YYC	231-234,289-292
FUN_007309-T1	hypothetical protein				n							YTC,YVC,WDC,WGC	219-222,275-278,291-294,347-350
FUN_004482-T1	hypothetical protein	PF00450.21	Serine carboxypeptidase	5.0E-77	n							YTC,YQC	322-325,392-395
FUN_016245-T1	hypothetical protein	PF00450.21	Serine carboxypeptidase	1.8E-76	n							YTC,YLC	321-324,391-394
FUN_013434-T1	hypothetical protein				y	0.519643	3					YTC,FMC	407-410,427-430
FUN_000031-T1	hypothetical protein	PF03200.15 PF16923.4 PF01204.17	Glycosyl hydrolase family 63 C-terminal domain Glycosyl hydrolase family 63 N-terminal domain Trehalase	2.6E-173 4.0E-79 3.8E-8	n							YTC	80-83
FUN_000671-T1	hypothetical protein	PF11327.7	Protein of unknown function (DUF3129)	1.6E-55								YTC	120-123
FUN_001041-T1	hypothetical protein				y	0.819493	4					YTC	113-116
FUN_002167-T1	hypothetical protein	PF00150.17 PF00734.17 PF02836.16	Cellulase (glycosyl hydrolase family 5) Fungal cellulose binding domain Glycosyl hydrolases family 2, TIM barrel domain	1.9E-21 1.9E-13 1.3E-6	y	0.556351	3					YTC	443-446
FUN_002187-T1	hypothetical protein	PF01822.18 PF07250.10 PF09118.10	WSC domain Glyoxal oxidase N-terminus Domain of unknown function (DUF1929)	2.3E-52 1.5E-29 2.1E-21	n							YTC	360-363
FUN_002727-T1	hypothetical protein				n							YTC	552-555
FUN_003475-T1	hypothetical protein	PF11937.7	Protein of unknown function (DUF3455)	2.0E-28	y	0.844286	2					YTC	67-70
FUN_008417-T1	hypothetical protein				n							YTC	33-36
FUN_010613-T1	hypothetical protein				y	0.542231	3					YTC	101-104
FUN_016040-T1	hypothetical protein	PF11937.7	Protein of unknown function (DUF3455)	1.2E-28	n							YTC	68-71
FUN_016563-T1	hypothetical protein	PF11937.7	Protein of unknown function (DUF3455)	1.6E-44	y	1.0	1					YTC	95-98
FUN_013812-T1	hypothetical protein	PF10528.8	GLEYA domain	3.4E-27	y	0.530801	3					YSC,YSC	198-201,302-305
FUN_008176-T1	hypothetical protein	PF00149.27 PF14008.5 PF16656.4	Calcineurin-like phosphoesterase Iron/zinc purple acid phosphatase-like protein C Purple acid Phosphatase, N-terminal domain	2.3E-25 2.3E-17 2.1E-13	n							YSC,YEC	353-356,443-446
FUN_004450-T1	hypothetical protein				y	0.546417	3					YSC,YDC	69-72,96-99
FUN_008735-T1	hypothetical protein				n							YSC,WSC	63-66,96-99
FUN_001751-T1	hypothetical protein											YSC,FRC	3-6,55-58
FUN_000536-T1	hypothetical protein				y	0.391672	5					YSC	69-72
FUN_004319-T1	hypothetical protein	PF04616.13	Glycosyl hydrolases family 43	1.7E-40	n							YSC	152-155
FUN_005428-T1	hypothetical protein											YSC	65-68
FUN_007376-T1	hypothetical protein				y	0.56687	3					YSC	53-56
FUN_007671-T1	hypothetical protein				y	1.0	1					YSC	196-199
FUN_009890-T1	hypothetical protein				y	0.18237	4					YSC	69-72
FUN_011031-T1	hypothetical protein	PF00332.17	Glycosyl hydrolases family 17	3.6E-8	n							YSC	150-153
FUN_013120-T1	hypothetical protein				y	0.558233	3					YSC	39-42
FUN_014090-T1	hypothetical protein				y	0.576529	3					YSC	30-33
FUN_015474-T1	hypothetical protein	PF00149.27 PF14008.5 PF16656.4	Calcineurin-like phosphoesterase Iron/zinc purple acid phosphatase-like protein C Purple acid Phosphatase, N-terminal domain	2.3E-28 3.4E-14 3.2E-13	n							YSC	343-346
FUN_013393-T1	hypothetical protein	PF00840.19	Glycosyl hydrolase family 7	5.4E-144	n							YRC,YGC	33-36,238-241
FUN_007035-T1	hypothetical protein	PF01522.20 PF00187.18	Polysaccharide deacetylase Chitin recognition protein	1.1E-29 2.8E-12	n							YRC,WSC	104-107,386-389
FUN_002458-T1	hypothetical protein	PF16010.4 PF00732.18 PF05199.12 PF00890.23 PF00734.17 PF13450.5	Cytochrome domain of cellobiose dehydrogenase GMC oxidoreductase GMC oxidoreductase FAD binding domain Fungal cellulose binding domain NAD(P)-binding Rossmann-like domain	7.0E-53 1.3E-23 4.1E-22 3.9E-10 1.4E-9 4.3E-7	n							YRC,FYC	141-144,820-823
FUN_009624-T1	Multicopper oxidase aurL2	PF07732.14 PF00394.21 PF07731.13	Multicopper oxidase Multicopper oxidase Multicopper oxidase	1.8E-29 1.9E-29 6.6E-21	n							YRC	314-317
FUN_012210-T1	hypothetical protein				y	0.57561	3					YRC	32-35
FUN_013199-T1	hypothetical protein	PF00171.21	Aldehyde dehydrogenase family	2.6E-81	n							YRC	286-289
FUN_007984-T1	hypothetical protein	PF00331.19 PF00734.17	Glycosyl hydrolase family 10 Fungal cellulose binding domain	4.0E-103 7.1E-12	n							YQC,YKC,FQC	518-521,535-538,545-548
FUN_008054-T1	hypothetical protein				n							YQC,FWC	37-40,178-181
FUN_001813-T1	hypothetical protein	PF09056.10	Prokaryotic phospholipase A2	2.0E-44	y	0.914819	2					YQC	115-118
FUN_015760-T1	hypothetical protein				n							YQC	131-134
FUN_012263-T1	hypothetical protein				y	0.931762	2					YPC,YSC	44-47,154-157
FUN_010370-T1	hypothetical protein	PF01822.18	WSC domain	3.8E-33	n							YPC,YKC,YPC	107-110,417-420,510-513
FUN_009230-T1	hypothetical protein				y	0.571364	3					YPC,WTC	83-86,86-89
FUN_001534-T1	hypothetical protein	PF15474.5	Meiotically up-regulated gene family	2.9E-23	n							YPC,FSC,WMC	655-658,834-837,862-865
FUN_009212-T1	hypothetical protein	PF15474.5	Meiotically up-regulated gene family	1.1E-20	y	1.0	1					YPC,FSC	664-667,840-843
FUN_013128-T1	hypothetical protein	PF15474.5 PF09073.9	Meiotically up-regulated gene family BUD22	1.8E-12 3.2E-6	y	0.879433	5					YPC,FKC	639-642,809-812
FUN_002770-T1	hypothetical protein				n							YPC	151-154
FUN_010144-T1	hypothetical protein	PF03972.13	MmgE/PrpD family	1.1E-117	n							YPC	265-268
FUN_014065-T1	hypothetical protein				y	1.0	1					YNC,YFC	106-109,133-136
FUN_010192-T1	hypothetical protein	PF16541.4	Alternaria alternata allergen 1	1.4E-21	y	0.697054	2					YNC,WSC	93-96,121-124
FUN_012222-T1	hypothetical protein	PF00135.27	Carboxylesterase family	6.1E-48	y	1.0	1					YNC,FTC	413-416,436-439
FUN_005007-T1	hypothetical protein				y	0.198768	4					YNC	77-80
FUN_008826-T1	hypothetical protein				n							YNC	511-514
FUN_015685-T1	hypothetical protein				y	1.0	1					YNC	141-144
FUN_016380-T1	hypothetical protein				n							YNC	511-514
FUN_016906-T1	hypothetical protein	PF07687.13	Peptidase dimerisation domain	4.0E-6	n							YNC	300-303
FUN_011050-T1	hypothetical protein	PF03372.22	Endonuclease/Exonuclease/phosphatase family	5.5E-6	n							YMC	159-162
FUN_013160-T1	hypothetical protein	PF00135.27 PF07859.12	Carboxylesterase family alpha/beta hydrolase fold	9.1E-93 3.9E-9	y	1.0	1					YMC	394-397
FUN_014867-T1	hypothetical protein	PF03577.14	Peptidase family C69	7.3E-23	n							YMC	393-396
FUN_013673-T1	Protein transport protein yos1	PF07915.12	Glucosidase II beta subunit-like protein	5.3E-17	y	0.74477	4					YLC,YHC	102-105,252-255
FUN_002155-T1	hypothetical protein				y	0.39905	5					YLC	144-147
FUN_002260-T1	hypothetical protein				y	0.852986	2					YLC	128-131
FUN_006583-T1	hypothetical protein	PF05730.10	CFEM domain	1.0E-6	y	0.281502	4					YLC	46-49
FUN_007777-T1	hypothetical protein	PF01965.23	DJ-1/PfpI family	6.4E-12	n							YLC	129-132
FUN_008201-T1	hypothetical protein				y	1.0	1					YLC	99-102
FUN_012823-T1	hypothetical protein	PF08881.9	CVNH domain	6.3E-6	y	0.567817	3					YLC	87-90
FUN_014887-T1	hypothetical protein				y	0.558238	3					YLC	163-166
FUN_015017-T1	hypothetical protein				y	0.551219	3					YLC	192-195
FUN_015834-T1	Long chronological lifespan protein 2				y	0.496606	3					YLC	60-63
FUN_017066-T1	hypothetical protein	PF07859.12	alpha/beta hydrolase fold	4.1E-43	n							YLC	253-256
FUN_012738-T1	hypothetical protein				n							YKC,YPC,FTC	132-135,162-165,175-178
FUN_006814-T1	hypothetical protein				y	0.203822	4					YKC	128-131
FUN_007808-T1	hypothetical protein	PF01619.17	Proline dehydrogenase	1.6E-60	n							YKC	346-349
FUN_009902-T1	hypothetical protein	PF00515.27 PF13181.5 PF07719.16 PF13431.5	Tetratricopeptide repeat Tetratricopeptide repeat Tetratricopeptide repeat Tetratricopeptide repeat	6.5E-10 1.7E-6 3.5E-6 8.0E-6	n							YKC	64-67
FUN_010079-T1	Endoglucanase gh5-1	PF00150.17 PF00734.17	Cellulase (glycosyl hydrolase family 5) Fungal cellulose binding domain	6.6E-49 6.7E-13	y	0.639763	3					YKC	38-41
FUN_010283-T1	hypothetical protein	PF14616.5	Domain of unknown function (DUF4451)	2.9E-23	n							YKC	544-547
FUN_010454-T1	hypothetical protein				y	0.528819	3					YKC	254-257
FUN_013315-T1	hypothetical protein	PF14616.5	Domain of unknown function (DUF4451)	7.9E-23	n							YKC	544-547
FUN_013453-T1	hypothetical protein	PF13472.5	GDSL-like Lipase/Acylhydrolase family	3.5E-13	n							YKC	230-233
FUN_003512-T1	hypothetical protein				y	0.24465	5					YIC,WLC	35-38,88-91
FUN_002922-T1	hypothetical protein	PF14021.5	Tuberculosis necrotizing toxin	2.5E-33	n							YIC	44-47
FUN_004049-T1	hypothetical protein				n							YIC	169-172
FUN_008564-T1	hypothetical protein	PF14021.5	Tuberculosis necrotizing toxin	5.6E-32	y	0.843073	2					YIC	46-49
FUN_013264-T1	hypothetical protein	PF00450.21	Serine carboxypeptidase	5.4E-76	n							YIC	463-466
FUN_001715-T1	hypothetical protein											YHC,WCC	153-156,436-439
FUN_000361-T1	hypothetical protein	PF00144.23	Beta-lactamase	3.6E-36	n							YHC	23-26
FUN_006866-T1	hypothetical protein	PF00264.19	Common central domain of tyrosinase	6.6E-44	n							YHC	219-222
FUN_008473-T1	hypothetical protein				n							YHC	82-85
FUN_013514-T1	hypothetical protein	PF01341.16 PF00734.17	Glycosyl hydrolases family 6 Fungal cellulose binding domain	2.8E-108 7.5E-11	y	0.876415	5					YHC	427-430
FUN_000929-T1	hypothetical protein				n							YGC,YPC	36-39,470-473
FUN_011841-T1	hypothetical protein	PF00445.17 PF01565.22 PF08031.11	Ribonuclease T2 family FAD binding domain Berberine and berberine like	3.8E-16 5.2E-13 7.4E-7	n							YGC,FAC,FRC,FDC,YSC,YRC,FWC	126-129,260-263,426-429,559-562,584-587,1101-1104,1196-1199
FUN_000252-T1	hypothetical protein	PF03198.13	Glucanosyltransferase	3.0E-112	y	0.624355	3					YGC	266-269
FUN_002733-T1	hypothetical protein	PF01522.20	Polysaccharide deacetylase	3.2E-28	n							YGC	82-85
FUN_003885-T1	hypothetical protein	PF17132.3	alpha-L-rhamnosidase	8.2E-33	n							YGC	3-6
FUN_005326-T1	hypothetical protein				n							YGC	207-210
FUN_008559-T1	hypothetical protein	PF01095.18	Pectinesterase	4.0E-45	n							YGC	167-170
FUN_008703-T1	hypothetical protein	PF03403.12 PF12740.6	Platelet-activating factor acetylhydrolase, isoform II Chlorophyllase enzyme	4.7E-19 8.2E-9	n							YGC	64-67
FUN_010040-T1	hypothetical protein				y	0.211031	4					YGC	172-175
FUN_011341-T1	hypothetical protein				y	0.209258	4					YGC	92-95
FUN_011715-T1	hypothetical protein	PF12146.7 PF00326.20 PF03583.13	Serine aminopeptidase, S33 Prolyl oligopeptidase family Secretory lipase	9.5E-9 3.9E-7 2.8E-6	y	0.873585	2					YGC	37-40
FUN_011799-T1	hypothetical protein				y	0.636473	2					YGC	69-72
FUN_013225-T1	hypothetical protein	PF01095.18	Pectinesterase	3.0E-11	n							YGC	156-159
FUN_013300-T1	hypothetical protein	PF03583.13 PF12146.7	Secretory lipase Serine aminopeptidase, S33	1.5E-8 2.1E-6	n							YGC	34-37
FUN_014918-T1	hypothetical protein	PF12697.6 PF12146.7	Alpha/beta hydrolase family Serine aminopeptidase, S33	6.2E-11 1.3E-6	n							YGC	19-22
FUN_015294-T1	hypothetical protein	PF04389.16 PF01546.27	Peptidase family M28 Peptidase family M20/M25/M40	2.7E-30 3.9E-6	n							YGC	301-304
FUN_016318-T1	hypothetical protein				y	0.368152	3					YGC	101-104
FUN_017110-T1	hypothetical protein				n							YGC	302-305
FUN_015411-T1	hypothetical protein				n							YFC,YHC	92-95,106-109
FUN_000884-T1	hypothetical protein	PF00732.18 PF05199.12 PF13738.5 PF01266.23 PF00890.23	GMC oxidoreductase GMC oxidoreductase Pyridine nucleotide-disulphide oxidoreductase FAD dependent oxidoreductase FAD binding domain	1.7E-65 2.9E-38 2.4E-7 3.4E-7 5.2E-7	n							YFC	223-226
FUN_004331-T1	hypothetical protein				y	0.261726	4					YFC	54-57
FUN_007069-T1	hypothetical protein				n							YFC	108-111
FUN_010739-T1	hypothetical protein	PF02018.16	Carbohydrate binding domain	1.9E-8	y	0.562734	3					YFC	211-214
FUN_013584-T1	hypothetical protein				y	1.0	1					YFC	81-84
FUN_001559-T1	hypothetical protein				y	0.197165	4					YEC,YIC	46-49,55-58
FUN_005204-T1	hypothetical protein	PF00251.19	Glycosyl hydrolases family 32 N-terminal domain	4.0E-78	n							YEC	227-230
FUN_005737-T1	hypothetical protein	PF01494.18 PF13738.5 PF01593.23 PF01266.23	FAD binding domain Pyridine nucleotide-disulphide oxidoreductase Flavin containing amine oxidoreductase FAD dependent oxidoreductase	2.4E-32 2.7E-7 7.2E-7 1.8E-6	n							YEC	205-208
FUN_005742-T1	hypothetical protein				n							YEC	75-78
FUN_005840-T1	hypothetical protein				y	1.0	1					YEC	289-292
FUN_007889-T1	hypothetical protein				y	0.885004	2					YEC	556-559
FUN_008323-T1	hypothetical protein				y	0.273511	4					YEC	86-89
FUN_011934-T1	hypothetical protein				y	0.515148	3					YEC	227-230
FUN_012721-T1	hypothetical protein				y	0.695649	2					YEC	81-84
FUN_013161-T1	hypothetical protein				n							YEC	276-279
FUN_013458-T1	hypothetical protein				n							YEC	146-149
FUN_013694-T1	hypothetical protein				y	1.0	1					YEC	90-93
FUN_015322-T1	hypothetical protein				y	0.711509	2					YEC	63-66
FUN_015472-T1	hypothetical protein	PF00704.27	Glycosyl hydrolases family 18	2.5E-72	n							YDC,YKC,FKC	121-124,256-259,312-315
FUN_015020-T1	hypothetical protein	PF00135.27 PF07859.12	Carboxylesterase family alpha/beta hydrolase fold	7.4E-85 6.2E-11	y	1.0	1					YDC,FTC	87-90,387-390
FUN_016393-T1	hypothetical protein				n							YDC,FSC	107-110,146-149
FUN_014890-T1	hypothetical protein	PF08386.9 PF00561.19	TAP-like protein alpha/beta hydrolase fold	1.2E-21 1.8E-21	y	0.83542	5					YDC,FIC	63-66,147-150
FUN_003337-T1	hypothetical protein	PF00295.16	Glycosyl hydrolases family 28	2.1E-47	y	0.942933	5					YDC	428-431
FUN_008736-T1	hypothetical protein	PF01179.19 PF09248.9 PF02727.15	Copper amine oxidase, enzyme domain Domain of unknown function (DUF1965) Copper amine oxidase, N2 domain	4.9E-125 4.5E-31 1.5E-7	n							YDC	400-403
FUN_009792-T1	hypothetical protein				y	0.284637	4					YDC	87-90
FUN_014257-T1	hypothetical protein	PF00246.23	Zinc carboxypeptidase	3.5E-84	n							YDC	314-317
FUN_014921-T1	hypothetical protein	PF15474.5	Meiotically up-regulated gene family	3.1E-6								YDC	44-47
FUN_002259-T1	hypothetical protein				y	0.194782	4					YCC,YKC	59-62,73-76
FUN_002258-T1	hypothetical protein				y	0.832931	4					YCC	88-91
FUN_007980-T1	hypothetical protein				n							YCC	127-130
FUN_008397-T1	hypothetical protein				n							YCC	177-180
FUN_003091-T1	hypothetical protein	PF01476.19	LysM domain	3.4E-8	y	0.935059	4					YAC,YVC	86-89,163-166
FUN_000996-T1	hypothetical protein	PF09423.9 PF16655.4 PF16656.4	PhoD-like phosphatase PhoD-like phosphatase, N-terminal domain Purple acid Phosphatase, N-terminal domain	2.5E-112 2.6E-31 8.3E-6	n							YAC,FSC	7-10,200-203
FUN_005653-T1	hypothetical protein				y	0.571369	3					YAC,FSC	123-126,129-132
FUN_014164-T1	hypothetical protein				y	0.570739	3					YAC,FSC	125-128,131-134
FUN_001730-T1	hypothetical protein	PF03856.12	Beta-glucosidase (SUN family)	2.2E-90	n							YAC	234-237
FUN_002293-T1	hypothetical protein				y	1.0	1					YAC	41-44
FUN_004816-T1	glycoside hydrolase 3	PF01915.21 PF00933.20 PF14310.5	Glycosyl hydrolase family 3 C-terminal domain Glycosyl hydrolase family 3 N terminal domain Fibronectin type III-like domain	2.4E-44 1.8E-38 1.5E-22	n							YAC	255-258
FUN_007687-T1	hypothetical protein	PF04389.16	Peptidase family M28	7.1E-31	n							YAC	312-315
FUN_008208-T1	Leucine aminopeptidase 1	PF04389.16 PF01546.27	Peptidase family M28 Peptidase family M20/M25/M40	4.2E-29 1.2E-6	n							YAC	318-321
FUN_012526-T1	hypothetical protein	PF05729.11 PF13191.5	NACHT domain AAA ATPase domain	5.1E-8 1.6E-6	n							YAC	615-618
FUN_013782-T1	hypothetical protein				y	0.561557	5					YAC	292-295
FUN_014538-T1	hypothetical protein				y	1.0	1					YAC	101-104
FUN_002048-T1	hypothetical protein	PF01476.19	LysM domain	9.0E-15	n							WYC,YYC,WVC,WVC,WVC	175-178,261-264,346-349,432-435,596-599
FUN_003371-T1	hypothetical protein				n							WYC	56-59
FUN_011239-T1	hypothetical protein	PF00150.17	Cellulase (glycosyl hydrolase family 5)	4.1E-7	n							WWC,WAC	218-221,254-257
FUN_017109-T1	hypothetical protein	PF00295.16	Glycosyl hydrolases family 28	2.8E-49	y	0.938333	5					WVC	419-422
FUN_001774-T1	hypothetical protein	PF01565.22 PF08031.11	FAD binding domain Berberine and berberine like	3.8E-23 3.0E-11	y	0.706576	4					WTC,YPC,FWC,FPC	99-102,107-110,557-560,560-563
FUN_007334-T1	hypothetical protein				y	0.313009	5					WTC,YGC	52-55,76-79
FUN_013815-T1	hypothetical protein				y	0.208796	4					WTC,YGC	29-32,93-96
FUN_013638-T1	hypothetical protein	PF08276.10 PF14295.5	PAN-like domain PAN domain	4.0E-9 5.1E-9	n							WTC,FSC	534-537,845-848
FUN_007622-T1	hypothetical protein				y	0.448406	5					WTC,FGC,FDC,FDC	68-71,102-105,124-127,188-191
FUN_001554-T1	hypothetical protein				y	0.829878	4					WTC	129-132
FUN_002171-T1	hypothetical protein				y	0.800416	2					WTC	256-259
FUN_007803-T1	hypothetical protein				y	0.210114	4					WTC	369-372
FUN_009236-T1	hypothetical protein	PF01301.18 PF02449.14	Glycosyl hydrolases family 35 Beta-galactosidase	5.1E-58 1.5E-8	n							WTC	263-266
FUN_010303-T1	hypothetical protein	PF07519.10	Tannase and feruloyl esterase	1.5E-87	n							WTC	526-529
FUN_011266-T1	hypothetical protein				y	0.208792	4					WTC	373-376
FUN_011668-T1	hypothetical protein	PF00450.21 PF05388.10	Serine carboxypeptidase Carboxypeptidase Y pro-peptide	2.2E-133 1.7E-15	n							WSC,FIC	351-354,459-462
FUN_007377-T1	hypothetical protein				y	0.361298	5					WSC,FCC	139-142,178-181
FUN_005425-T1	hypothetical protein	PF01301.18 PF10435.8 PF13364.5 PF13363.5 PF02449.14	Glycosyl hydrolases family 35 Beta-galactosidase, domain 2 Beta-galactosidase jelly roll domain Beta-galactosidase, domain 3 Beta-galactosidase	2.5E-92 2.2E-57 2.0E-51 1.2E-23 2.3E-6	n							WSC,FAC	265-268,358-361
FUN_008422-T1	hypothetical protein	PF14388.5	Domain of unknown function (DUF4419)	6.9E-95	n							WSC	268-271
FUN_001134-T1	hypothetical protein				n							WRC,FKC	86-89,542-545
FUN_011991-T1	hypothetical protein				y	0.355187	3					WRC	178-181
FUN_014509-T1	hypothetical protein	PF04185.13	Phosphoesterase family	1.1E-75	n							WQC,YIC	1-4,584-587
FUN_001012-T1	hypothetical protein	PF00399.18	Yeast PIR protein repeat	8.0E-6	y	0.880063	3					WQC	125-128
FUN_008812-T1	hypothetical protein				n							WQC	156-159
FUN_015861-T1	hypothetical protein	PF00135.27	Carboxylesterase family	4.8E-74	y	0.551628	3					WQC	385-388
FUN_007818-T1	hypothetical protein	PF00840.19	Glycosyl hydrolase family 7	1.2E-81	n							WPC,YHC,FGC	18-21,33-36,267-270
FUN_004799-T1	Catalase-peroxidase 2	PF00141.22	Peroxidase	2.6E-83	n							WPC	61-64
FUN_017059-T1	hypothetical protein				n							WNC,WTC,FKC	73-76,88-91,538-541
FUN_001681-T1	hypothetical protein				n							WNC,FAC,YQC,WTC,FEC	322-325,407-410,506-509,561-564,673-676
FUN_003029-T1	hypothetical protein				y	0.334083	3					WNC	15-18
FUN_015338-T1	hypothetical protein	PF00300.21	Histidine phosphatase superfamily (branch 1)	1.2E-9	n							WNC	123-126
FUN_002925-T1	hypothetical protein	PF00135.27	Carboxylesterase family	4.0E-87	y	0.844631	2					WMC	129-132
FUN_012785-T1	hypothetical protein	PF09362.9	Domain of unknown function (DUF1996)	3.0E-46	y	0.198499	4					WMC	145-148
FUN_016387-T1	hypothetical protein	PF12929.6	Stretch-activated Ca2+-permeable channel component	1.0E-151	n							WLC,FTC	469-472,556-559
FUN_001352-T1	hypothetical protein	PF00149.27	Calcineurin-like phosphoesterase	8.5E-16	n							WLC	432-435
FUN_001410-T1	hypothetical protein	PF03067.14	Lytic polysaccharide mono-oxygenase, cellulose-degrading	1.6E-13	y	0.562932	5					WLC	70-73
FUN_007282-T1	hypothetical protein	PF07519.10	Tannase and feruloyl esterase	1.1E-113	n							WKC	551-554
FUN_012694-T1	hypothetical protein				y	0.249774	4					WKC	129-132
FUN_014906-T1	hypothetical protein	PF01593.23 PF13450.5	Flavin containing amine oxidoreductase NAD(P)-binding Rossmann-like domain	2.3E-34 3.5E-6	n							WKC	308-311
FUN_013832-T1	hypothetical protein	PF12796.6 PF00023.29 PF13606.5 PF13857.5 PF13637.5	Ankyrin repeats (3 copies) Ankyrin repeat Ankyrin repeat Ankyrin repeats (many copies) Ankyrin repeats (many copies)	4.8E-19 8.6E-19 1.5E-12 2.0E-12 8.8E-11	n							WIC,YDC	5-8,450-453
FUN_005612-T1	hypothetical protein				y	0.53454	3					WIC,FSC	10-13,268-271
FUN_006818-T1	hypothetical protein	PF01177.21	Asp/Glu/Hydantoin racemase	3.0E-26	n							WIC	237-240
FUN_015257-T1	hypothetical protein	PF00450.21	Serine carboxypeptidase	1.5E-98	y	1.0	1					WIC	393-396
FUN_016703-T1	hypothetical protein				y	0.205963	4					WHC,WHC,WHC,WHC	36-39,85-88,135-138,182-185
FUN_015443-T1	hypothetical protein	PF17433.1 PF03718.12	Glycosyl hydrolase family 49 N-terminal Ig-like domain Glycosyl hydrolase family 49	6.3E-61 3.3E-11	n							WHC	342-345
FUN_016916-T1	hypothetical protein	PF00775.20	Dioxygenase	1.6E-6	n							WHC	136-139
FUN_015764-T1	hypothetical protein	PF01822.18	WSC domain	5.9E-9	y	0.278708	4					WGC,YPC	27-30,89-92
FUN_000363-T1	hypothetical protein				y	0.717306	2					WGC,YKC	31-34,106-109
FUN_002576-T1	hypothetical protein	PF00645.17	Poly(ADP-ribose) polymerase and DNA-Ligase Zn-finger region	9.6E-21	y	0.836236	3					WGC,FDC	83-86,105-108
FUN_015679-T1	hypothetical protein				y	0.80873	5					WGC,FAC	211-214,461-464
FUN_005697-T1	hypothetical protein	PF01400.23	Astacin (Peptidase family M12A)	3.2E-16	n							WGC	262-265
FUN_006936-T1	hypothetical protein				n							WGC	432-435
FUN_009189-T1	hypothetical protein	PF16483.4	Beta-1,3-glucanase	1.3E-120	n							WGC	342-345
FUN_011086-T1	hypothetical protein	PF16483.4	Beta-1,3-glucanase	1.0E-122	n							WGC	342-345
FUN_014333-T1	hypothetical protein	PF16483.4	Beta-1,3-glucanase	9.6E-122	n							WGC	344-347
FUN_016734-T1	hypothetical protein	PF16483.4	Beta-1,3-glucanase	5.0E-114	n							WGC	342-345
FUN_015036-T1	hypothetical protein				y	0.342263	5					WEC,FIC	71-74,94-97
FUN_001533-T1	hypothetical protein	PF00069.24 PF07714.16	Protein kinase domain Protein tyrosine kinase	2.5E-25 5.0E-11	n							WEC	74-77
FUN_001994-T1	hypothetical protein	PF02015.15 PF00734.17	Glycosyl hydrolase family 45 Fungal cellulose binding domain	1.7E-105 3.3E-7	n							WDC,YAC,WCC,YQC	27-30,72-75,103-106,349-352
FUN_016969-T1	hypothetical protein				n							WDC,WDC	39-42,155-158
FUN_015046-T1	hypothetical protein				y	0.48835	5					WDC,FTC	243-246,257-260
FUN_006306-T1	hypothetical protein	PF04185.13	Phosphoesterase family	6.9E-33	n							WDC	305-308
FUN_007322-T1	hypothetical protein				y	0.360038	5					WDC	71-74
FUN_014418-T1	hypothetical protein				y	0.247188	4					WDC	56-59
FUN_002723-T1	hypothetical protein	PF00150.17	Cellulase (glycosyl hydrolase family 5)	2.5E-17	n							WCC	172-175
FUN_014512-T1	hypothetical protein	PF00150.17	Cellulase (glycosyl hydrolase family 5)	1.8E-16	n							WCC	164-167
FUN_001848-T1	hypothetical protein	PF14295.5	PAN domain	1.7E-6	n							WAC,YEC	576-579,778-781
FUN_016672-T1	hypothetical protein				n							WAC,WPC,YAC,FLC	11-14,36-39,136-139,598-601
FUN_008156-T1	hypothetical protein	PF00150.17	Cellulase (glycosyl hydrolase family 5)	1.9E-18	n							WAC,WKC	74-77,367-370
FUN_001118-T1	hypothetical protein				y	0.609073	5					WAC,FFC	13-16,78-81
FUN_000554-T1	hypothetical protein				y	0.83729	4					WAC	198-201
FUN_006652-T1	hypothetical protein				y	0.757141	2					WAC	95-98
FUN_010463-T1	hypothetical protein	PF01565.22	FAD binding domain	1.0E-19	n							WAC	174-177
FUN_013735-T1	hypothetical protein				y	0.211624	4					WAC	69-72
FUN_002943-T1	hypothetical protein				n							FYC,YPC	263-266,609-612
FUN_009673-T1	hypothetical protein				y	0.528706	3					FYC,FSC	245-248,464-467
FUN_001252-T1	hypothetical protein				y	0.198934	4					FYC	59-62
FUN_003068-T1	hypothetical protein				n							FYC	147-150
FUN_009053-T1	hypothetical protein	PF07510.10	Protein of unknown function (DUF1524)	2.2E-8	y	0.937839	2					FYC	165-168
FUN_010909-T1	hypothetical protein				n							FYC	53-56
FUN_013595-T1	hypothetical protein				y	0.582376	3					FYC	196-199
FUN_013920-T1	hypothetical protein				n							FYC	268-271
FUN_005855-T1	hypothetical protein				n							FWC	114-117
FUN_010770-T1	hypothetical protein	PF07944.11	Beta-L-arabinofuranosidase, GH127	1.3E-140	n							FWC	410-413
FUN_007433-T1	hypothetical protein	PF00728.21 PF14845.5 PF02838.14	Glycosyl hydrolase family 20, catalytic domain beta-acetyl hexosaminidase like Glycosyl hydrolase family 20, domain 2	4.2E-90 3.3E-33 9.3E-7	n							FVC,WWC	49-52,334-337
FUN_000038-T1	hypothetical protein				y	0.193086	4					FVC	192-195
FUN_000315-T1	hypothetical protein				y	0.588221	5					FVC	152-155
FUN_005772-T1	hypothetical protein	PF01670.15	Glycosyl hydrolase family 12	6.4E-15	y	1.0	1					FVC	53-56
FUN_009472-T1	hypothetical protein	PF04389.16	Peptidase family M28	1.1E-33	n							FVC	16-19
FUN_009483-T1	hypothetical protein				y	0.52436	3					FVC	103-106
FUN_010742-T1	hypothetical protein				y	1.0	1					FVC	10-13
FUN_012018-T1	hypothetical protein	PF01822.18	WSC domain	1.0E-11	n							FVC	307-310
FUN_016616-T1	hypothetical protein	PF01975.16	Survival protein SurE	6.4E-28	n							FVC	292-295
FUN_002450-T1	hypothetical protein	PF03659.13	Glycosyl hydrolase family 71	2.4E-123	y	0.36456	3					FTC,YTC	530-533,577-580
FUN_010425-T1	hypothetical protein	PF07519.10 PF00326.20	Tannase and feruloyl esterase Prolyl oligopeptidase family	2.2E-95 8.1E-6	y	0.780527	5					FTC,YIC	273-276,524-527
FUN_004977-T1	hypothetical protein	PF03659.13	Glycosyl hydrolase family 71	1.6E-130	n							FTC,YAC,FSC,FAC,WNC,YDC,FKC,YPC	470-473,517-520,570-573,617-620,655-658,738-741,752-755,1126-1129
FUN_007381-T1	hypothetical protein	PF03443.13	Glycosyl hydrolase family 61	1.6E-43	n							FTC,YAC	66-69,188-191
FUN_000078-T1	hypothetical protein				y	0.826494	2					FTC	113-116
FUN_003622-T1	hypothetical protein	PF03067.14	Lytic polysaccharide mono-oxygenase, cellulose-degrading	1.7E-9	n							FTC	178-181
FUN_004998-T1	hypothetical protein				n							FTC	338-341
FUN_005040-T1	hypothetical protein	PF16499.4 PF02065.17 PF05691.11	Alpha galactosidase A Melibiase Raffinose synthase or seed imbibition protein Sip1	5.5E-65 2.2E-7 3.0E-6	n							FTC	113-116
FUN_005506-T1	hypothetical protein	PF02333.14 PF07974.12	Phytase EGF-like domain	1.2E-75 2.2E-8	n							FTC	368-371
FUN_006945-T1	hypothetical protein	PF00135.27 PF07859.12	Carboxylesterase family alpha/beta hydrolase fold	1.3E-69 2.9E-6	y	1.0	1					FTC	435-438
FUN_009421-T1	hypothetical protein				y	0.270118	4					FTC	156-159
FUN_010535-T1	hypothetical protein	PF03443.13	Glycosyl hydrolase family 61	4.0E-55	n							FTC	68-71
FUN_013515-T1	hypothetical protein	PF07488.11 PF07477.11 PF03648.13	Glycosyl hydrolase family 67 middle domain Glycosyl hydrolase family 67 C-terminus Glycosyl hydrolase family 67 N-terminus	2.4E-145 1.7E-88 1.9E-26	n							FTC	10-13
FUN_002179-T1	hypothetical protein											FSC,YHC,YTC	29-32,157-160,586-589
FUN_007951-T1	hypothetical protein	PF01822.18	WSC domain	6.2E-29	n							FSC,FSC,FFC,FDC	357-360,434-437,896-899,984-987
FUN_001504-T1	hypothetical protein	PF01083.21 PF08237.10	Cutinase PE-PPE domain	2.2E-52 1.2E-6	y	0.799303	5					FSC,FCC	179-182,197-200
FUN_016702-T1	hypothetical protein	PF07942.11	N2227-like protein	2.2E-66	n							FSC,FAC	87-90,243-246
FUN_003018-T1	hypothetical protein	PF03443.13 PF00734.17	Glycosyl hydrolase family 61 Fungal cellulose binding domain	1.3E-47 3.5E-12	y	0.760614	5					FSC	221-224
FUN_003878-T1	hypothetical protein	PF08659.9 PF00698.20 PF14765.5 PF08242.11 PF00107.25 PF13489.5 PF13847.5 PF13649.5 PF08241.11 PF00106.24 PF13602.5 PF00550.24	KR domain Acyl transferase domain Polyketide synthase dehydratase Methyltransferase domain Zinc-binding dehydrogenase Methyltransferase domain Methyltransferase domain Methyltransferase domain Methyltransferase domain short chain dehydrogenase Zinc-binding dehydrogenase Phosphopantetheine attachment site	2.2E-54 4.5E-38 2.6E-30 4.5E-18 1.1E-11 3.2E-11 4.6E-11 4.8E-11 1.7E-10 3.8E-10 4.0E-10 6.1E-10	n							FSC	975-978
FUN_009596-T1	hypothetical protein				y	0.815603	2					FSC	161-164
FUN_013733-T1	hypothetical protein				y	0.532275	3					FSC	66-69
FUN_015255-T1	hypothetical protein				y	0.823286	2					FSC	289-292
FUN_015388-T1	hypothetical protein	PF07519.10	Tannase and feruloyl esterase	6.1E-59	y	1.0	1					FSC	590-593
FUN_015389-T1	hypothetical protein	PF00135.27 PF07859.12	Carboxylesterase family alpha/beta hydrolase fold	1.2E-57 1.9E-9	y	1.0	1					FSC	85-88
FUN_016404-T1	hypothetical protein				y	0.186117	4					FSC	193-196
FUN_004855-T1	hypothetical protein	PF04082.17	Fungal specific transcription factor domain	2.2E-13	n							FRC	250-253
FUN_013147-T1	hypothetical protein				y	0.210038	4					FRC	133-136
FUN_016013-T1	hypothetical protein				y	0.563114	3					FRC	95-98
FUN_016129-T1	hypothetical protein	PF00704.27	Glycosyl hydrolases family 18	6.8E-66	n							FRC	23-26
FUN_016873-T1	hypothetical protein				n							FRC	3-6
FUN_000196-T1	hypothetical protein	PF03443.13	Glycosyl hydrolase family 61	2.0E-6	y	0.604279	5					FPC,WNC	41-44,355-358
FUN_002231-T1	hypothetical protein				n							FPC,WNC	54-57,381-384
FUN_004567-T1	hypothetical protein				y	0.541542	5					FPC,WNC	55-58,310-313
FUN_008134-T1	hypothetical protein	PF00251.19 PF08244.11	Glycosyl hydrolases family 32 N-terminal domain Glycosyl hydrolases family 32 C terminal	3.3E-89 6.6E-31	n							FPC,WEC	8-11,238-241
FUN_009898-T1	hypothetical protein				n							FPC,FRC,YSC,FEC	146-149,164-167,266-269,271-274
FUN_000747-T1	hypothetical protein	PF00026.22 PF14543.5 PF13650.5	Eukaryotic aspartyl protease Xylanase inhibitor N-terminal Aspartyl protease	1.4E-69 7.9E-12 5.4E-7	n							FPC	321-324
FUN_001295-T1	hypothetical protein				n							FPC	307-310
FUN_003206-T1	hypothetical protein	PF00026.22 PF14543.5	Eukaryotic aspartyl protease Xylanase inhibitor N-terminal	5.8E-51 5.3E-10	y	1.0	1					FPC	327-330
FUN_005414-T1	hypothetical protein	PF00933.20 PF01915.21 PF14310.5	Glycosyl hydrolase family 3 N terminal domain Glycosyl hydrolase family 3 C-terminal domain Fibronectin type III-like domain	2.4E-44 1.6E-32 8.9E-19	n							FPC	639-642
FUN_006508-T1	hypothetical protein				y	0.737698	5					FPC	543-546
FUN_008068-T1	hypothetical protein	PF01565.22 PF04030.13	FAD binding domain D-arabinono-1,4-lactone oxidase	1.6E-17 1.7E-9	n							FPC	450-453
FUN_009661-T1	hypothetical protein				n							FPC	79-82
FUN_015233-T1	hypothetical protein				n							FPC	48-51
FUN_016153-T1	hypothetical protein	PF06516.10	Purine nucleoside permease (NUP)	9.5E-133	y	0.499872	3					FPC	77-80
FUN_007306-T1	hypothetical protein				n							FNC,WEC,YDC	70-73,82-85,207-210
FUN_005333-T1	hypothetical protein	PF00024.25	PAN domain	1.3E-11	n							FNC,WEC	489-492,792-795
FUN_007216-T1	hypothetical protein				y	0.214263	4					FNC,FDC	72-75,118-121
FUN_000306-T1	hypothetical protein	PF09362.9	Domain of unknown function (DUF1996)	6.3E-84	y	0.706837	5					FNC	167-170
FUN_003362-T1	hypothetical protein	PF00135.27	Carboxylesterase family	1.7E-68	n							FNC	390-393
FUN_005683-T1	hypothetical protein	PF01073.18 PF05368.12 PF13460.5 PF01370.20	3-beta hydroxysteroid dehydrogenase/isomerase family NmrA-like family NAD(P)H-binding NAD dependent epimerase/dehydratase family	4.1E-10 4.1E-9 1.7E-8 1.8E-8	n							FNC	151-154
FUN_009826-T1	hypothetical protein	PF10528.8	GLEYA domain	2.1E-16	y	0.814999	5					FNC	479-482
FUN_010880-T1	hypothetical protein				y	0.650071	3					FNC	224-227
FUN_011844-T1	hypothetical protein	PF10503.8 PF00326.20	Esterase PHB depolymerase Prolyl oligopeptidase family	2.6E-23 4.1E-10	n							FNC	94-97
FUN_015242-T1	hypothetical protein	PF01494.18 PF01266.23 PF13450.5 PF07992.13 PF01593.23 PF00070.26	FAD binding domain FAD dependent oxidoreductase NAD(P)-binding Rossmann-like domain Pyridine nucleotide-disulphide oxidoreductase Flavin containing amine oxidoreductase Pyridine nucleotide-disulphide oxidoreductase	4.2E-12 1.7E-10 7.4E-9 2.2E-8 1.4E-6 6.6E-6	n							FNC	126-129
FUN_016665-T1	hypothetical protein	PF13855.5 PF12799.6 PF13516.5 PF00560.32	Leucine rich repeat Leucine Rich repeats (2 copies) Leucine Rich repeat Leucine Rich Repeat	5.7E-11 2.0E-8 4.6E-7 6.3E-7	y	1.0	1					FNC	67-70
FUN_012932-T1	hypothetical protein	PF16483.4	Beta-1,3-glucanase	3.3E-123	n							FMC,WGC	252-255,337-340
FUN_002931-T1	hypothetical protein	PF00135.27 PF07859.12	Carboxylesterase family alpha/beta hydrolase fold	2.6E-84 4.9E-6	y	0.487316	3					FMC	391-394
FUN_004762-T1	hypothetical protein	PF07470.12	Glycosyl Hydrolase Family 88	1.8E-68	n							FMC	149-152
FUN_009330-T1	hypothetical protein				n							FMC	251-254
FUN_010220-T1	hypothetical protein				n							FMC	162-165
FUN_003793-T1	hypothetical protein	PF13517.5 PF13472.5 PF00657.21	Repeat domain in Vibrio, Colwellia, Bradyrhizobium and Shewanella GDSL-like Lipase/Acylhydrolase family GDSL-like Lipase/Acylhydrolase	9.9E-31 8.4E-25 4.7E-19	n							FLC,YIC,FAC	380-383,738-741,979-982
FUN_008745-T1	hypothetical protein				y	0.281011	4					FLC,FTC,FSC	91-94,191-194,334-337
FUN_005763-T1	hypothetical protein	PF01328.16	Peroxidase, family 2	7.6E-7	n							FLC,FAC	9-12,249-252
FUN_000878-T1	hypothetical protein	PF16010.4 PF00732.18 PF05199.12 PF00890.23 PF01266.23	Cytochrome domain of cellobiose dehydrogenase GMC oxidoreductase GMC oxidoreductase FAD binding domain FAD dependent oxidoreductase	1.2E-52 1.2E-33 2.9E-20 3.1E-9 1.6E-6	n							FLC	133-136
FUN_003643-T1	hypothetical protein				y	0.52028	3					FLC	185-188
FUN_005035-T1	hypothetical protein	PF04616.13	Glycosyl hydrolases family 43	2.3E-67	n							FLC	6-9
FUN_005719-T1	hypothetical protein	PF00295.16	Glycosyl hydrolases family 28	9.6E-50	y	0.924195	5					FLC	418-421
FUN_008839-T1	hypothetical protein				y	0.869219	2					FLC	11-14
FUN_009680-T1	hypothetical protein	PF13561.5 PF00106.24 PF08659.9	Enoyl-(Acyl carrier protein) reductase short chain dehydrogenase KR domain	3.2E-43 1.8E-40 4.5E-14	n							FLC	134-137
FUN_015231-T1	hypothetical protein	PF04616.13	Glycosyl hydrolases family 43	3.8E-68	n							FLC	47-50
FUN_015415-T1	hypothetical protein	PF00187.18	Chitin recognition protein	1.0E-15	n							FLC	7-10
FUN_010268-T1	hypothetical protein				n							FKC,YIC,WAC	125-128,148-151,353-356
FUN_013337-T1	hypothetical protein	PF00135.27	Carboxylesterase family	5.9E-76	y	0.361129	3					FKC,FGC	248-251,339-342
FUN_006171-T1	hypothetical protein	PF03443.13	Glycosyl hydrolase family 61	3.2E-66	y	0.864569	3					FKC	244-247
FUN_015147-T1	hypothetical protein	PF05257.15	CHAP domain	2.4E-13	n							FKC	127-130
FUN_009552-T1	hypothetical protein				n							FIC,YAC,YAC	416-419,453-456,478-481
FUN_015858-T1	hypothetical protein				y	0.725615	2					FIC,FLC	179-182,196-199
FUN_005614-T1	hypothetical protein				y	1.0	1					FIC	14-17
FUN_009791-T1	hypothetical protein				y	0.366953	2					FIC	58-61
FUN_005525-T1	hypothetical protein	PF01174.18 PF07685.13	SNO glutamine amidotransferase family CobB/CobQ-like glutamine amidotransferase domain	5.0E-54 8.0E-9	n							FHC	39-42
FUN_008147-T1	hypothetical protein	PF17132.3	alpha-L-rhamnosidase	5.7E-20	n							FHC	261-264
FUN_007104-T1	hypothetical protein				n							FGC,YSC	153-156,354-357
FUN_007109-T1	hypothetical protein	PF01095.18	Pectinesterase	4.0E-26	n							FGC,YSC	174-177,211-214
FUN_013224-T1	hypothetical protein	PF01095.18	Pectinesterase	1.8E-25	n							FGC,YSC	176-179,213-216
FUN_003985-T1	hypothetical protein	PF00171.21	Aldehyde dehydrogenase family	1.2E-110	n							FGC,YRC	15-18,160-163
FUN_008798-T1	hypothetical protein				y	0.462169	5					FGC,YNC,WGC	12-15,167-170,256-259
FUN_001540-T1	hypothetical protein	PF01266.23	FAD dependent oxidoreductase	3.3E-29	n							FGC,FNC	130-133,181-184
FUN_013948-T1	hypothetical protein				n							FGC,FIC,YVC,WTC,FEC	403-406,490-493,549-552,637-640,746-749
FUN_003412-T1	hypothetical protein	PF01565.22	FAD binding domain	5.5E-22	n							FGC,FIC	176-179,367-370
FUN_001776-T1	hypothetical protein	PF00026.22 PF14543.5	Eukaryotic aspartyl protease Xylanase inhibitor N-terminal	4.4E-51 8.5E-6	y	0.927781	5					FGC	590-593
FUN_002701-T1	hypothetical protein	PF01822.18	WSC domain	3.6E-7	n							FGC	507-510
FUN_004777-T1	hypothetical protein	PF01735.17	Lysophospholipase catalytic domain	4.2E-80	n							FGC	495-498
FUN_004812-T1	hypothetical protein	PF00959.18	Phage lysozyme	1.6E-7	y	0.748569	4					FGC	69-72
FUN_006545-T1	hypothetical protein	PF01735.17	Lysophospholipase catalytic domain	3.6E-185	n							FGC	505-508
FUN_008952-T1	hypothetical protein				n							FGC	550-553
FUN_009351-T1	hypothetical protein				y	0.646071	3					FGC	21-24
FUN_010149-T1	hypothetical protein				n							FGC	137-140
FUN_011272-T1	hypothetical protein	PF01735.17	Lysophospholipase catalytic domain	4.4E-187	y	0.380959	4					FGC	493-496
FUN_013318-T1	hypothetical protein	PF00026.22 PF14543.5	Eukaryotic aspartyl protease Xylanase inhibitor N-terminal	1.5E-68 1.4E-9	n							FGC	330-333
FUN_014952-T1	hypothetical protein				n							FFC,YHC	137-140,151-154
FUN_000750-T1	hypothetical protein	PF01328.16	Peroxidase, family 2	1.0E-11	n							FFC	6-9
FUN_000757-T1	hypothetical protein	PF00450.21	Serine carboxypeptidase	2.1E-77	n							FFC	234-237
FUN_002344-T1	hypothetical protein				y	0.582389	3					FFC	276-279
FUN_004122-T1	hypothetical protein	PF00450.21	Serine carboxypeptidase	1.5E-63	n							FFC	233-236
FUN_004764-T1	hypothetical protein				y	0.319324	5					FFC	64-67
FUN_005717-T1	hypothetical protein	PF00450.21	Serine carboxypeptidase	1.9E-56	y	0.789623	3					FFC	235-238
FUN_010410-T1	hypothetical protein	PF00378.19 PF16113.4	Enoyl-CoA hydratase/isomerase Enoyl-CoA hydratase/isomerase	3.4E-29 5.9E-10	n							FFC	85-88
FUN_015273-T1	hypothetical protein				y	0.209151	4					FFC	189-192
FUN_015892-T1	hypothetical protein				y	0.496142	3					FEC,YLC	61-64,159-162
FUN_001531-T1	hypothetical protein	PF00710.19	Asparaginase, N-terminal	9.5E-52	n							FEC	36-39
FUN_003866-T1	hypothetical protein	PF06824.10	Metal-independent alpha-mannosidase (GH125)	1.2E-147	n							FEC	201-204
FUN_005668-T1	hypothetical protein	PF17390.1 PF17389.1	Bacterial alpha-L-rhamnosidase C-terminal domain Bacterial alpha-L-rhamnosidase 6 hairpin glycosidase domain	1.1E-12 4.9E-9	n							FEC	161-164
FUN_007688-T1	hypothetical protein				y	0.573322	3					FEC	63-66
FUN_013967-T1	hypothetical protein				y	0.755519	2					FEC	127-130
FUN_015297-T1	hypothetical protein	PF10528.8 PF07691.11	GLEYA domain PA14 domain	4.3E-19 4.9E-11	n							FEC	235-238
FUN_015477-T1	hypothetical protein				y	0.531091	3					FEC	217-220
FUN_014144-T1	hypothetical protein	PF00704.27 PF00187.18	Glycosyl hydrolases family 18 Chitin recognition protein	1.1E-72 1.5E-7	n							FDC,YTC,FRC	121-124,256-259,312-315
FUN_001473-T1	hypothetical protein				y	0.507995	3					FDC,YGC	119-122,138-141
FUN_013086-T1	hypothetical protein				y	0.885521	3					FDC,YGC	119-122,138-141
FUN_006436-T1	hypothetical protein	PF00082.21	Subtilase family	5.9E-43	n							FDC,YAC	74-77,628-631
FUN_012015-T1	hypothetical protein											FDC,WVC	390-393,650-653
FUN_008367-T1	hypothetical protein	PF00024.25	PAN domain	1.1E-8	n							FDC,FEC,WSC,FKC,WDC	496-499,499-502,641-644,799-802,923-926
FUN_002346-T1	hypothetical protein	PF00704.27	Glycosyl hydrolases family 18	6.4E-18	y	0.760487	2					FDC	61-64
FUN_002987-T1	hypothetical protein	PF01179.19 PF09248.9	Copper amine oxidase, enzyme domain Domain of unknown function (DUF1965)	2.9E-122 1.2E-29	n							FDC	411-414
FUN_003019-T1	hypothetical protein				y	0.345672	3					FDC	20-23
FUN_005517-T1	hypothetical protein	PF01546.27 PF07687.13	Peptidase family M20/M25/M40 Peptidase dimerisation domain	2.5E-20 8.5E-20	n							FDC	337-340
FUN_005811-T1	hypothetical protein				y	0.527803	3					FDC	245-248
FUN_006232-T1	hypothetical protein				n							FDC	113-116
FUN_007930-T1	hypothetical protein				y	0.531711	3					FDC	211-214
FUN_009534-T1	hypothetical protein	PF05572.12	Pregnancy-associated plasma protein-A	5.1E-13	y	0.740884	2					FDC	20-23
FUN_012739-T1	hypothetical protein	PF00704.27	Glycosyl hydrolases family 18	2.0E-34	n							FDC	121-124
FUN_013382-T1	hypothetical protein	PF00150.17	Cellulase (glycosyl hydrolase family 5)	1.2E-17	n							FDC	84-87
FUN_016997-T1	hypothetical protein	PF00704.27	Glycosyl hydrolases family 18	1.6E-41	n							FDC	121-124
FUN_001516-T1	hypothetical protein				y	0.258053	5					FCC	64-67
FUN_008604-T1	hypothetical protein				y	0.195383	4					FCC	67-70
FUN_008640-T1	hypothetical protein				y	0.258901	5					FCC	65-68
FUN_016923-T1	hypothetical protein				y	0.518501	3					FCC	83-86
FUN_005476-T1	hypothetical protein	PF03856.12	Beta-glucosidase (SUN family)	2.3E-77	y	0.802149	2					FAC,YWC	89-92,183-186
FUN_004983-T1	hypothetical protein	PF14587.5 PF17189.3 PF02055.15	O-Glycosyl hydrolase family 30 Glycosyl hydrolase family 30 beta sandwich domain Glycosyl hydrolase family 30 TIM-barrel domain	2.7E-11 3.7E-10 6.1E-8	n							FAC,YLC	3-6,170-173
FUN_003335-T1	hypothetical protein	PF09362.9 PF01822.18	Domain of unknown function (DUF1996) WSC domain	2.4E-73 1.1E-67	n							FAC,YGC	159-162,489-492
FUN_007097-T1	hypothetical protein	PF05792.12	Candida agglutinin-like (ALS)	7.8E-102	n							FAC,FSC	5-8,2120-2123
FUN_001102-T1	hypothetical protein	PF10528.8	GLEYA domain	7.4E-29	n							FAC	368-371
FUN_005436-T1	hypothetical protein	PF02837.17 PF00703.20	Glycosyl hydrolases family 2, sugar binding domain Glycosyl hydrolases family 2	2.5E-14 4.3E-13	n							FAC	498-501
FUN_007478-T1	hypothetical protein				y	0.575355	3					FAC	95-98
FUN_008688-T1	hypothetical protein				y	0.692261	2					FAC	10-13
FUN_011795-T1	hypothetical protein				n							FAC	37-40
FUN_012541-T1	hypothetical protein	PF05792.12 PF10528.8	Candida agglutinin-like (ALS) GLEYA domain	2.1E-58 2.1E-27	y	1.0	1					FAC	1394-1397
FUN_015983-T1	hypothetical protein				y	0.204006	4					FAC	16-19
FUN_000075-T1	hypothetical protein	PF05730.10	CFEM domain	1.1E-13	y	0.926188	4
FUN_000084-T1	hypothetical protein	PF07217.10	Heterokaryon incompatibility protein Het-C	6.3E-284	y	0.235127	4
FUN_000125-T1	hypothetical protein				n
FUN_000151-T1	hypothetical protein				y	0.747651	2
FUN_000164-T1	hypothetical protein	PF14686.5 PF14683.5	Polysaccharide lyase family 4, domain II Polysaccharide lyase family 4, domain III	1.8E-28 1.1E-26	y	0.148865	2
FUN_000172-T1	hypothetical protein	PF03443.13	Glycosyl hydrolase family 61	3.4E-62	y	0.866509	2
FUN_000209-T1	hypothetical protein				y	0.843	2
FUN_000264-T1	hypothetical protein				y	0.478461	2
FUN_000270-T1	hypothetical protein	PF05630.10	Necrosis inducing protein (NPP1)	8.3E-65	y	1.0	1
FUN_000302-T1	hypothetical protein	PF00732.18 PF05199.12	GMC oxidoreductase GMC oxidoreductase	1.3E-25 1.2E-19	n
FUN_000347-T1	hypothetical protein				y	1.0	1
FUN_000354-T1	hypothetical protein				y	0.561882	3
FUN_000357-T1	hypothetical protein	PF01070.17	FMN-dependent dehydrogenase	4.4E-83
FUN_000387-T1	hypothetical protein	PF01764.24	Lipase (class 3)	8.5E-34	y	0.0925445	2
FUN_000418-T1	hypothetical protein	PF11790.7	Glycosyl hydrolase catalytic core	4.6E-48	y	0.446734	4
FUN_000512-T1	hypothetical protein				y	1.0	1
FUN_000550-T1	hypothetical protein	PF01565.22	FAD binding domain	1.3E-23	n
FUN_000555-T1	hypothetical protein				y	0.194779	4
FUN_000557-T1	hypothetical protein				y	0.566339	3
FUN_000572-T1	hypothetical protein				y	1.0	1
FUN_000585-T1	hypothetical protein				y	0.672377	2
FUN_000608-T1	hypothetical protein	PF00149.27	Calcineurin-like phosphoesterase	1.2E-15	n
FUN_000610-T1	hypothetical protein				n
FUN_000617-T1	hypothetical protein				y	1.0	1
FUN_000661-T1	hypothetical protein				y	1.0	1
FUN_000730-T1	hypothetical protein	PF02469.21	Fasciclin domain	7.7E-34
FUN_000763-T1	hypothetical protein				y	0.871214	2
FUN_000767-T1	hypothetical protein	PF02128.14 PF07504.12	Fungalysin metallopeptidase (M36) Fungalysin/Thermolysin Propeptide Motif	3.0E-160 6.6E-18	n
FUN_000781-T1	hypothetical protein
FUN_000782-T1	hypothetical protein	PF00732.18 PF07992.13	GMC oxidoreductase Pyridine nucleotide-disulphide oxidoreductase	1.1E-8 2.8E-6	n
FUN_000801-T1	hypothetical protein	PF11951.7	Fungal specific transcription factor domain	2.8E-7	n
FUN_000807-T1	hypothetical protein	PF01565.22 PF08031.11	FAD binding domain Berberine and berberine like	1.0E-23 9.9E-17	n
FUN_000812-T1	hypothetical protein				y	0.80746	2
FUN_000822-T1	hypothetical protein	PF13577.5 PF02982.13	SnoaL-like domain Scytalone dehydratase	1.4E-12 7.8E-11
FUN_000848-T1	hypothetical protein				n
FUN_000873-T1	hypothetical protein				n
FUN_000901-T1	hypothetical protein	PF00722.20	Glycosyl hydrolases family 16	6.0E-6	n
FUN_000911-T1	hypothetical protein	PF01565.22	FAD binding domain	8.0E-23	y	0.876624	3
FUN_000916-T1	hypothetical protein	PF03211.12	Pectate lyase	8.0E-80	y	0.950471	2
FUN_000927-T1	hypothetical protein				y	1.0	1
FUN_000939-T1	hypothetical protein				y	0.226475	4
FUN_000950-T1	hypothetical protein				n
FUN_001029-T1	hypothetical protein				n
FUN_001126-T1	hypothetical protein	PF03211.12	Pectate lyase	1.5E-84	n
FUN_001131-T1	hypothetical protein	PF13472.5 PF00657.21	GDSL-like Lipase/Acylhydrolase family GDSL-like Lipase/Acylhydrolase	6.6E-11 5.1E-8	n
FUN_001168-T1	hypothetical protein	PF04137.14	Endoplasmic Reticulum Oxidoreductin 1 (ERO1)	1.8E-131	n
FUN_001186-T1	hypothetical protein	PF07249.11	Cerato-platanin	7.0E-52	y	0.697352	2
FUN_001207-T1	hypothetical protein				n
FUN_001280-T1	hypothetical protein				y	0.807175	3
FUN_001330-T1	hypothetical protein				y	1.0	1
FUN_001334-T1	hypothetical protein				n
FUN_001358-T1	hypothetical protein	PF05630.10	Necrosis inducing protein (NPP1)	1.1E-56	y	0.589983	3
FUN_001364-T1	hypothetical protein	PF00445.17	Ribonuclease T2 family	8.4E-48	y	0.86552	5
FUN_001372-T1	hypothetical protein				n
FUN_001374-T1	hypothetical protein	PF00328.21	Histidine phosphatase superfamily (branch 2)	2.3E-28	y	0.412973	4
FUN_001399-T1	hypothetical protein	PF12146.7 PF12697.6	Serine aminopeptidase, S33 Alpha/beta hydrolase family	1.6E-7 1.1E-6	y	1.0	1
FUN_001418-T1	hypothetical protein	PF13561.5 PF00106.24 PF08659.9	Enoyl-(Acyl carrier protein) reductase short chain dehydrogenase KR domain	3.4E-60 3.8E-42 4.4E-7	n
FUN_001454-T1	hypothetical protein
FUN_001455-T1	hypothetical protein				y	0.659624	2
FUN_001460-T1	hypothetical protein	PF12849.6	PBP superfamily domain	5.5E-12	n
FUN_001469-T1	hypothetical protein				y	0.574753	3
FUN_001474-T1	hypothetical protein	PF00355.25	Rieske [2Fe-2S] domain	8.8E-13	y	0.834083	3
FUN_001488-T1	hypothetical protein				y	0.812093	3
FUN_001502-T1	hypothetical protein				y	0.238106	4
FUN_001507-T1	hypothetical protein				y	0.564936	3
FUN_001517-T1	hypothetical protein				y	0.346726	5
FUN_001519-T1	hypothetical protein				y	1.0	1
FUN_001526-T1	hypothetical protein	PF00085.19 PF13848.5 PF13098.5	Thioredoxin Thioredoxin-like domain Thioredoxin-like domain	9.1E-28 6.6E-24 6.9E-6	n
FUN_001677-T1	hypothetical protein	PF01494.18	FAD binding domain	4.2E-12	n
FUN_001686-T1	hypothetical protein	PF13088.5	BNR repeat-like domain	2.6E-7	n
FUN_001687-T1	hypothetical protein				y	0.645191	3
FUN_001689-T1	hypothetical protein				y	1.0	1
FUN_001700-T1	hypothetical protein	PF01266.23	FAD dependent oxidoreductase	1.3E-44	n
FUN_001712-T1	hypothetical protein	PF01593.23 PF13450.5	Flavin containing amine oxidoreductase NAD(P)-binding Rossmann-like domain	5.7E-64 1.4E-9	n
FUN_001773-T1	hypothetical protein				y	0.208163	4
FUN_001788-T1	hypothetical protein	PF00067.21	Cytochrome P450	5.9E-71	n
FUN_001790-T1	hypothetical protein	PF07366.11 PF12680.6	SnoaL-like polyketide cyclase SnoaL-like domain	2.7E-27 1.1E-11	n
FUN_001804-T1	hypothetical protein	PF00251.19 PF04616.13	Glycosyl hydrolases family 32 N-terminal domain Glycosyl hydrolases family 43	4.0E-7 8.1E-6	y	1.0	1
FUN_001806-T1	hypothetical protein				n
FUN_001807-T1	hypothetical protein	PF00544.18 PF13229.5	Pectate lyase Right handed beta helix region	1.8E-43 1.0E-6	n
FUN_001808-T1	hypothetical protein	PF03211.12	Pectate lyase	2.8E-64	n
FUN_001809-T1	hypothetical protein	PF00857.19	Isochorismatase family	1.9E-16	n
FUN_001814-T1	hypothetical protein	PF01161.19	Phosphatidylethanolamine-binding protein	1.3E-17	n
FUN_001821-T1	hypothetical protein
FUN_001850-T1	hypothetical protein				n
FUN_001857-T1	hypothetical protein	PF06766.10	Fungal hydrophobin	1.2E-26	y	0.880025	2
FUN_001858-T1	hypothetical protein				n
FUN_001859-T1	hypothetical protein	PF06766.10	Fungal hydrophobin	1.6E-22	y	0.877304	4
FUN_001866-T1	hypothetical protein	PF00561.19 PF12697.6	alpha/beta hydrolase fold Alpha/beta hydrolase family	3.6E-16 1.4E-10	n
FUN_001945-T1	hypothetical protein
FUN_001948-T1	hypothetical protein	PF00561.19 PF12146.7 PF12697.6	alpha/beta hydrolase fold Serine aminopeptidase, S33 Alpha/beta hydrolase family	7.5E-14 2.0E-9 3.1E-9	n
FUN_001967-T1	hypothetical protein				n
FUN_001993-T1	hypothetical protein	PF00722.20 PF03935.14	Glycosyl hydrolases family 16 Beta-glucan synthesis-associated protein (SKN1)	4.4E-20 4.1E-11	n
FUN_001996-T1	hypothetical protein	PF15786.4	PET assembly of cytochrome c oxidase, mitochondrial	1.9E-25	n
FUN_002029-T1	hypothetical protein				n
FUN_002047-T1	hypothetical protein	PF01476.19	LysM domain	1.1E-15	n
FUN_002055-T1	hypothetical protein	PF00332.17	Glycosyl hydrolases family 17	3.6E-14	n
FUN_002057-T1	hypothetical protein	PF13472.5 PF00657.21	GDSL-like Lipase/Acylhydrolase family GDSL-like Lipase/Acylhydrolase	6.9E-12 8.5E-9
FUN_002082-T1	hypothetical protein	PF00331.19	Glycosyl hydrolase family 10	1.8E-74	n
FUN_002102-T1	hypothetical protein	PF10282.8	Lactonase, 7-bladed beta-propeller	1.0E-64	n
FUN_002103-T1	hypothetical protein	PF00722.20	Glycosyl hydrolases family 16	5.6E-47	n
FUN_002133-T1	hypothetical protein	PF12146.7 PF12697.6 PF03583.13	Serine aminopeptidase, S33 Alpha/beta hydrolase family Secretory lipase	2.3E-10 3.2E-8 3.2E-6	n
FUN_002134-T1	hypothetical protein	PF00190.21	Cupin	1.1E-15	n
FUN_002136-T1	hypothetical protein
FUN_002151-T1	hypothetical protein				y	0.616884	3
FUN_002174-T1	hypothetical protein	PF12697.6	Alpha/beta hydrolase family	8.5E-8	y	0.878081	2
FUN_002176-T1	hypothetical protein	PF03211.12	Pectate lyase	1.5E-84	n
FUN_002177-T1	hypothetical protein				n
FUN_002193-T1	hypothetical protein	PF00194.20	Eukaryotic-type carbonic anhydrase	2.1E-28	n
FUN_002201-T1	hypothetical protein				y	0.564011	3
FUN_002205-T1	hypothetical protein				n
FUN_002272-T1	hypothetical protein	PF13450.5 PF01593.23 PF12831.6 PF13434.5	NAD(P)-binding Rossmann-like domain Flavin containing amine oxidoreductase FAD dependent oxidoreductase L-lysine 6-monooxygenase (NADPH-requiring)	1.8E-10 1.5E-8 4.4E-6 9.1E-6	n
FUN_002309-T1	hypothetical protein	PF01828.16	Peptidase A4 family	1.2E-69	y	1.0	1
FUN_002323-T1	hypothetical protein				y	0.285294	4
FUN_002333-T1	hypothetical protein				n
FUN_002411-T1	hypothetical protein	PF01965.23	DJ-1/PfpI family	1.5E-12	n
FUN_002451-T1	hypothetical protein				y	1.0	1
FUN_002475-T1	hypothetical protein	PF05406.14 PF00533.25	WGR domain BRCA1 C Terminus (BRCT) domain	2.8E-13 5.0E-8	n
FUN_002496-T1	hypothetical protein	PF03443.13	Glycosyl hydrolase family 61	1.3E-61	n
FUN_002498-T1	hypothetical protein	PF01565.22 PF08031.11	FAD binding domain Berberine and berberine like	1.4E-24 4.9E-8	n
FUN_002499-T1	hypothetical protein				y	0.72796	2
FUN_002507-T1	hypothetical protein	PF15892.4	BNR repeat-containing family member	5.6E-33	y	1.0	1
FUN_002508-T1	hypothetical protein	PF00544.18	Pectate lyase	3.0E-37	n
FUN_002513-T1	hypothetical protein	PF00328.21	Histidine phosphatase superfamily (branch 2)	8.3E-23	y	0.610104	4
FUN_002520-T1	hypothetical protein
FUN_002523-T1	hypothetical protein				n
FUN_002528-T1	hypothetical protein	PF02666.14	Phosphatidylserine decarboxylase	1.3E-58	n
FUN_002531-T1	hypothetical protein	PF13883.5	Pyridoxamine 5'-phosphate oxidase	2.5E-41	y	1.0	1
FUN_002557-T1	hypothetical protein				y	0.527604	3
FUN_002648-T1	hypothetical protein	PF01670.15	Glycosyl hydrolase family 12	1.2E-17	n
FUN_002649-T1	hypothetical protein	PF00544.18 PF13229.5	Pectate lyase Right handed beta helix region	2.0E-18 8.1E-8	n
FUN_002650-T1	hypothetical protein	PF00026.22 PF14541.5 PF13650.5	Eukaryotic aspartyl protease Xylanase inhibitor C-terminal Aspartyl protease	1.4E-48 1.0E-7 7.3E-6	y	1.0	1
FUN_002662-T1	hypothetical protein				y	0.511567	3
FUN_002693-T1	hypothetical protein	PF01734.21	Patatin-like phospholipase	2.5E-11	n
FUN_002724-T1	hypothetical protein	PF04616.13	Glycosyl hydrolases family 43	5.1E-15	y	0.861022	2
FUN_002738-T1	hypothetical protein
FUN_002853-T1	hypothetical protein				y	0.597087	3
FUN_002867-T1	hypothetical protein	PF00264.19	Common central domain of tyrosinase	2.0E-53	n
FUN_002889-T1	hypothetical protein				n
FUN_002900-T1	hypothetical protein				y	0.542558	3
FUN_002904-T1	hypothetical protein	PF01328.16	Peroxidase, family 2	5.4E-10	y	0.77461	2
FUN_002923-T1	hypothetical protein	PF03443.13	Glycosyl hydrolase family 61	4.6E-64	n
FUN_003006-T1	Trichothecene C-3 esterase	PF03583.13	Secretory lipase	5.3E-63	y	1.0	1
FUN_003025-T1	hypothetical protein	PF00150.17 PF02449.14	Cellulase (glycosyl hydrolase family 5) Beta-galactosidase	1.1E-23 2.4E-7	n
FUN_003028-T1	hypothetical protein	PF08450.11	SMP-30/Gluconolaconase/LRE-like region	1.8E-24	n
FUN_003033-T1	hypothetical protein	PF09206.10 PF05270.12	Alpha-L-arabinofuranosidase B, catalytic Alpha-L-arabinofuranosidase B (ABFB) domain	2.5E-151 6.4E-56	y	0.430435	4
FUN_003046-T1	hypothetical protein				y	0.440022	2
FUN_003067-T1	hypothetical protein	PF14479.5 PF05729.11 PF13191.5	Prion-inhibition and propagation NACHT domain AAA ATPase domain	2.9E-51 3.6E-10 6.6E-7	n
FUN_003069-T1	hypothetical protein				y	0.663889	5
FUN_003096-T1	hypothetical protein				n
FUN_003099-T1	hypothetical protein				n
FUN_003217-T1	hypothetical protein
FUN_003251-T1	hypothetical protein	PF00190.21	Cupin	7.5E-16	n
FUN_003255-T1	hypothetical protein	PF17186.3	Lipocalin-like domain	2.3E-6	n
FUN_003267-T1	hypothetical protein				n
FUN_003295-T1	hypothetical protein	PF00135.27 PF07859.12	Carboxylesterase family alpha/beta hydrolase fold	4.2E-94 4.4E-8	y	0.856852	2
FUN_003296-T1	hypothetical protein				y	0.577084	3
FUN_003305-T1	hypothetical protein	PF00620.26 PF17111.4	RhoGAP domain Fungal N-terminal domain of STAND proteins	1.2E-26 1.7E-9	y	1.0	1
FUN_003320-T1	hypothetical protein				y	0.783263	2
FUN_003325-T1	hypothetical protein				n
FUN_003365-T1	hypothetical protein	PF07519.10	Tannase and feruloyl esterase	4.1E-58	n
FUN_003380-T1	hypothetical protein				y	1.0	1
FUN_003382-T1	hypothetical protein				y	0.206023	4
FUN_003387-T1	hypothetical protein	PF10282.8	Lactonase, 7-bladed beta-propeller	2.4E-65	n
FUN_003398-T1	hypothetical protein
FUN_003459-T1	hypothetical protein				y	0.797699	2
FUN_003505-T1	hypothetical protein	PF03211.12	Pectate lyase	2.7E-75	n
FUN_003519-T1	hypothetical protein				n
FUN_003526-T1	hypothetical protein				y	0.789706	2
FUN_003536-T1	Polygalacturonase 1	PF00295.16	Glycosyl hydrolases family 28	1.9E-115	y	0.769514	3
FUN_003578-T1	hypothetical protein	PF13472.5 PF00657.21	GDSL-like Lipase/Acylhydrolase family GDSL-like Lipase/Acylhydrolase	2.2E-20 7.5E-6	n
FUN_003583-T1	hypothetical protein				y	0.784587	2
FUN_003596-T1	hypothetical protein	PF00722.20	Glycosyl hydrolases family 16	5.1E-6	y	0.672501	5
FUN_003601-T1	hypothetical protein				n
FUN_003619-T1	hypothetical protein				y	0.518187	3
FUN_003628-T1	hypothetical protein	PF00657.21 PF13472.5	GDSL-like Lipase/Acylhydrolase GDSL-like Lipase/Acylhydrolase family	2.4E-14 6.4E-9	n
FUN_003629-T1	hypothetical protein	PF09286.10	Pro-kumamolisin, activation domain	1.4E-23	n
FUN_003634-T1	hypothetical protein	PF01370.20 PF13460.5	NAD dependent epimerase/dehydratase family NAD(P)H-binding	2.2E-9 9.5E-6	n
FUN_003636-T1	hypothetical protein	PF00491.20	Arginase family	3.6E-86	n
FUN_003648-T1	hypothetical protein				y	0.581478	3
FUN_003651-T1	hypothetical protein	PF00704.27	Glycosyl hydrolases family 18	5.4E-59	n
FUN_003728-T1	hypothetical protein	PF13640.5	2OG-Fe(II) oxygenase superfamily	2.9E-9	n
FUN_003744-T1	hypothetical protein
FUN_003794-T1	hypothetical protein				n
FUN_003814-T1	clock-controlled protein 6				n
FUN_003862-T1	Reducing polyketide synthase dep5`				n
FUN_003865-T1	hypothetical protein				y	0.591671	3
FUN_003868-T1	hypothetical protein	PF07110.10	EthD domain	3.5E-20	n
FUN_003875-T1	hypothetical protein				y	1.0	1
FUN_003899-T1	hypothetical protein	PF00194.20	Eukaryotic-type carbonic anhydrase	1.5E-20	n
FUN_003902-T1	hypothetical protein				n
FUN_003904-T1	hypothetical protein				y	0.819327	2
FUN_003909-T1	hypothetical protein	PF00188.25	Cysteine-rich secretory protein family	1.1E-14	n
FUN_003949-T1	hypothetical protein	PF00753.26	Metallo-beta-lactamase superfamily	3.4E-7	n
FUN_003997-T1	hypothetical protein				y	1.0	1
FUN_004006-T1	hypothetical protein				y	0.276398	4
FUN_004028-T1	hypothetical protein	PF00135.27	Carboxylesterase family	3.4E-91	y	1.0	1
FUN_004066-T1	hypothetical protein	PF01565.22	FAD binding domain	1.8E-24	n
FUN_004069-T1	hypothetical protein	PF03372.22	Endonuclease/Exonuclease/phosphatase family	3.3E-11	n
FUN_004093-T1	hypothetical protein	PF06441.11 PF00561.19 PF12697.6	Epoxide hydrolase N terminus alpha/beta hydrolase fold Alpha/beta hydrolase family	3.1E-24 4.4E-14 9.5E-6
FUN_004107-T1	hypothetical protein				n
FUN_004117-T1	hypothetical protein	PF00544.18 PF13229.5	Pectate lyase Right handed beta helix region	5.3E-17 1.9E-6	y	0.607007	3
FUN_004118-T1	hypothetical protein	PF00150.17	Cellulase (glycosyl hydrolase family 5)	1.5E-7	n
FUN_004123-T1	hypothetical protein	PF00450.21	Serine carboxypeptidase	2.9E-84	n
FUN_004135-T1	hypothetical protein	PF13561.5 PF00106.24 PF08659.9	Enoyl-(Acyl carrier protein) reductase short chain dehydrogenase KR domain	3.7E-32 6.7E-32 9.3E-8	n
FUN_004136-T1	hypothetical protein	PF02469.21	Fasciclin domain	2.1E-27	n
FUN_004190-T1	hypothetical protein	PF00400.31	WD domain, G-beta repeat	3.9E-32	n
FUN_004231-T1	hypothetical protein	PF00245.19 PF01663.21	Alkaline phosphatase Type I phosphodiesterase / nucleotide pyrophosphatase	3.2E-71 1.6E-7	n
FUN_004297-T1	hypothetical protein				n
FUN_004316-T1	hypothetical protein				y	1.0	1
FUN_004320-T1	hypothetical protein				y	0.820984	2
FUN_004321-T1	hypothetical protein				y	0.818091	2
FUN_004343-T1	hypothetical protein				y	0.191722	4
FUN_004350-T1	hypothetical protein	PF00544.18 PF13229.5	Pectate lyase Right handed beta helix region	1.1E-15 5.1E-8	y	0.563609	3
FUN_004367-T1	hypothetical protein	PF00248.20	Aldo/keto reductase family	2.5E-49
FUN_004374-T1	hypothetical protein				y	0.844385	2
FUN_004382-T1	hypothetical protein
FUN_004392-T1	hypothetical protein				y	0.475182	3
FUN_004406-T1	hypothetical protein				n
FUN_004439-T1	hypothetical protein	PF03443.13	Glycosyl hydrolase family 61	1.6E-61	n
FUN_004464-T1	hypothetical protein	PF04616.13	Glycosyl hydrolases family 43	1.1E-12	n
FUN_004489-T1	proteinase B	PF00082.21 PF05922.15	Subtilase family Peptidase inhibitor I9	1.8E-33 4.7E-18	n
FUN_004543-T1	hypothetical protein	PF06172.10	Cupin superfamily (DUF985)	7.3E-43	n
FUN_004595-T1	hypothetical protein
FUN_004605-T1	hypothetical protein	PF09118.10 PF13964.5 PF13418.5 PF01344.24 PF00024.25 PF07646.14	Domain of unknown function (DUF1929) Kelch motif Galactose oxidase, central domain Kelch motif PAN domain Kelch motif	9.6E-26 3.9E-15 1.2E-11 4.1E-11 1.6E-10 6.1E-8	n
FUN_004609-T1	hypothetical protein				n
FUN_004612-T1	hypothetical protein				y	0.190215	4
FUN_004631-T1	glycosylphosphatidylinositol anchor biosynthesis	PF01650.17	Peptidase C13 family	1.6E-40	n
FUN_004641-T1	hypothetical protein	PF07731.13 PF07732.14 PF00394.21	Multicopper oxidase Multicopper oxidase Multicopper oxidase	1.9E-40 2.6E-34 4.0E-34	n
FUN_004654-T1	hypothetical protein				y	0.581286	3
FUN_004655-T1	hypothetical protein				y	0.81571	2
FUN_004659-T1	hypothetical protein				n
FUN_004667-T1	hypothetical protein	PF00994.23 PF03453.16 PF03454.14	Probable molybdopterin binding domain MoeA N-terminal region (domain I and II) MoeA C-terminal region (domain IV)	2.0E-55 1.4E-40 4.6E-18	n
FUN_004711-T1	hypothetical protein	PF14856.5	Pathogen effector putative necrosis-inducing factor	1.5E-19	y	0.7647	2
FUN_004728-T1	hypothetical protein				y	0.224785	4
FUN_004791-T1	hypothetical protein	PF09286.10	Pro-kumamolisin, activation domain	2.4E-34	n
FUN_004806-T1	hypothetical protein				y	0.353617	5
FUN_004822-T1	hypothetical protein	PF00722.20	Glycosyl hydrolases family 16	8.4E-12	n
FUN_004837-T1	hypothetical protein				n
FUN_004846-T1	hypothetical protein				y	0.396565	5
FUN_004870-T1	hypothetical protein	PF05199.12 PF00732.18	GMC oxidoreductase GMC oxidoreductase	2.4E-29 8.5E-27	n
FUN_004994-T1	hypothetical protein	PF01670.15	Glycosyl hydrolase family 12	4.4E-74	y	1.0	1
FUN_004999-T1	hypothetical protein				n
FUN_005006-T1	hypothetical protein	PF01425.20	Amidase	2.4E-36	n
FUN_005018-T1	hypothetical protein	PF13517.5	Repeat domain in Vibrio, Colwellia, Bradyrhizobium and Shewanella	3.8E-7	n
FUN_005041-T1	hypothetical protein	PF02469.21	Fasciclin domain	6.8E-16	n
FUN_005045-T1	hypothetical protein	PF00188.25	Cysteine-rich secretory protein family	4.7E-9	n
FUN_005084-T1	Peptidyl-prolyl cis-trans isomerase fpr2	PF00254.27	FKBP-type peptidyl-prolyl cis-trans isomerase	1.3E-32	n
FUN_005118-T1	hypothetical protein				n
FUN_005148-T1	hypothetical protein	PF13405.5	EF-hand domain	2.6E-7
FUN_005150-T1	hypothetical protein
FUN_005222-T1	hypothetical protein				y	0.563999	3
FUN_005229-T1	hypothetical protein				y	1.0	1
FUN_005232-T1	hypothetical protein				n
FUN_005280-T1	hypothetical protein	PF02469.21	Fasciclin domain	2.9E-33
FUN_005310-T1	hypothetical protein				y	0.808016	2
FUN_005315-T1	hypothetical protein				y	1.0	1
FUN_005319-T1	hypothetical protein	PF01546.27 PF07687.13	Peptidase family M20/M25/M40 Peptidase dimerisation domain	2.7E-21 4.5E-21
FUN_005337-T1	hypothetical protein				y	1.0	1
FUN_005339-T1	hypothetical protein				y	0.704632	2
FUN_005354-T1	hypothetical protein				y	0.20627	4
FUN_005356-T1	hypothetical protein	PF04082.17	Fungal specific transcription factor domain	2.2E-9	y	0.579774	3
FUN_005411-T1	hypothetical protein	PF11915.7	Protein of unknown function (DUF3433)	5.9E-6	n
FUN_005416-T1	hypothetical protein				y	1.0	1
FUN_005424-T1	hypothetical protein	PF12710.6	haloacid dehalogenase-like hydrolase	3.6E-6	y	1.0	1
FUN_005430-T1	hypothetical protein				y	1.0	1
FUN_005477-T1	hypothetical protein	PF00190.21	Cupin	2.2E-17	n
FUN_005579-T1	hypothetical protein				y	0.576176	3
FUN_005584-T1	hypothetical protein	PF01266.23	FAD dependent oxidoreductase	4.2E-32	n
FUN_005598-T1	hypothetical protein	PF04616.13	Glycosyl hydrolases family 43	5.2E-38	n
FUN_005630-T1	hypothetical protein	PF04616.13	Glycosyl hydrolases family 43	1.6E-28	n
FUN_005695-T1	proteinase B	PF00082.21 PF05922.15	Subtilase family Peptidase inhibitor I9	3.8E-34 2.7E-20
FUN_005706-T1	hypothetical protein				y	1.0	1
FUN_005723-T1	hypothetical protein				y	0.84208	2
FUN_005744-T1	hypothetical protein				n
FUN_005756-T1	hypothetical protein
FUN_005760-T1	hypothetical protein				y	0.576794	3
FUN_005765-T1	hypothetical protein	PF05199.12 PF00732.18	GMC oxidoreductase GMC oxidoreductase	2.1E-28 3.0E-25	n
FUN_005781-T1	hypothetical protein	PF01593.23 PF13450.5 PF07992.13	Flavin containing amine oxidoreductase NAD(P)-binding Rossmann-like domain Pyridine nucleotide-disulphide oxidoreductase	9.3E-69 3.2E-9 8.2E-6	n
FUN_005795-T1	hypothetical protein
FUN_005816-T1	hypothetical protein	PF01400.23	Astacin (Peptidase family M12A)	1.0E-6	n
FUN_005854-T1	hypothetical protein	PF00190.21 PF07883.10	Cupin Cupin domain	2.5E-36 8.4E-21	n
FUN_005896-T1	hypothetical protein	PF05730.10	CFEM domain	4.6E-15	y	0.748307	5
FUN_005909-T1	hypothetical protein	PF00080.19	Copper/zinc superoxide dismutase (SODC)	1.0E-8	y	0.959116	2
FUN_005967-T1	hypothetical protein	PF10342.8	Ser-Thr-rich glycosyl-phosphatidyl-inositol-anchored membrane family	6.3E-10	y	1.0	1
FUN_005982-T1	hypothetical protein	PF01217.19	Clathrin adaptor complex small chain	6.5E-16
FUN_005994-T1	hypothetical protein				y	0.257585	4
FUN_005999-T1	hypothetical protein				y	1.0	1
FUN_006024-T1	hypothetical protein				n
FUN_006071-T1	hypothetical protein	PF10342.8	Ser-Thr-rich glycosyl-phosphatidyl-inositol-anchored membrane family	4.5E-21	n
FUN_006075-T1	hypothetical protein				n
FUN_006114-T1	hypothetical protein				y	0.23239	4
FUN_006195-T1	hypothetical protein
FUN_006243-T1	hypothetical protein	PF00026.22	Eukaryotic aspartyl protease	3.8E-34	n
FUN_006245-T1	hypothetical protein				n
FUN_006250-T1	hypothetical protein
FUN_006251-T1	hypothetical protein				y	1.0	1
FUN_006256-T1	hypothetical protein				y	0.209346	4
FUN_006264-T1	hypothetical protein	PF00144.23	Beta-lactamase	1.7E-28	n
FUN_006274-T1	hypothetical protein	PF00144.23	Beta-lactamase	1.9E-29	n
FUN_006351-T1	hypothetical protein	PF12146.7 PF12697.6	Serine aminopeptidase, S33 Alpha/beta hydrolase family	2.4E-9 6.7E-8	n
FUN_006362-T1	hypothetical protein	PF13374.5 PF13424.5 PF07721.13 PF13176.5 PF00931.21 PF13181.5	Tetratricopeptide repeat Tetratricopeptide repeat Tetratricopeptide repeat Tetratricopeptide repeat NB-ARC domain Tetratricopeptide repeat	1.1E-43 1.3E-25 3.3E-10 6.6E-9 3.0E-6 8.0E-6	n
FUN_006382-T1	hypothetical protein				n
FUN_006403-T1	hypothetical protein				y	0.190214	4
FUN_006410-T1	hypothetical protein				y	0.550661	3
FUN_006486-T1	hypothetical protein	PF03572.17	Peptidase family S41	8.5E-6	y	0.745604	3
FUN_006500-T1	hypothetical protein	PF04616.13	Glycosyl hydrolases family 43	4.6E-40	n
FUN_006504-T1	hypothetical protein				y	0.508196	3
FUN_006522-T1	hypothetical protein
FUN_006531-T1	hypothetical protein	PF16499.4 PF02065.17	Alpha galactosidase A Melibiase	1.2E-60 7.6E-6	y	0.840585	3
FUN_006537-T1	hypothetical protein				y	1.0	1
FUN_006548-T1	hypothetical protein	PF05730.10	CFEM domain	8.6E-12	y	0.58553	4
FUN_006581-T1	hypothetical protein	PF00561.19 PF08386.9	alpha/beta hydrolase fold TAP-like protein	1.9E-26 9.9E-14	y	0.952217	5
FUN_006582-T1	hypothetical protein				n
FUN_006612-T1	hypothetical protein				n
FUN_006619-T1	hypothetical protein	PF00246.23	Zinc carboxypeptidase	8.7E-11
FUN_006626-T1	hypothetical protein				y	0.660496	2
FUN_006627-T1	hypothetical protein				y	0.571978	2
FUN_006655-T1	hypothetical protein				y	0.651909	3
FUN_006663-T1	hypothetical protein	PF05730.10	CFEM domain	2.8E-9	y	0.239331	4
FUN_006671-T1	hypothetical protein				y	0.544097	3
FUN_006677-T1	hypothetical protein				n
FUN_006684-T1	hypothetical protein				n
FUN_006685-T1	hypothetical protein	PF00722.20	Glycosyl hydrolases family 16	3.7E-7	n
FUN_006687-T1	hypothetical protein				y	1.0	1
FUN_006715-T1	hypothetical protein	PF00085.19 PF13848.5 PF13098.5 PF04756.12	Thioredoxin Thioredoxin-like domain Thioredoxin-like domain OST3 / OST6 family, transporter family	4.7E-30 2.8E-10 5.9E-7 2.2E-6	n
FUN_006721-T1	hypothetical protein	PF13472.5 PF00657.21	GDSL-like Lipase/Acylhydrolase family GDSL-like Lipase/Acylhydrolase	7.5E-12 1.4E-6	y	1.0	1
FUN_006740-T1	hypothetical protein				n
FUN_006746-T1	hypothetical protein	PF00188.25	Cysteine-rich secretory protein family	6.6E-19	n
FUN_006748-T1	hypothetical protein				n
FUN_006750-T1	hypothetical protein	PF01565.22	FAD binding domain	4.0E-19	n
FUN_006754-T1	hypothetical protein	PF01565.22 PF08031.11	FAD binding domain Berberine and berberine like	7.7E-20 1.7E-9	y	0.687394	4
FUN_006786-T1	hypothetical protein	PF01083.21	Cutinase	4.7E-43	y	0.672163	3
FUN_006839-T1	hypothetical protein	PF00188.25	Cysteine-rich secretory protein family	4.4E-19	y	0.81073	2
FUN_006914-T1	hypothetical protein				n
FUN_006937-T1	hypothetical protein	PF01328.16	Peroxidase, family 2	2.1E-11	n
FUN_006940-T1	hypothetical protein	PF00544.18 PF00734.17 PF13229.5	Pectate lyase Fungal cellulose binding domain Right handed beta helix region	7.7E-17 8.4E-13 8.3E-7	n
FUN_006972-T1	Protein disulfide-isomerase erp38	PF00085.19 PF07749.11 PF04756.12 PF13098.5 PF13899.5 PF13905.5 PF00578.20	Thioredoxin Endoplasmic reticulum protein ERp29, C-terminal domain OST3 / OST6 family, transporter family Thioredoxin-like domain Thioredoxin-like Thioredoxin-like AhpC/TSA family	7.5E-58 3.0E-26 3.3E-17 4.8E-17 1.3E-10 4.0E-10 4.3E-8	y	0.851899	2
FUN_006979-T1	hypothetical protein				n
FUN_006991-T1	hypothetical protein				y	0.782312	2
FUN_007019-T1	hypothetical protein	PF02836.16 PF16355.4 PF02837.17 PF00703.20	Glycosyl hydrolases family 2, TIM barrel domain Domain of unknown function (DUF4982) Glycosyl hydrolases family 2, sugar binding domain Glycosyl hydrolases family 2	2.0E-25 1.1E-22 1.1E-20 9.2E-17	n
FUN_007028-T1	hypothetical protein	PF11327.7	Protein of unknown function (DUF3129)	4.8E-73	y	0.866295	2
FUN_007034-T1	hypothetical protein				y	0.797202	2
FUN_007040-T1	hypothetical protein	PF01670.15	Glycosyl hydrolase family 12	2.3E-41	n
FUN_007055-T1	hypothetical protein				n
FUN_007060-T1	hypothetical protein	PF00732.18 PF05199.12	GMC oxidoreductase GMC oxidoreductase	1.3E-52 2.0E-36	n
FUN_007064-T1	hypothetical protein	PF14683.5 PF14686.5	Polysaccharide lyase family 4, domain III Polysaccharide lyase family 4, domain II	4.7E-23 6.8E-22	y	0.092785	2
FUN_007098-T1	hypothetical protein				n
FUN_007194-T1	hypothetical protein	PF00722.20	Glycosyl hydrolases family 16	1.2E-11	y	0.79217	3
FUN_007208-T1	hypothetical protein				y	0.868941	2
FUN_007248-T1	hypothetical protein	PF00082.21 PF05922.15	Subtilase family Peptidase inhibitor I9	3.9E-34 1.3E-7	n
FUN_007275-T1	hypothetical protein	PF01593.23 PF13450.5 PF07992.13	Flavin containing amine oxidoreductase NAD(P)-binding Rossmann-like domain Pyridine nucleotide-disulphide oxidoreductase	1.9E-59 3.6E-9 1.2E-6	n
FUN_007281-T1	hypothetical protein	PF11578.7	Protein of unknown function (DUF3237)	6.2E-25	y	1.0	1
FUN_007311-T1	hypothetical protein				y	0.557094	5
FUN_007315-T1	hypothetical protein	PF16862.4	Glycosyl hydrolase family 79 C-terminal beta domain	4.9E-24	n
FUN_007375-T1	hypothetical protein				n
FUN_007380-T1	hypothetical protein	PF00331.19	Glycosyl hydrolase family 10	1.4E-104	n
FUN_007387-T1	hypothetical protein				n
FUN_007470-T1	hypothetical protein	PF00085.19 PF13848.5 PF13899.5 PF13905.5 PF00578.20 PF04756.12 PF01216.16 PF13098.5 PF08534.9	Thioredoxin Thioredoxin-like domain Thioredoxin-like Thioredoxin-like AhpC/TSA family OST3 / OST6 family, transporter family Calsequestrin Thioredoxin-like domain Redoxin	6.5E-63 1.1E-50 8.3E-10 1.6E-8 1.8E-8 4.3E-7 1.3E-6 2.5E-6 5.5E-6	n
FUN_007495-T1	hypothetical protein	PF13472.5 PF00657.21	GDSL-like Lipase/Acylhydrolase family GDSL-like Lipase/Acylhydrolase	3.7E-20 4.2E-10	n
FUN_007535-T1	hypothetical protein	PF07632.10	Protein of unknown function (DUF1593)	1.1E-80	y	1.0	1
FUN_007539-T1	hypothetical protein	PF01494.18 PF01266.23	FAD binding domain FAD dependent oxidoreductase	5.4E-32 4.1E-8	n
FUN_007541-T1	hypothetical protein
FUN_007549-T1	hypothetical protein	PF09118.10 PF00754.24 PF13964.5 PF01344.24 PF13418.5 PF07250.10 PF07646.14	Domain of unknown function (DUF1929) F5/8 type C domain Kelch motif Kelch motif Galactose oxidase, central domain Glyoxal oxidase N-terminus Kelch motif	3.4E-25 3.8E-22 5.4E-14 7.0E-11 4.7E-8 2.2E-6 8.2E-6	n
FUN_007553-T1	hypothetical protein				n
FUN_007564-T1	hypothetical protein				y	0.316414	3
FUN_007566-T1	hypothetical protein	PF03443.13	Glycosyl hydrolase family 61	3.1E-63	y	0.425555	2
FUN_007611-T1	hypothetical protein				y	0.53551	3
FUN_007638-T1	hypothetical protein	PF00082.21	Subtilase family	5.6E-22	n
FUN_007667-T1	hypothetical protein				n
FUN_007692-T1	hypothetical protein				n
FUN_007797-T1	hypothetical protein	PF00082.21 PF05922.15	Subtilase family Peptidase inhibitor I9	1.3E-29 1.7E-7	n
FUN_007819-T1	hypothetical protein	PF07632.10	Protein of unknown function (DUF1593)	2.2E-85	y	1.0	1
FUN_007879-T1	hypothetical protein				y	0.382056	5
FUN_007891-T1	hypothetical protein	PF04616.13	Glycosyl hydrolases family 43	2.7E-28	n
FUN_007911-T1	hypothetical protein	PF02265.15	S1/P1 Nuclease	3.7E-69	y	0.72417	2
FUN_007912-T1	hypothetical protein				y	0.867879	2
FUN_007954-T1	hypothetical protein				n
FUN_007979-T1	hypothetical protein	PF00719.18	Inorganic pyrophosphatase	2.3E-45	n
FUN_008001-T1	hypothetical protein	PF01556.17 PF00226.30 PF00684.18	DnaJ C terminal domain DnaJ domain DnaJ central domain	7.9E-30 1.3E-24 2.7E-14	n
FUN_008015-T1	hypothetical protein	PF02698.16	DUF218 domain	2.7E-7	n
FUN_008033-T1	hypothetical protein				n
FUN_008049-T1	hypothetical protein	PF09286.10	Pro-kumamolisin, activation domain	7.2E-17
FUN_008072-T1	hypothetical protein				n
FUN_008123-T1	hypothetical protein				n
FUN_008124-T1	hypothetical protein	PF01532.19	Glycosyl hydrolase family 47	1.3E-112	n
FUN_008132-T1	hypothetical protein				n
FUN_008148-T1	hypothetical protein	PF07632.10	Protein of unknown function (DUF1593)	1.1E-67	y	1.0	1
FUN_008152-T1	hypothetical protein				y	1.0	1
FUN_008163-T1	hypothetical protein	PF00704.27	Glycosyl hydrolases family 18	7.5E-61	n
FUN_008178-T1	hypothetical protein	PF11790.7	Glycosyl hydrolase catalytic core	4.8E-73	y	0.816316	2
FUN_008181-T1	hypothetical protein	PF04616.13	Glycosyl hydrolases family 43	2.8E-7	y	0.594483	3
FUN_008182-T1	hypothetical protein	PF17189.3	Glycosyl hydrolase family 30 beta sandwich domain	8.4E-8	n
FUN_008272-T1	hypothetical protein	PF07859.12 PF10340.8	alpha/beta hydrolase fold Steryl acetyl hydrolase	5.1E-37 4.8E-9	n
FUN_008293-T1	hypothetical protein	PF02469.21	Fasciclin domain	2.3E-11	n
FUN_008319-T1	hypothetical protein				y	0.616907	3
FUN_008321-T1	hypothetical protein	PF04616.13	Glycosyl hydrolases family 43	4.0E-22	n
FUN_008322-T1	hypothetical protein	PF00445.17	Ribonuclease T2 family	2.1E-34	y	0.631714	4
FUN_008336-T1	hypothetical protein				n
FUN_008377-T1	hypothetical protein				n
FUN_008398-T1	hypothetical protein	PF01095.18	Pectinesterase	3.7E-49	n
FUN_008401-T1	hypothetical protein				y	0.393191	2
FUN_008402-T1	hypothetical protein				n
FUN_008409-T1	hypothetical protein
FUN_008463-T1	hypothetical protein				y	0.823559	2
FUN_008476-T1	hypothetical protein	PF00544.18	Pectate lyase	6.1E-48	n
FUN_008478-T1	hypothetical protein	PF00722.20	Glycosyl hydrolases family 16	1.7E-40	n
FUN_008558-T1	hypothetical protein	PF00295.16	Glycosyl hydrolases family 28	3.7E-42	n
FUN_008632-T1	hypothetical protein	PF11578.7	Protein of unknown function (DUF3237)	1.6E-25
FUN_008638-T1	hypothetical protein
FUN_008654-T1	hypothetical protein	PF00135.27 PF07859.12	Carboxylesterase family alpha/beta hydrolase fold	3.7E-84 3.2E-7	y	0.802008	2
FUN_008661-T1	hypothetical protein	PF00722.20	Glycosyl hydrolases family 16	1.8E-44	n
FUN_008675-T1	hypothetical protein	PF00149.27 PF16656.4 PF14008.5	Calcineurin-like phosphoesterase Purple acid Phosphatase, N-terminal domain Iron/zinc purple acid phosphatase-like protein C	4.1E-17 5.0E-13 1.4E-9	n
FUN_008686-T1	hypothetical protein				n
FUN_008689-T1	hypothetical protein	PF12697.6 PF00561.19 PF12146.7	Alpha/beta hydrolase family alpha/beta hydrolase fold Serine aminopeptidase, S33	5.7E-16 9.5E-10 1.5E-7	n
FUN_008690-T1	hypothetical protein	PF07519.10	Tannase and feruloyl esterase	5.0E-12	y	1.0	1
FUN_008697-T1	hypothetical protein	PF01344.24 PF13964.5 PF13418.5 PF13415.5 PF07646.14 PF13854.5	Kelch motif Kelch motif Galactose oxidase, central domain Galactose oxidase, central domain Kelch motif Kelch motif	1.5E-23 8.8E-21 3.7E-20 7.5E-13 2.3E-7 4.7E-7	n
FUN_008700-T1	hypothetical protein				y	0.864888	2
FUN_008737-T1	hypothetical protein	PF01425.20	Amidase	8.8E-34	y	0.801591	2
FUN_008744-T1	hypothetical protein				n
FUN_008784-T1	hypothetical protein	PF03443.13	Glycosyl hydrolase family 61	3.3E-60	y	0.113793	2
FUN_008788-T1	hypothetical protein	PF00295.16 PF13229.5	Glycosyl hydrolases family 28 Right handed beta helix region	1.6E-114 6.2E-6	y	0.939321	5
FUN_008802-T1	hypothetical protein	PF00544.18	Pectate lyase	1.3E-13	n
FUN_008822-T1	hypothetical protein				y	0.201541	4
FUN_008841-T1	hypothetical protein				y	0.514957	3
FUN_008843-T1	hypothetical protein	PF01565.22 PF08031.11	FAD binding domain Berberine and berberine like	3.0E-19 2.2E-10	y	0.494932	4
FUN_008867-T1	hypothetical protein	PF03572.17	Peptidase family S41	2.6E-6	y	0.660927	4
FUN_008868-T1	hypothetical protein				y	0.296675	4
FUN_009018-T1	hypothetical protein
FUN_009034-T1	hypothetical protein	PF13668.5	Ferritin-like domain	6.3E-40	n
FUN_009043-T1	hypothetical protein	PF00149.27	Calcineurin-like phosphoesterase	9.5E-14	n
FUN_009071-T1	hypothetical protein				n
FUN_009132-T1	hypothetical protein				y	1.0	1
FUN_009227-T1	hypothetical protein	PF03070.15	TENA/THI-4/PQQC family	2.6E-10	n
FUN_009243-T1	hypothetical protein	PF02102.14 PF14521.5	Deuterolysin metalloprotease (M35) family Lysine-specific metallo-endopeptidase	1.6E-66 1.4E-32	y	0.897382	5
FUN_009349-T1	hypothetical protein				y	0.222137	4
FUN_009406-T1	hypothetical protein	PF00082.21 PF05922.15	Subtilase family Peptidase inhibitor I9	3.8E-35 3.6E-6	n
FUN_009413-T1	hypothetical protein	PF00722.20	Glycosyl hydrolases family 16	4.3E-41	n
FUN_009444-T1	hypothetical protein	PF00082.21	Subtilase family	1.5E-34
FUN_009479-T1	hypothetical protein				n
FUN_009506-T1	hypothetical protein
FUN_009508-T1	hypothetical protein	PF12708.6 PF13229.5	Pectate lyase superfamily protein Right handed beta helix region	4.4E-81 7.6E-6	n
FUN_009533-T1	hypothetical protein	PF00722.20	Glycosyl hydrolases family 16	4.6E-11	n
FUN_009536-T1	hypothetical protein
FUN_009556-T1	hypothetical protein	PF14856.5	Pathogen effector putative necrosis-inducing factor	8.0E-30	y	0.730268	2
FUN_009563-T1	hypothetical protein	PF04616.13	Glycosyl hydrolases family 43	6.9E-54	n
FUN_009564-T1	hypothetical protein	PF04616.13	Glycosyl hydrolases family 43	1.0E-52
FUN_009592-T1	hypothetical protein	PF01357.20	Pollen allergen	5.6E-7	n
FUN_009597-T1	hypothetical protein	PF00144.23	Beta-lactamase	1.4E-30	n
FUN_009601-T1	hypothetical protein	PF06964.11	Alpha-L-arabinofuranosidase C-terminal domain	1.1E-23	n
FUN_009603-T1	hypothetical protein	PF07859.12	alpha/beta hydrolase fold	4.5E-22	n
FUN_009609-T1	hypothetical protein				y	1.0	1
FUN_009621-T1	hypothetical protein				y	1.0	1
FUN_009630-T1	hypothetical protein	PF13472.5 PF00657.21	GDSL-like Lipase/Acylhydrolase family GDSL-like Lipase/Acylhydrolase	2.3E-10 6.1E-6	y	1.0	1
FUN_009655-T1	hypothetical protein	PF05368.12 PF13460.5 PF01370.20	NmrA-like family NAD(P)H-binding NAD dependent epimerase/dehydratase family	2.7E-18 3.7E-12 1.2E-11	n
FUN_009701-T1	hypothetical protein	PF12697.6 PF12146.7	Alpha/beta hydrolase family Serine aminopeptidase, S33	3.0E-14 2.2E-6	n
FUN_009722-T1	hypothetical protein	PF00331.19	Glycosyl hydrolase family 10	8.6E-73	n
FUN_009737-T1	hypothetical protein				n
FUN_009738-T1	hypothetical protein				y	0.740854	2
FUN_009782-T1	hypothetical protein				n
FUN_009793-T1	hypothetical protein				y	0.782977	2
FUN_009795-T1	hypothetical protein				y	0.556964	3
FUN_009814-T1	hypothetical protein	PF10503.8 PF00326.20	Esterase PHB depolymerase Prolyl oligopeptidase family	2.5E-23 4.0E-9	n
FUN_009818-T1	hypothetical protein	PF07745.12	Glycosyl hydrolase family 53	4.3E-98	n
FUN_009845-T1	hypothetical protein				y	0.819244	2
FUN_009893-T1	hypothetical protein				n
FUN_009905-T1	hypothetical protein				y	0.263455	4
FUN_009959-T1	hypothetical protein				y	0.262534	4
FUN_009975-T1	hypothetical protein	PF00135.27	Carboxylesterase family	6.1E-82	y	0.814615	2
FUN_009983-T1	hypothetical protein	PF00544.18	Pectate lyase	2.9E-17	n
FUN_010001-T1	hypothetical protein	PF00150.17	Cellulase (glycosyl hydrolase family 5)	2.2E-50	y	1.0	1
FUN_010074-T1	hypothetical protein				y	0.816359	2
FUN_010077-T1	hypothetical protein	PF04185.13	Phosphoesterase family	2.3E-33
FUN_010091-T1	hypothetical protein	PF00295.16	Glycosyl hydrolases family 28	1.4E-103	y	0.500786	4
FUN_010100-T1	hypothetical protein	PF00144.23	Beta-lactamase	3.1E-32	n
FUN_010134-T1	hypothetical protein
FUN_010169-T1	hypothetical protein				y	0.524644	3
FUN_010211-T1	hypothetical protein				y	0.283649	4
FUN_010225-T1	hypothetical protein	PF11790.7	Glycosyl hydrolase catalytic core	4.0E-69	n
FUN_010228-T1	hypothetical protein	PF04389.16 PF02225.21 PF01546.27	Peptidase family M28 PA domain Peptidase family M20/M25/M40	1.4E-42 2.6E-13 2.5E-6	n
FUN_010325-T1	hypothetical protein				n
FUN_010402-T1	hypothetical protein	PF00246.23	Zinc carboxypeptidase	3.7E-15	n
FUN_010412-T1	hypothetical protein	PF05792.12	Candida agglutinin-like (ALS)	2.7E-8	y	1.0	1
FUN_010413-T1	hypothetical protein				y	0.626516	3
FUN_010440-T1	hypothetical protein	PF01670.15	Glycosyl hydrolase family 12	3.3E-16	n
FUN_010462-T1	hypothetical protein				y	0.68173	3
FUN_010477-T1	hypothetical protein	PF12697.6 PF01738.17	Alpha/beta hydrolase family Dienelactone hydrolase family	1.9E-7 4.6E-6	n
FUN_010570-T1	hypothetical protein				n
FUN_010607-T1	hypothetical protein	PF04616.13	Glycosyl hydrolases family 43	3.2E-17	y	0.87861	2
FUN_010692-T1	hypothetical protein	PF01738.17	Dienelactone hydrolase family	8.8E-26	n
FUN_010716-T1	hypothetical protein	PF00026.22 PF14543.5	Eukaryotic aspartyl protease Xylanase inhibitor N-terminal	1.9E-54 9.2E-10	y	0.6015	4
FUN_010730-T1	hypothetical protein	PF00722.20	Glycosyl hydrolases family 16	2.5E-10	n
FUN_010781-T1	hypothetical protein	PF00734.17	Fungal cellulose binding domain	2.7E-11	y	0.523763	4
FUN_010801-T1	beta ketoadipyl CoA thiolase, th1	PF06766.10	Fungal hydrophobin	2.9E-27	y	0.882378	4
FUN_010903-T1	hypothetical protein	PF09362.9	Domain of unknown function (DUF1996)	4.5E-63	y	1.0	1
FUN_011000-T1	hypothetical protein	PF00722.20	Glycosyl hydrolases family 16	1.5E-41	y	1.0	1
FUN_011045-T1	hypothetical protein				n
FUN_011068-T1	hypothetical protein	PF16011.4	Carbohydrate-binding family 9	5.9E-6	n
FUN_011081-T1	hypothetical protein	PF00903.24	Glyoxalase/Bleomycin resistance protein/Dioxygenase superfamily	5.0E-8
FUN_011105-T1	hypothetical protein				n
FUN_011113-T1	hypothetical protein				y	0.355579	5
FUN_011150-T1	hypothetical protein	PF07452.11	CHRD domain	2.0E-10	y	1.0	1
FUN_011238-T1	hypothetical protein				y	1.0	1
FUN_011260-T1	hypothetical protein				n
FUN_011267-T1	hypothetical protein	PF00326.20	Prolyl oligopeptidase family	2.9E-14	n
FUN_011277-T1	hypothetical protein				n
FUN_011288-T1	hypothetical protein	PF15979.4	Glycosyl hydrolase family 115	6.9E-137	n
FUN_011387-T1	hypothetical protein	PF00082.21 PF05922.15	Subtilase family Peptidase inhibitor I9	4.5E-33 3.0E-10	n
FUN_011465-T1	FAD-linked oxidoreductase chry5	PF01565.22 PF08031.11	FAD binding domain Berberine and berberine like	1.3E-18 2.4E-6	n
FUN_011483-T1	hypothetical protein				y	1.0	1
FUN_011497-T1	hypothetical protein				y	1.0	1
FUN_011499-T1	hypothetical protein	PF04616.13	Glycosyl hydrolases family 43	2.5E-52	n
FUN_011550-T1	hypothetical protein	PF01070.17	FMN-dependent dehydrogenase	1.9E-92	n
FUN_011607-T1	hypothetical protein				n
FUN_011609-T1	hypothetical protein
FUN_011660-T1	hypothetical protein	PF00722.20	Glycosyl hydrolases family 16	6.2E-8	y	0.444955	3
FUN_011738-T1	hypothetical protein	PF00264.19	Common central domain of tyrosinase	1.1E-36	n
FUN_011758-T1	hypothetical protein
FUN_011770-T1	hypothetical protein				n
FUN_011773-T1	hypothetical protein				n
FUN_011792-T1	hypothetical protein	PF00107.25	Zinc-binding dehydrogenase	9.4E-9	n
FUN_011803-T1	hypothetical protein	PF12146.7	Serine aminopeptidase, S33	1.2E-6	n
FUN_011830-T1	hypothetical protein				n
FUN_011832-T1	hypothetical protein
FUN_011865-T1	hypothetical protein	PF01565.22 PF08031.11	FAD binding domain Berberine and berberine like	3.4E-22 1.7E-10	y	0.440176	4
FUN_011868-T1	hypothetical protein				y	1.0	1
FUN_011893-T1	hypothetical protein	PF13668.5	Ferritin-like domain	1.0E-44	n
FUN_011894-T1	hypothetical protein				n
FUN_011926-T1	hypothetical protein				y	0.261685	5
FUN_011932-T1	hypothetical protein	PF04389.16 PF02225.21	Peptidase family M28 PA domain	5.9E-40 6.7E-17	n
FUN_011935-T1	hypothetical protein				y	0.207534	4
FUN_012051-T1	hypothetical protein	PF03639.12	Glycosyl hydrolase family 81	3.6E-274	n
FUN_012059-T1	hypothetical protein
FUN_012113-T1	hypothetical protein	PF07249.11	Cerato-platanin	7.3E-19	y	0.655175	3
FUN_012119-T1	hypothetical protein				n
FUN_012147-T1	hypothetical protein				n
FUN_012149-T1	hypothetical protein	PF09284.9 PF14683.5 PF14686.5	Rhamnogalacturonan lyase B, N-terminal Polysaccharide lyase family 4, domain III Polysaccharide lyase family 4, domain II	1.7E-103 7.7E-39 8.3E-20	y	0.957906	2
FUN_012301-T1	hypothetical protein				y	0.184719	4
FUN_012370-T1	hypothetical protein				n
FUN_012447-T1	hypothetical protein	PF05730.10	CFEM domain	4.1E-12	y	0.269824	4
FUN_012473-T1	hypothetical protein	PF02469.21	Fasciclin domain	3.3E-35	n
FUN_012504-T1	hypothetical protein	PF01828.16	Peptidase A4 family	9.3E-53	n
FUN_012505-T1	hypothetical protein				y	0.65702	2
FUN_012534-T1	hypothetical protein	PF00067.21	Cytochrome P450	9.2E-68	n
FUN_012557-T1	hypothetical protein				y	0.535813	3
FUN_012600-T1	hypothetical protein				y	0.474452	5
FUN_012609-T1	hypothetical protein	PF01425.20	Amidase	4.3E-71	n
FUN_012632-T1	hypothetical protein				n
FUN_012671-T1	copper resistance protein	PF00722.20	Glycosyl hydrolases family 16	5.9E-45	n
FUN_012726-T1	hypothetical protein
FUN_012742-T1	hypothetical protein				y	0.821245	2
FUN_012769-T1	hypothetical protein	PF01112.17	Asparaginase	2.9E-70	n
FUN_012782-T1	hypothetical protein	PF08881.9	CVNH domain	6.0E-6	n
FUN_012832-T1	hypothetical protein				n
FUN_012839-T1	hypothetical protein	PF00232.17	Glycosyl hydrolase family 1	2.2E-77	n
FUN_012842-T1	hypothetical protein
FUN_012858-T1	hypothetical protein				y	0.206213	4
FUN_012872-T1	hypothetical protein	PF10282.8	Lactonase, 7-bladed beta-propeller	6.4E-56	n
FUN_012886-T1	hypothetical protein	PF00657.21	GDSL-like Lipase/Acylhydrolase	5.6E-9	y	1.0	1
FUN_012913-T1	hypothetical protein	PF03211.12	Pectate lyase	5.7E-84	y	0.857789	5
FUN_012925-T1	hypothetical protein				n
FUN_012946-T1	hypothetical protein	PF14295.5	PAN domain	5.5E-7	y	0.472316	3
FUN_012947-T1	hypothetical protein	PF14295.5 PF00024.25 PF07502.13	PAN domain PAN domain MANEC domain	1.2E-12 5.1E-8 8.1E-7	n
FUN_013049-T1	hypothetical protein	PF00188.25	Cysteine-rich secretory protein family	7.4E-19	y	0.132846	2
FUN_013069-T1	glycoside hydrolase 61	PF03443.13 PF00734.17	Glycosyl hydrolase family 61 Fungal cellulose binding domain	7.3E-68 7.5E-11	y	0.826476	3
FUN_013089-T1	hypothetical protein				y	1.0	1
FUN_013106-T1	hypothetical protein	PF00457.16	Glycosyl hydrolases family 11	3.1E-79
FUN_013109-T1	hypothetical protein				y	0.515217	3
FUN_013111-T1	hypothetical protein				y	0.709089	2
FUN_013116-T1	hypothetical protein	PF04616.13	Glycosyl hydrolases family 43	1.3E-32	n
FUN_013121-T1	hypothetical protein				n
FUN_013127-T1	hypothetical protein				y	1.0	1
FUN_013142-T1	hypothetical protein	PF05426.11	Alginate lyase	3.1E-19	y	1.0	1
FUN_013153-T1	hypothetical protein	PF10517.8	Electron transfer DM13	1.2E-14	y	1.0	1
FUN_013162-T1	hypothetical protein	PF05730.10	CFEM domain	3.3E-8	y	0.263765	5
FUN_013172-T1	hypothetical protein	PF01822.18	WSC domain	5.1E-12	y	0.411376	4
FUN_013174-T1	hypothetical protein	PF05730.10	CFEM domain	1.7E-11	y	0.872343	4
FUN_013175-T1	hypothetical protein				n
FUN_013226-T1	hypothetical protein	PF00295.16	Glycosyl hydrolases family 28	5.8E-53	n
FUN_013275-T1	hypothetical protein	PF00082.21 PF05922.15	Subtilase family Peptidase inhibitor I9	6.4E-36 6.9E-18	n
FUN_013383-T1	hypothetical protein	PF07335.10	Fungal chitosanase of glycosyl hydrolase group 75	7.5E-60	y	0.141203	2
FUN_013400-T1	hypothetical protein				y	0.706228	2
FUN_013405-T1	hypothetical protein	PF03443.13	Glycosyl hydrolase family 61	2.2E-53	n
FUN_013416-T1	hypothetical protein	PF03443.13	Glycosyl hydrolase family 61	5.9E-54	y	1.0	1
FUN_013482-T1	hypothetical protein	PF01494.18 PF01266.23 PF07992.13	FAD binding domain FAD dependent oxidoreductase Pyridine nucleotide-disulphide oxidoreductase	6.2E-20 7.2E-9 5.6E-7	n
FUN_013533-T1	hypothetical protein	PF00149.27	Calcineurin-like phosphoesterase	1.4E-14	n
FUN_013542-T1	hypothetical protein	PF03663.13	Glycosyl hydrolase family 76	5.7E-20	y	0.846394	4
FUN_013543-T1	hypothetical protein				y	0.771124	2
FUN_013602-T1	hypothetical protein	PF00026.22 PF14543.5	Eukaryotic aspartyl protease Xylanase inhibitor N-terminal	1.9E-67 1.9E-11	y	0.919667	2
FUN_013637-T1	hypothetical protein	PF00544.18	Pectate lyase	1.4E-45	n
FUN_013647-T1	hypothetical protein	PF00141.22	Peroxidase	3.4E-21	n
FUN_013670-T1	hypothetical protein	PF01565.22 PF08031.11	FAD binding domain Berberine and berberine like	3.8E-22 1.7E-10	n
FUN_013671-T1	hypothetical protein				y	0.874442	2
FUN_013687-T1	hypothetical protein	PF00884.22	Sulfatase	1.4E-60	n
FUN_013691-T1	hypothetical protein				y	0.206213	4
FUN_013783-T1	hypothetical protein	PF00190.21 PF07883.10	Cupin Cupin domain	3.7E-37 2.8E-21	n
FUN_013784-T1	hypothetical protein	PF05694.10	56kDa selenium binding protein (SBP56)	4.5E-7
FUN_013805-T1	hypothetical protein				y	0.662669	2
FUN_013888-T1	hypothetical protein	PF03211.12	Pectate lyase	7.0E-78	y	0.838844	5
FUN_013924-T1	hypothetical protein				n
FUN_013925-T1	hypothetical protein	PF00734.17	Fungal cellulose binding domain	2.0E-13	y	0.602067	4
FUN_013939-T1	hypothetical protein				n
FUN_013944-T1	hypothetical protein	PF10503.8 PF00326.20	Esterase PHB depolymerase Prolyl oligopeptidase family	5.0E-25 2.9E-10	y	0.679635	3
FUN_013969-T1	hypothetical protein	PF14479.5	Prion-inhibition and propagation	4.6E-17	n
FUN_014052-T1	hypothetical protein	PF02666.14	Phosphatidylserine decarboxylase	2.3E-58	n
FUN_014059-T1	hypothetical protein				n
FUN_014066-T1	hypothetical protein
FUN_014079-T1	hypothetical protein	PF09118.10 PF00754.24 PF13964.5 PF01344.24 PF13418.5 PF07646.14 PF07250.10	Domain of unknown function (DUF1929) F5/8 type C domain Kelch motif Kelch motif Galactose oxidase, central domain Kelch motif Glyoxal oxidase N-terminus	1.2E-25 7.2E-22 3.6E-12 1.4E-9 1.1E-6 4.3E-6 6.9E-6	n
FUN_014157-T1	hypothetical protein	PF13450.5 PF00890.23 PF03486.13 PF01266.23	NAD(P)-binding Rossmann-like domain FAD binding domain HI0933-like protein FAD dependent oxidoreductase	6.8E-14 3.0E-6 3.7E-6 7.1E-6	n
FUN_014200-T1	hypothetical protein				n
FUN_014227-T1	hypothetical protein	PF01565.22	FAD binding domain	4.2E-20	n
FUN_014234-T1	hypothetical protein
FUN_014262-T1	hypothetical protein	PF01120.16 PF16757.4	Alpha-L-fucosidase Alpha-L-fucosidase C-terminal domain	1.2E-91 3.5E-10	n
FUN_014265-T1	hypothetical protein	PF15892.4	BNR repeat-containing family member	1.6E-68
FUN_014277-T1	hypothetical protein	PF13472.5	GDSL-like Lipase/Acylhydrolase family	6.3E-12
FUN_014286-T1	hypothetical protein	PF05498.10	Rapid ALkalinization Factor (RALF)	8.1E-19	y	0.959309	2
FUN_014305-T1	hypothetical protein	PF00326.20 PF07859.12 PF12146.7 PF01738.17	Prolyl oligopeptidase family alpha/beta hydrolase fold Serine aminopeptidase, S33 Dienelactone hydrolase family	1.4E-18 3.0E-11 1.0E-7 8.8E-7	n
FUN_014323-T1	hypothetical protein				y	0.86682	2
FUN_014350-T1	hypothetical protein	PF01565.22	FAD binding domain	3.1E-20	n
FUN_014372-T1	hypothetical protein				n
FUN_014425-T1	hypothetical protein				y	0.706691	2
FUN_014467-T1	Xyloglucanase	PF15902.4 PF02012.19	Sortilin, neurotensin receptor 3, BNR/Asp-box repeat	2.9E-17 4.5E-9
FUN_014468-T1	hypothetical protein	PF01083.21	Cutinase	3.3E-40	y	0.523933	2
FUN_014469-T1	hypothetical protein	PF00295.16	Glycosyl hydrolases family 28	3.2E-35	n
FUN_014477-T1	hypothetical protein	PF07249.11	Cerato-platanin	3.2E-57	y	0.661393	2
FUN_014485-T1	hypothetical protein	PF01476.19	LysM domain	2.7E-6	y	0.587514	5
FUN_014499-T1	hypothetical protein				y	0.289439	4
FUN_014516-T1	hypothetical protein	PF00545.19	ribonuclease	2.4E-8	y	0.910875	2
FUN_014517-T1	hypothetical protein	PF03537.12	Glycoside-hydrolase family GH114	1.6E-85	n
FUN_014535-T1	hypothetical protein	PF00194.20	Eukaryotic-type carbonic anhydrase	3.9E-21	n
FUN_014550-T1	hypothetical protein	PF14269.5 PF05935.10	Arylsulfotransferase (ASST) Arylsulfotransferase (ASST)	2.0E-44 5.2E-15	n
FUN_014564-T1	hypothetical protein				n
FUN_014600-T1	hypothetical protein				n
FUN_014633-T1	hypothetical protein	PF13472.5 PF00657.21	GDSL-like Lipase/Acylhydrolase family GDSL-like Lipase/Acylhydrolase	3.4E-22 1.4E-12	n
FUN_014686-T1	hypothetical protein	PF00264.19	Common central domain of tyrosinase	2.9E-49	n
FUN_014706-T1	hypothetical protein				y	0.613575	3
FUN_014710-T1	60s acidic ribosomal protein P2	PF00428.18	60s Acidic ribosomal protein	9.9E-28
FUN_014721-T1	hypothetical protein				y	1.0	1
FUN_014851-T1	hypothetical protein	PF01565.22 PF08031.11	FAD binding domain Berberine and berberine like	7.4E-23 1.2E-8	n
FUN_014872-T1	hypothetical protein				y	0.588171	3
FUN_014875-T1	hypothetical protein	PF01019.20	Gamma-glutamyltranspeptidase	1.7E-162	n
FUN_014882-T1	hypothetical protein	PF01344.24 PF13964.5 PF13418.5 PF13415.5 PF07646.14 PF13854.5	Kelch motif Kelch motif Galactose oxidase, central domain Galactose oxidase, central domain Kelch motif Kelch motif	1.1E-26 3.0E-22 1.0E-21 9.8E-18 1.9E-17 2.1E-14
FUN_014883-T1	hypothetical protein				n
FUN_014892-T1	hypothetical protein	PF00135.27	Carboxylesterase family	1.4E-95	y	0.835623	2
FUN_014930-T1	hypothetical protein
FUN_015012-T1	hypothetical protein	PF00026.22	Eukaryotic aspartyl protease	1.9E-38	y	0.924517	2
FUN_015048-T1	hypothetical protein
FUN_015129-T1	hypothetical protein				n
FUN_015130-T1	Saccharopine dehydrogenase [NADP(+), L-glutamate-forming]	PF16653.4 PF03435.17 PF01488.19 PF13460.5	Saccharopine dehydrogenase C-terminal domain Saccharopine dehydrogenase NADP binding domain Shikimate / quinate 5-dehydrogenase NAD(P)H-binding	1.3E-86 1.8E-23 3.0E-6 4.3E-6	n
FUN_015146-T1	hypothetical protein	PF00959.18 PF08239.10	Phage lysozyme Bacterial SH3 domain	1.3E-14 1.4E-6	n
FUN_015159-T1	hypothetical protein	PF00135.27	Carboxylesterase family	8.6E-96	n
FUN_015179-T1	hypothetical protein	PF03443.13	Glycosyl hydrolase family 61	3.3E-54	y	1.0	1
FUN_015261-T1	Alpha-glucosidase 2	PF02065.17 PF16875.4 PF16874.4 PF02638.14	Melibiase Glycosyl hydrolase family 36 N-terminal domain Glycosyl hydrolase family 36 C-terminal domain Glycosyl hydrolase-like 10	3.0E-149 2.1E-79 4.0E-22 3.3E-6	n
FUN_015298-T1	hypothetical protein	PF00264.19	Common central domain of tyrosinase	1.2E-42	n
FUN_015350-T1	hypothetical protein				n
FUN_015354-T1	hypothetical protein				y	0.777903	5
FUN_015362-T1	hypothetical protein				y	0.5648	3
FUN_015375-T1	hypothetical protein	PF00450.21	Serine carboxypeptidase	3.0E-78	n
FUN_015427-T1	hypothetical protein	PF01975.16	Survival protein SurE	1.5E-40	n
FUN_015428-T1	hypothetical protein				y	0.817661	2
FUN_015435-T1	hypothetical protein	PF03664.12	Glycosyl hydrolase family 62	1.4E-143	y	1.0	1
FUN_015473-T1	hypothetical protein	PF16363.4 PF01370.20 PF01073.18 PF07993.11 PF04321.16	GDP-mannose 4,6 dehydratase NAD dependent epimerase/dehydratase family 3-beta hydroxysteroid dehydrogenase/isomerase family Male sterility protein RmlD substrate binding domain	1.9E-49 3.7E-42 2.9E-13 5.1E-8 2.3E-6	n
FUN_015482-T1	hypothetical protein
FUN_015539-T1	hypothetical protein				n
FUN_015702-T1	hypothetical protein	PF00082.21 PF05922.15	Subtilase family Peptidase inhibitor I9	3.4E-29 1.9E-17
FUN_015738-T1	hypothetical protein	PF04389.16 PF02225.21	Peptidase family M28 PA domain	1.8E-41 2.5E-11	n
FUN_015796-T1	hypothetical protein
FUN_015880-T1	hypothetical protein
FUN_015891-T1	hypothetical protein	PF00264.19	Common central domain of tyrosinase	2.9E-47	n
FUN_015908-T1	hypothetical protein	PF02469.21	Fasciclin domain	4.6E-49
FUN_015991-T1	hypothetical protein	PF13229.5 PF05048.12	Right handed beta helix region Periplasmic copper-binding protein (NosD)	8.9E-9 2.9E-8	n
FUN_015993-T1	hypothetical protein	PF12296.7	Hydrophobic surface binding protein A	3.8E-29
FUN_016007-T1	hypothetical protein	PF03211.12	Pectate lyase	7.5E-87	n
FUN_016044-T1	hypothetical protein				y	0.296675	4
FUN_016078-T1	Phosphatidylglycerol/phosphatidylinositol transfer protein	PF02221.14	ML domain	1.5E-25	y	0.833661	3
FUN_016104-T1	hypothetical protein	PF00264.19	Common central domain of tyrosinase	4.0E-52	n
FUN_016109-T1	hypothetical protein				n
FUN_016128-T1	hypothetical protein	PF03009.16	Glycerophosphoryl diester phosphodiesterase family	2.0E-14	n
FUN_016145-T1	hypothetical protein	PF07883.10	Cupin domain	2.6E-13	y	1.0	1
FUN_016158-T1	hypothetical protein	PF08520.9	Fungal protein of unknown function (DUF1748)	5.5E-33
FUN_016224-T1	Subtilisin-like proteinase Spm1	PF00082.21 PF05922.15	Subtilase family Peptidase inhibitor I9	1.8E-34 6.8E-22	n
FUN_016248-T1	hypothetical protein				n
FUN_016264-T1	hypothetical protein				y	0.262644	5
FUN_016266-T1	saccharopepsin	PF00026.22 PF14543.5	Eukaryotic aspartyl protease Xylanase inhibitor N-terminal	5.5E-110 5.1E-15	y	0.925117	2
FUN_016282-T1	hypothetical protein				n
FUN_016314-T1	hypothetical protein	PF00106.24 PF13561.5 PF08659.9 PF13460.5	short chain dehydrogenase Enoyl-(Acyl carrier protein) reductase KR domain NAD(P)H-binding	1.2E-48 1.3E-35 5.4E-14 3.4E-7	n
FUN_016315-T1	hypothetical protein				y	1.0	1
FUN_016316-T1	hypothetical protein				n
FUN_016327-T1	hypothetical protein	PF09286.10	Pro-kumamolisin, activation domain	2.2E-35	n
FUN_016409-T1	type I protein arginine N-methyltransferase Rmt1	PF03966.15	Trm112p-like protein	8.7E-17	n
FUN_016527-T1	hypothetical protein	PF08314.10	Secretory pathway protein Sec39	3.3E-278	n
FUN_016658-T1	hypothetical protein				y	0.211484	4
FUN_016660-T1	hypothetical protein	PF03372.22	Endonuclease/Exonuclease/phosphatase family	2.9E-13	n
FUN_016669-T1	hypothetical protein
FUN_016676-T1	hypothetical protein	PF00026.22 PF14543.5	Eukaryotic aspartyl protease Xylanase inhibitor N-terminal	4.2E-56 1.6E-10	n
FUN_016695-T1	hypothetical protein	PF17111.4 PF12796.6	Fungal N-terminal domain of STAND proteins Ankyrin repeats (3 copies)	6.5E-13 1.2E-6	n
FUN_016699-T1	hypothetical protein	PF00246.23	Zinc carboxypeptidase	7.5E-14
FUN_016730-T1	hypothetical protein	PF12146.7 PF12697.6 PF03583.13 PF00326.20	Serine aminopeptidase, S33 Alpha/beta hydrolase family Secretory lipase Prolyl oligopeptidase family	3.5E-11 1.9E-9 1.4E-7 2.6E-6	y	0.693173	3
FUN_016735-T1	hypothetical protein	PF01565.22 PF08031.11	FAD binding domain Berberine and berberine like	1.9E-21 2.0E-8	n
FUN_016738-T1	hypothetical protein				n
FUN_016803-T1	hypothetical protein				y	0.931836	2
FUN_016828-T1	hypothetical protein				y	0.201517	4
FUN_016830-T1	hypothetical protein	PF01613.17	Flavin reductase like domain	1.2E-10	n
FUN_016841-T1	hypothetical protein
FUN_016872-T1	hypothetical protein
FUN_016900-T1	Endo-1,4-beta-xylanase 4	PF00457.16	Glycosyl hydrolases family 11	5.9E-80	n
FUN_016939-T1	hypothetical protein				y	0.435219	2
FUN_016973-T1	hypothetical protein	PF11327.7	Protein of unknown function (DUF3129)	1.6E-58	y	1.0	1
FUN_016977-T1	hypothetical protein	PF16499.4	Alpha galactosidase A	5.1E-42	n
FUN_016990-T1	hypothetical protein				n
FUN_017013-T1	hypothetical protein	PF00026.22 PF14543.5	Eukaryotic aspartyl protease Xylanase inhibitor N-terminal	2.9E-61 1.5E-12	n
FUN_017060-T1	hypothetical protein	PF07488.11 PF07477.11 PF03648.13	Glycosyl hydrolase family 67 middle domain Glycosyl hydrolase family 67 C-terminus Glycosyl hydrolase family 67 N-terminus	3.8E-139 1.9E-79 3.5E-26	n
FUN_017061-T1	hypothetical protein	PF07523.11	Bacterial Ig-like domain (group 3)	3.6E-11	n
FUN_017069-T1	hypothetical protein				y	0.207206	4
FUN_017120-T1	hypothetical protein	PF00331.19	Glycosyl hydrolase family 10	2.3E-100	n
