# Supplementary material for: Profile of the in silico secretome of the palm dieback pathogen, Fusarium oxysporum f. sp. albedinis, a fungus that puts natural oases at risk
Source: PLoS One. 2022 May 26;17(5):e0260830. doi: 10.1371/journal.pone.0260830 (PMC9135196; doi:10.1371/journal.pone.0260830)
Supplement: S4 Table — (XLSX) [file pone.0260830.s008.xlsx]

## Sheet: hhsearch results
#id	target	description	probability	evalue	pvalue	score	identities	similarity	query_pos	template_pos
FUN_006504-T1
	1PVZ_A	K+ toxin-like peptide; ALPHA/BETA scaffold, toxin; NMR {Mesobuthus martensii} SCOP: g.3.7.2	51.45	29	0.00033	21.02	16%	0.375	88-125	1-31 (31)
	6U6G_A	Putative Late nodulin; FUNGAL DISEASE, ANTIFUNGAL AGENT, ANTIFUNGAL; NMR {Medicago truncatula}	50.21	24	0.00027	22.20	16%	0.296	88-126	3-34 (36)
	5O57_A	Dickkopf-related protein 4; Dkk4, Wnt Signalling, Cysteine-rich domain; NMR {Homo sapiens}	44.89	56	0.00063	25.25	31%	0.817	87-126	17-77 (95)
	6MSL_C	Integrin alpha-V, Integrin beta-3; HYBRID DOMAIN, PSI, EGF REPEATS; HET: MAN, NAG, BMA; 3.104A {Homo sapiens}	31.01	55	0.00062	20.87	30%	0.572	87-116	6-32 (32)
	1RJI_A	potassium channel toxin KX; 3-10 helix, beta sheet, TOXIN; NMR {N/A} SCOP: g.3.7.2	25.83	57	0.00065	20.89	23%	0.550	88-126	1-31 (31)
	1HP3_A	OMEGA-ATRACOTOXIN-HV2A; Cystine knot, TOXIN; NMR {N/A} SCOP: g.3.6.2	22.06	1.1e+02	0.0012	19.82	32%	0.622	88-120	5-32 (32)
	6MRQ_I	Cationic trypsin (E.C.3.4.21.4), inhibitor from; Inhibitor, Complex, Scorpion, Venom, HYDROLASE; HET: SO4; 1.288A {Bos taurus}	21.74	79	0.00089	20.19	29%	0.616	90-120	1-32 (32)
	1W7Z_D	TRYPSIN INHIBITOR II; SQUASH SEED INHIBITOR, CYSTEIN KNOT; 1.67A {ECBALLIUM ELATERIUM} SCOP: g.3.2.1	20.48	1e+02	0.0012	19.81	29%	0.570	88-126	3-31 (31)
	2PO8_A	Trypsin inhibitor 2; oxidative folding intermediate, PLANT PROTEIN; NMR {Momordica cochinchinensis} SCOP: g.3.2.1	17.79	1.5e+02	0.0017	19.44	21%	0.553	88-126	2-30 (34)
	1G9P_A	OMEGA-ATRACOTOXIN-HV2A; cystine knot, TOXIN; NMR {Hadronyche versuta} SCOP: g.3.6.2	17.70	1.5e+02	0.0017	20.42	28%	0.544	88-121	5-33 (45)
FUN_003526-T1
	2JEN_A	ENDO-BETA-1,4-GLUCANASE (E.C.3.2.1.4, 3.2.1.151); PLANT CELL WALL, GLYCOSIDASE, XYLOGLUCANASE; HET: DIO, XYS, BGC, GLC, SO4; 1.4A {BACILLUS LICHENIFORMIS}	16.65	1.6e+02	0.0018	27.30	15%	0.129	1-118	6-124 (261)
	7AYL_A	Endo-1,4-beta-xylanase (E.C.3.2.1.8); Multidomain protein, carbohydrate binding domains; 1.80000321648A {uncultured bacterium}	15.64	2.6e+02	0.003	26.34	18%	0.255	1-119	1-119 (237)
	5D0O_E	Outer membrane protein assembly factor; E.coli, Bacterial outer membrane beta; 2.9A {Escherichia coli}	14.17	2.8e+02	0.0032	21.74	21%	0.238	1-85	1-67 (123)
	4ORS_A	Prostaglandin-H2 D-isomerase (E.C.5.3.99.2); LIPOCALIN-TYPE PROSTAGLANDIN-D SYNTHASE, ISOMERASE; 1.4A {Homo sapiens}	12.52	2.8e+02	0.0032	22.41	12%	0.105	1-188	1-181 (190)
	6X66_Md	DotC, DotD, Type IV secretion; Secretion, T4SS, Dot, PROTEIN TRANSPORT;{Legionella pneumophila}	11.17	3.4e+02	0.0038	23.18	17%	0.202	1-130	1-125 (163)
	6WIO_C	Fab Heavy chain, Fab Light; Fab, Il-17, CYTOKINE, CYTOKINE-IMMUNE SYSTEM; 2.17A {Homo sapiens}	10.95	4.1e+02	0.0046	23.82	13%	0.068	1-181	7-151 (161)
	6H0A_A	Serum Paraoxonase-1 by directed evolution; beta-propeller, Lactonase, HDL, Organophosphate-hydrolase, HYDROLASE; HET: LMT, B3P; 2.1A {Homo sapiens}	10.82	3.5e+02	0.0039	23.45	11%	-0.040	1-46	1-49 (355)
	5N7W_X	Antibody Fragment Heavy Chain, Antibody; Computationally designed antibody IL17, immune; 1.96A {Homo sapiens}	10.47	4.3e+02	0.0049	23.47	13%	0.099	1-114	7-135 (155)
	6HIF_g	Hydrazine dehydrogenase (E.C.1.7.2.8), Uncharacterized protein; anammox, hydrazine, dehydrogenase, P460, redox; HET: HEC, SO4, GOL; 2.8A {Kuenenia stuttgartiensis}	9.72	4.7e+02	0.0053	19.13	14%	-0.038	1-53	1-42 (114)
	5M2D_B	Beta-xylanase (E.C.3.2.1.8); Endoglucanase-like protein, ALPHA/BETA BARREL, HYDROLASE; HET: GOL; 2.097A {Acremonium chrysogenum ATCC 11550}	9.65	3.9e+02	0.0044	24.42	11%	0.067	3-118	1-101 (235)
FUN_003619-T1
	3HMT_B	Hepatocyte growth factor; HGF/SF, hormone/growth factor, Disulfide bond; 2.0A {Homo sapiens}	94.91	0.13	1.4E-06	38.86	15%	0.259	101-179	20-100 (101)
	3HMS_A	Hepatocyte growth factor; HGF/SF, hormone/growth factor, Disulfide bond; 1.7A {Homo sapiens}	94.68	0.16	1.8E-06	38.36	15%	0.259	101-179	20-100 (101)
	2HGF_A	HEPATOCYTE GROWTH FACTOR; HEPATOCYTE GROWTH FACTOR, SCATTER FACTOR; NMR {Homo sapiens} SCOP: g.10.1.1	94.40	0.2	2.2E-06	37.47	15%	0.276	101-178	15-94 (97)
	2LL4_M	Micronemal protein 4; CELL ADHESION; HET: NAG, GAL; NMR {Toxoplasma gondii}	93.66	0.6	6.8E-06	33.38	14%	0.126	90-179	1-81 (82)
	1HKY_A	MICRONEME PROTEIN 5 PRECURSOR; ADHESIN, PAN MODULE, EIMERIA TENELLA; NMR {EIMERIA TENELLA} SCOP: g.10.1.3	93.14	0.48	5.5E-06	34.54	16%	0.310	89-182	3-86 (86)
	2J8J_B	COAGULATION FACTOR XI (E.C.3.4.21.27); PROTEASE, HYDROLASE, GLYCOPROTEIN, POLYMORPHISM, SERINE; NMR {HOMO SAPIENS}	92.70	0.38	4.3E-06	34.87	13%	0.230	98-181	1-89 (90)
	2YIL_B	MICRONEME ANTIGEN L2; SUGAR BINDING PROTEIN, APPLE-DOMAIN TANDEM; HET: SO4, GOL; 1.95A {SARCOCYSTIS MURIS}	88.78	1.3	1.5E-05	34.24	17%	0.323	91-163	74-136 (138)
	2YIP_E	MICRONEME ANTIGEN L2; SUGAR BINDING PROTEIN, APPLE-DOMAIN TANDEM; HET: CL, GOL, YIO; 2.14A {SARCOCYSTIS MURIS}	88.78	1.3	1.5E-05	34.24	17%	0.323	91-163	74-136 (138)
	4A5V_A	MICRONEMAL PROTEIN 4; ADHESION; NMR {TOXOPLASMA GONDII}	87.60	1.9	2.1E-05	34.56	15%	0.171	92-181	77-160 (161)
	1I8N_A	ANTI-PLATELET PROTEIN; PAN MODULE, toxin; HET: ROP; 2.2A {Haementeria officinalis} SCOP: g.10.1.2	84.79	6.8	7.7E-05	31.69	22%	0.359	64-179	10-126 (126)
	6I44_A	Plasma kallikrein (E.C.3.4.21.34); Prekallikrein, activation, high molecular weight; HET: PEG, GOL, NAG, ACT, FMT, PE4; 1.36A {Homo sapiens}	77.89	5.3	6E-05	38.29	13%	0.137	102-181	16-97 (627)
	5I25_A	Coagulation factor XI (E.C.3.4.21.27), ASN-PRO-ILE-SER-ASP-PHE-PRO-ASP; Coagulation FXI, high molecular weight; HET: NAG; 2.85A {Homo sapiens}	74.80	9.6	0.00011	36.28	14%	0.260	93-182	176-270 (607)
	6I58_A	Coagulation factor XI (E.C.3.4.21.27); Prekallikrein, activation, high molecular weight; HET: NAG; 2.6A {Homo sapiens}	74.80	9.6	0.00011	36.28	14%	0.228	92-182	175-270 (607)
	5EOK_A	Coagulation factor XI (E.C.3.4.21.27), P39; Human, Plasma, Coagulation FXI, complex; HET: FUC, NAG; 2.8A {Homo sapiens}	71.42	9.1	0.0001	36.37	13%	0.141	90-182	172-269 (606)
	4FYB_B	Thiol:disulfide interchange protein (DsbC); Thioredoxin fold, Reductase, OXIDOREDUCTASE; 2.2A {Helicobacter pylori}	78.47	3.9	4.4E-05	34.24	12%	-0.018	1-176	18-184 (241)
	4FYC_A	Thiol:disulfide interchange protein (DsbC); Thioredoxin fold, reductase, OXIDOREDUCTASE; HET: PG4; 2.31A {Helicobacter pylori}	78.47	3.9	4.4E-05	34.24	12%	-0.022	1-176	18-184 (241)
	6STX_C	Kelch domain-containing protein; Copper radical oxidase, 5-hydroxymethylfurfural, benzyl; HET: PG4, NAG; 1.9A {Colletotrichum graminicola (strain M1.001 / M2 / FGSC 10212)}	74.94	7.6	8.6E-05	38.39	14%	0.099	87-181	13-110 (714)
	7E16_B	GDSL-family esterase; esterase, HYDROLASE; 2.62A {Geobacillus thermodenitrificans}	71.64	3.8	4.3E-05	33.94	10%	-0.062	1-176	7-221 (263)
	2QJ2_A	Hepatocyte growth factor; HGF/SF, HORMONE/GROWTH FACTOR, HORMONE; HET: SO4; 1.81A {Homo sapiens} SCOP: g.10.1.1, g.14.1.1	68.72	17	0.00019	31.05	16%	0.324	97-181	10-107 (184)
	2MSX_A	Kunitz-type protease inhibitor 1; MANEC, HYDROLASE INHIBITOR; NMR {Homo sapiens}	65.70	33	0.00037	27.19	16%	0.244	100-177	11-98 (114)
	5CYB_A	Lipoprotein; lipocalin, lipoprotein, PccL, virulence, transport; HET: GOL; 2.1A {Streptococcus pneumoniae}	64.71	9.6	0.00011	30.28	9%	0.012	7-176	1-131 (152)
	5CP9_A	Hepatocyte growth factor; HGF/SF, NK1 fragment, fragment based; HET: 6O5; 1.9A {Homo sapiens}	63.88	19	0.00022	30.70	15%	0.284	96-181	7-105 (183)
	7MOB_B	Hepatocyte growth factor, Hepatocyte growth; c-MET, HGF, receptor tyrosine kinase; 5.0A {Homo sapiens}	63.10	24	0.00028	30.90	15%	0.209	3-181	6-132 (210)
	5GYY_B	S-receptor kinase SRK9, S-locus protein; plant receptor, ligand, PLANT PROTEIN; HET: NAG; 2.351A {Brassica rapa subsp. oleifera}	61.46	26	0.00029	32.52	17%	0.304	92-182	267-404 (405)
	1BHT_A	HEPATOCYTE GROWTH FACTOR, 4-(2-HYDROXYETHYL)-1-PIPERAZINE ETHANESULFONIC; HEPARIN-BINDING DOMAIN, KRINGLE, C-MET RECEPTOR; HET: EPE, SO4; 2.0A {Homo sapiens} SCOP: g.10.1.1, g.14.1.1	59.78	31	0.00035	29.14	14%	0.313	100-181	4-98 (176)
	6KYW_B	Receptor protein kinase SRK8, S; Ligand-receptor complex, PLANT PROTEIN; HET: NAG; 2.60112735603A {Brassica campestris}	59.01	30	0.00034	32.57	15%	0.302	92-182	293-435 (443)
	6R2Q_A	Decaheme c-type cytochrome, OmcA/MtrC family; Cytochrome, Membrane protein, greek key; HET: HEC; 2.697A {Shewanella baltica}	58.07	11	0.00012	33.48	10%	0.131	1-179	1-211 (333)
	4D3C_A	HEPATOCYTE GROWTH FACTOR, SFN68 FAB; PROTEIN BINDING; 2.62A {ORYCTOLAGUS CUNICULUS}	57.66	25	0.00029	30.32	14%	0.287	99-181	20-115 (193)
	6NFS_A	CopC; CopC, metallochaperone, copper binding, METAL; 1.5A {Pseudomonas fluorescens}	55.92	16	0.00018	27.83	13%	-0.039	8-38	1-31 (122)
	3SP8_A	Hepatocyte growth factor; kringle domain, MET Tyrosine Kinase; HET: SO4, MRD, MES; 1.86A {Homo sapiens}	53.68	54	0.00061	29.51	15%	0.274	95-182	8-108 (264)
	3SP8_B	Hepatocyte growth factor; kringle domain, MET Tyrosine Kinase; HET: MES, SO4, MRD; 1.86A {Homo sapiens}	53.68	54	0.00061	29.51	15%	0.274	95-182	8-108 (264)
	4ZHW_A	YfiB; Outer membrane protein, signalling, SIGNALING; 1.391A {Pseudomonas aeruginosa PAO1}	52.69	30	0.00034	27.58	15%	0.094	1-146	1-103 (168)
	4ZHV_A	YfiB; Outer membrane protein, signalling, SIGNALING; 1.585A {Pseudomonas aeruginosa PAO1}	51.41	38	0.00043	26.99	12%	0.041	1-144	1-142 (168)
	6NFR_A	CopC; CopC, metallochaperone, copper binding, METAL; HET: SO4; 1.0A {Pseudomonas fluorescens}	49.59	34	0.00038	26.24	12%	0.037	7-106	1-98 (122)
	2ZUM_A	458aa long hypothetical endo-1,4-beta-glucanase (E.C.3.2.1.4); TIM BARREL, HYDROLASE; HET: GOL, ZN; 1.95A {Pyrococcus horikoshii}	48.99	26	0.00029	32.14	5%	-0.066	4-145	1-158 (458)
	5N2K_I	Briakinumab FAb light chain, Briakinumab; antagonist, antibody, extracellular region, Immune; HET: PCA, EDO; 2.219A {Homo sapiens}	47.85	30	0.00035	26.78	12%	0.054	1-177	1-186 (245)
	4V2X_A	ENDO-BETA-1,4-GLUCANASE (CELLULASE B); HYDROLASE, TRI-MODULAR; HET: GOL; 1.64A {BACILLUS HALODURANS}	47.53	29	0.00032	33.77	11%	-0.043	1-143	15-152 (597)
	7MOA_D	Hepatocyte growth factor, Hepatocyte growth; c-MET, HGF, receptor tyrosine kinase; HET: SGN, IDS;{Homo sapiens}	45.88	75	0.00085	32.64	15%	0.267	90-181	25-132 (728)
	6X66_HA	DotC, DotD, Type IV secretion; Secretion, T4SS, Dot, PROTEIN TRANSPORT;{Legionella pneumophila}	44.67	50	0.00057	28.76	6%	-0.054	1-34	16-47 (249)
	3DMK_B	Down Syndrome Cell Adhesion Molecule; Ig Domains, Immunoglobulin domain, CELL; HET: NAG, GOL; 4.19A {Drosophila melanogaster}	44.29	29	0.00033	33.62	8%	0.094	5-178	1-288 (816)
	4IMM_B	Outer membrane assembly lipoprotein YfgL; 8-bladed beta-propeller, Protein-protein interactions, chaperone; 2.33A {Moraxella catarrhalis}	44.22	42	0.00047	28.90	22%	0.165	6-37	1-39 (399)
	5AKR_A	COPPER-CONTAINING NITRITE REDUCTASE (E.C.1.7.2.1); OXIDOREDUCTASE, CATALYSIS, NITRITE REDUCTASES, OXIDATION-REDUCTION; HET: ACT, MLI; 0.87A {ACHROMOBACTER CYCLOCLASTES}	43.94	36	0.0004	31.03	11%	-0.052	1-38	1-37 (378)
	5VLK_A	Proprotein convertase subtilisin/kexin type 9; proprotein convertase, subtilisin, HYDROLASE; HET: HRG; 2.2A {Homo sapiens}	43.55	43	0.00049	31.42	9%	-0.047	2-35	1-39 (460)
	5XMZ_A	Effector protein PevD1; Verticillium, effector, PevD1, SIGNALING PROTEIN; 1.85A {Verticillium dahliae}	42.19	39	0.00044	27.53	13%	0.048	9-160	1-131 (155)
	4Z7A_A	Mycobacterium tuberculosis (3,3)L,D-Transpeptidase type 5; peptidoglycan, cell wall biosynthesis, carbapenems; HET: PEG, PGE; 1.98A {Mycobacterium tuberculosis (strain ATCC 25177 / H37Ra)}	41.93	54	0.00061	31.75	14%	0.082	2-175	24-211 (451)
	3WFC_C	antibody fab fragment light chain; metal-binding, membrane protein, IMMUNE SYSTEM-OXIDOREDUCTASE; HET: 10M, HEM, HEC; 2.5A {Mus musculus}	41.19	46	0.00052	25.53	7%	-0.074	1-108	1-71 (146)
	3UN6_A	Hypothetical Protein SAOUHSC_00137; Structural Genomics, Center for Structural; HET: PO4; 2.01A {Staphylococcus aureus subsp. aureus}	40.97	52	0.00059	28.29	9%	-0.042	1-161	7-210 (341)
	2YJP_C	PUTATIVE ABC TRANSPORTER, PERIPLASMIC BINDING; TRANSPORT PROTEIN, SOLUTE-BINDING PROTEIN; HET: EDO, CYS; 2.26A {NEISSERIA GONORRHOEAE}	40.15	33	0.00037	28.64	9%	0.100	1-38	8-41 (291)
	4BNR_J	HEPATOPANCREAS TRYPSIN (E.C.3.4.21.4), PANCREATIC TRYPSIN; HYDOLASE-INHIBITOR COMPLEX, PROTEASE, INHIBITION, ARTHROPODA; HET: SO4; 2.0A {PONTASTACUS LEPTODACTYLUS}	39.88	79	0.00089	21.97	23%	0.410	91-138	41-98 (100)
	6AKE_C	Claudin-3, Heat-labile enterotoxin B chain; Cell adhesion, Tight junction, MEMBRANE; 3.6A {Mus musculus}	38.91	61	0.00069	26.23	14%	0.035	2-125	1-88 (190)
	6F0K_E	Cytochrome c family protein, Fe-S-cluster-containing; electron transfer, quinol oxidation, respiratory; HET: SF4, HEC;{Rhodothermus marinus (strain ATCC 43812 / DSM 4252 / R-10)}	38.82	57	0.00065	27.09	9%	0.007	1-135	1-122 (209)
	5N2K_J	Briakinumab FAb light chain, Briakinumab; antagonist, antibody, extracellular region, Immune; HET: PCA, EDO; 2.219A {Homo sapiens}	38.63	57	0.00064	26.82	11%	-0.024	1-36	1-35 (289)
	6J6Y_C	Fibroblast growth factor receptor 4; Fab, TRANSFERASE-IMMUNE SYSTEM complex; 2.15A {Homo sapiens}	38.15	59	0.00067	25.14	7%	-0.001	4-177	1-184 (243)
	3HUN_A	Penicillin-binding protein 4 (E.C.3.4.16.4); Penicillin binding protein 4, Ampicillin; HET: ZZ7; 2.0A {Staphylococcus aureus}	37.40	79	0.0009	30.29	11%	0.046	1-145	15-202 (453)
	5ONU_A	Uncharacterized protein; Outer membrane protein, Bacterial outer; HET: LDA, C8E, GOL; 2.22A {Vibrio cholerae}	37.21	60	0.00068	29.58	11%	0.023	1-145	1-175 (356)
	5IJC_C	Toll-like receptor 4,Variable lymphocyte receptor; Immune response, protein complex, small; HET: NAG, V2A; 2.57A {Mus musculus}	35.18	88	0.00099	26.39	14%	0.062	2-165	13-182 (191)
	6SCD_A	Uncharacterized protein; polyester degradation, PET hydrolase, marine; HET: PO4, GOL; 1.35A {Pseudomonas aestusnigri}	35.07	69	0.00078	27.87	8%	-0.068	6-146	1-127 (312)
	4XYD_B	Nitric oxide reductase large subunit; Nitric oxide reductase, membrane protein; HET: HEC, HEM; 2.85A {Roseobacter denitrificans (strain ATCC 33942 / OCh 114)}	34.49	73	0.00083	24.48	11%	-0.056	1-136	1-109 (150)
	3WFE_C	antibody fab fragment light chain; metal-binding, membrane protein, IMMUNE SYSTEM-OXIDOREDUCTASE; HET: 10M, HEC, HEM; 2.49A {Mus musculus}	34.47	73	0.00083	24.27	6%	-0.089	1-108	1-71 (146)
	5HDF_B	Hydrolase; Hydrolase; HET: MSE; 2.71A {Streptomyces flocculus}	34.39	68	0.00077	28.57	12%	0.005	1-145	25-138 (383)
	5VLH_A	Proprotein convertase subtilisin/kexin type 9; proprotein convertase, subtilisin, HYDROLASE; 2.86A {Homo sapiens}	33.82	35	0.0004	32.01	9%	-0.046	2-36	1-40 (460)
	6J3Y_Y	Photosystem II reaction center protein; Photosystem, ELECTRON TRANSPORT; HET: PHO, OEX, SQD, HEM, LMG, DGD, LHG, A86, LMU, PL9, BCR, CLA; 3.3A {Chaetoceros gracilis}	32.71	56	0.00064	20.76	12%	0.226	8-32	1-25 (34)
	4YUU_Y1	Photosystem Q(B) protein (E.C.1.10.3.9), Photosystem; TRANSMEMBRANE ALPHA-HELIX, ELECTRON TRANSPORT, PHOTOSYNTHESIS; HET: PHO, GOL, OEX, SQD, LMT, LMG, HEM, DGD, LHG, BCT, PL9, BCR, UNL, CLA; 2.77000368116A {Cyanidium caldarium}	32.63	65	0.00074	20.62	8%	0.190	8-32	1-25 (35)
	3WFD_C	antibody fab fragment light chain; metal-binding, membrane protein, IMMUNE SYSTEM-OXIDOREDUCTASE; HET: 10M, HEM, HEC; 2.3A {Mus musculus}	32.56	82	0.00093	24.00	6%	-0.089	1-107	1-70 (146)
	4WZF_B	Beta-1,3-glucanase; Mycobacterium tuberculosis, Rv0315, GH16 laminarinases; HET: EDO; 1.699A {Mycobacterium tuberculosis (strain ATCC 25618 / H37Rv)}	32.14	88	0.001	27.92	9%	0.093	2-36	1-35 (302)
	3C75_A	Methylamine dehydrogenase heavy chain (E.C.1.4.99.3); copper proteins, electron transfer complex; HET: TRQ; 2.5A {Paracoccus versutus}	31.40	70	0.00079	24.17	11%	0.055	5-40	1-36 (132)
	5H7V_A	Kunitz-type protease inhibitor 1; HAI-1, HYDROLASE INHIBITOR; 3.82A {Homo sapiens}	30.65	1.8e+02	0.0021	27.86	14%	0.178	88-178	5-115 (421)
	4U6B_A	Zg3597 GH117; GH117, hydrolase; HET: PEG, EDO; 2.3A {Zobellia galactanivorans}	30.28	98	0.0011	28.92	3%	-0.038	3-34	1-32 (433)
	4KYS_A	Thiamine pyridinylase I (E.C.2.5.1.2); periplasmic binding protein type 2; HET: VIB, CIT; 2.18A {Clostridium botulinum}	29.18	1e+02	0.0012	27.87	9%	-0.080	1-166	17-182 (427)
	5MT2_A	Glycoside hydrolase BT_1002; glycoside hydrolase, arabinofuranosidase, plant pectin; HET: MSE, GOL; 1.41A {Bacteroides thetaiotaomicron (strain ATCC 29148 / DSM 2079 / NCTC 10582 / E50 / VPI-5482)}	28.22	1.5e+02	0.0017	26.55	6%	-0.167	3-38	1-35 (381)
	6W34_B	NSP15 endoribnuclease; Beta-lactamases, Antibiotic Resistant, Structural Genomics; HET: SO4, EDO; 1.45A {Bacillus cereus (strain ATCC 14579 / DSM 31 / JCM 2152 / NBRC 15305 / NCIMB 9373 / NRRL B-3711)}	27.57	74	0.00083	27.61	8%	-0.125	1-38	3-41 (315)
	5MUJ_A	Beta-galactosidase; glycoside hydrolase, arabinofuranosidase, plant pectin; HET: 8PK, RAM, GAL, 8OQ, MSE; 1.37A {Bacteroides thetaiotaomicron (strain ATCC 29148 / DSM 2079 / NCTC 10582 / E50 / VPI-5482)}	27.34	1.3e+02	0.0015	26.81	6%	-0.167	3-38	1-35 (381)
	5SV6_A	Extracellular solute-binding protein, family 3; MxaJ, Methlophaga aminisulfidivorans, MDH, PBP; HET: MSE; 1.92A {Methylophaga aminisulfidivorans MP}	27.09	1.2e+02	0.0013	25.31	8%	-0.070	1-161	11-235 (291)
	6CMK_B	A1B2F4 protein; zinc, beta propeller, periplasm, METAL; HET: PEG, MES, PGE, EDO; 1.732A {Citrobacter koseri (strain ATCC BAA-895 / CDC 4225-83 / SGSC4696)}	26.70	1.2e+02	0.0014	26.35	3%	-0.094	4-38	1-34 (421)
	2VOZ_A	PERIPLASMIC IRON-BINDING PROTEIN; FERRIC BINDING PROTEIN, METAL-BINDING PROTEIN; HET: SO4; 1.7A {SYNECHOCYSTIS SP.}	26.40	91	0.001	27.12	12%	0.134	5-176	1-152 (346)
	4MAA_A	Putative branched-chain amino acid ABC; Psi-Biology, MCSG, Midwest Center For; HET: GOL; 2.0A {Pseudomonas protegens}	26.18	1.1e+02	0.0013	26.73	8%	-0.118	6-146	1-179 (403)
	3E4O_A	C4-dicarboxylate transport sensor protein dctB; PAS DOMAIN, N-TERM HELICAL DIMERIZATION; HET: MSE, SIN; 2.3A {Sinorhizobium meliloti}	25.59	85	0.00096	25.58	14%	0.040	1-37	6-46 (305)
	3E4P_A	C4-dicarboxylate transport sensor protein dctB; PAS DOMAIN, N-TERM HELICAL DIMERIZATION; HET: MLA; 2.3A {Sinorhizobium meliloti}	25.59	85	0.00096	25.58	11%	-0.048	1-161	6-223 (305)
	6BPA_C	Reticulocyte binding protein 2, putative; Plasmodium vivax, invasion, malaria, antibody; 2.53A {Mus musculus}	25.59	1e+02	0.0011	23.67	10%	0.052	7-178	1-176 (236)
	2A3P_A	COG3005: Nitrate/TMAO reductases, membrane-bound tetraheme; Desulfovibrio, tetraheme cytochrome, cytochrome c3; HET: HEC; 2.3A {Desulfovibrio desulfuricans subsp. desulfuricans str.}	25.41	1.2e+02	0.0014	23.60	8%	-0.078	8-134	1-113 (130)
	6ZHP_B	Outer membrane porin F; OmpF, porin, MEMBRANE PROTEIN; HET: QLB; 2.053A {Escherichia coli (strain K12)}	24.71	89	0.001	27.33	7%	-0.077	7-165	1-184 (362)
	6LYR_E	Outer membrane protein assembly factor; b-barrel assembly machinery (BAM) complex; 3.28A {Escherichia coli K-12}	24.60	1.1e+02	0.0013	23.00	13%	0.023	9-181	1-116 (119)
	3VXC_A	Putative sugar-binding lipoprotein; ABC Transporter, SUGAR BINDING PROTEIN; HET: XYP; 1.85A {Streptomyces thermoviolaceus}	24.48	1.3e+02	0.0014	27.41	12%	0.107	4-175	1-181 (436)
	2ZBB_C	C4-dicarboxylate transport sensor protein dctB; PAS, periplasmic histidine kinase, Inner; HET: MLA; 2.5A {Rhizobium meliloti}	24.08	93	0.0011	25.28	14%	0.008	1-37	7-46 (305)
	4WZF_A	Beta-1,3-glucanase; Mycobacterium tuberculosis, Rv0315, GH16 laminarinases; HET: EDO; 1.699A {Mycobacterium tuberculosis (strain ATCC 25618 / H37Rv)}	23.92	1.9e+02	0.0022	25.80	11%	0.103	3-38	1-40 (302)
	6P4M_B	Putative pertussis-like toxin subunit; PltB, TOXIN; HET: NAG, SIA, GAL; 1.802A {Salmonella enterica subsp. enterica serovar Typhi str. CT18}	23.50	96	0.0011	26.10	8%	0.055	7-161	1-112 (145)
	6P4N_D	Putative pertussis-like toxin subunit; PltB, TOXIN; HET: NAG, SIA, GAL; 1.7A {Salmonella enterica subsp. enterica serovar Typhi str. CT18}	23.50	96	0.0011	26.10	8%	0.055	7-161	1-112 (145)
	6EPB_A	Beta-fructofuranosidase; hydrolase, Carbohydrates, Catalysis, Catalytic Domain; HET: ACT, EDO; 1.75A {Trichoderma harzianum}	23.37	1.8e+02	0.0021	26.96	9%	-0.006	7-146	1-132 (423)
	7AYL_A	Endo-1,4-beta-xylanase (E.C.3.2.1.8); Multidomain protein, carbohydrate binding domains; 1.80000321648A {uncultured bacterium}	23.26	1.4e+02	0.0016	26.88	12%	0.055	7-176	1-176 (237)
	5JRK_A	Dipeptidyl aminopeptidases/acylaminoacyl-peptidases-like protein; Lasso peptide isopeptidase, serine protease; HET: BGC, MSE; 3.0A {Sphingopyxis alaskensis RB2256}	22.86	1.6e+02	0.0019	28.81	19%	0.168	1-36	14-50 (756)
	4ORS_A	Prostaglandin-H2 D-isomerase (E.C.5.3.99.2); LIPOCALIN-TYPE PROSTAGLANDIN-D SYNTHASE, ISOMERASE; 1.4A {Homo sapiens}	22.36	1.7e+02	0.0019	23.29	11%	0.068	8-181	1-190 (190)
	6J3Z_Y	Photosystem II reaction center protein; Photosystem, ELECTRON TRANSPORT; HET: PHO, OEX, SQD, HEM, LMG, DGD, LHG, A86, LMU, PL9, BCR, CLA; 3.6A {Chaetoceros gracilis}	22.16	56	0.00064	20.76	12%	0.226	8-32	1-25 (34)
	5D0O_E	Outer membrane protein assembly factor; E.coli, Bacterial outer membrane beta; 2.9A {Escherichia coli}	21.80	1.4e+02	0.0016	22.71	9%	-0.017	9-182	1-116 (123)
	6Y77_A	Nitrous-oxide reductase (E.C.1.7.2.4); periplasmic copper-binding protein, OXIDOREDUCTASE; HET: B3P, FMT; 1.49A {Pseudomonas stutzeri}	21.38	88	0.001	30.42	8%	-0.041	1-36	10-48 (646)
	5WHT_C	Putative pertussis-like toxin subunit; bacterial toxin, glycan, TOXIN; HET: GAL, PEG, GLC, SIA, ACT; 1.932A {Salmonella typhi}	21.38	1.1e+02	0.0013	25.48	8%	0.056	7-181	1-137 (138)
	6BPB_B	Monoclonal antibody 4F7 Fab heavy; Plasmodium vivax, invasion, malaria, antibody; 1.87A {Mus musculus}	21.37	1.2e+02	0.0014	23.23	8%	0.005	5-161	1-175 (237)
	6BPC_C	Reticulocyte binding protein 2, putative; Plasmodium vivax, invasion, malaria, antibody; 2.66A {Mus musculus}	21.37	1.2e+02	0.0014	23.23	11%	0.096	5-177	1-176 (237)
	3ZG1_D	NICKEL AND COBALT RESISTANCE PROTEIN; METAL BINDING PROTEIN, SENSOR PROTEIN; HET: PEG, GOL, PGE; 1.85A {CUPRIAVIDUS METALLIDURANS}	21.34	1.1e+02	0.0013	23.97	3%	-0.193	7-35	1-33 (148)
	2JEP_A	XYLOGLUCANASE (E.C.3.2.1.151); FAMILY 5, XYLOGLUCANASE, PLANT CELL; HET: EDO; 1.4A {PAENIBACILLUS PABULI}	21.31	2.4e+02	0.0027	24.95	10%	-0.038	4-141	1-129 (395)
	1CO7_I	TRYPSIN II (E.C.3.4.21.4)/BOVINE PANCREATIC TRYPSIN; COMPLEX (SERINE PROTEASE-INHIBITOR), HYDROLASE-HYDROLASE INHIBITOR; 1.9A {Rattus norvegicus} SCOP: g.8.1.1	21.16	1.9e+02	0.0022	19.89	18%	0.224	8-137	1-96 (99)
	4W65_A	COBYRINIC ACID A,C-DIAMIDE SYNTHASE (E.C.6.3.5.11); SSGCID, Glycosyl hydrolase family protein; HET: EDO; 1.38A {Mycobacterium fortuitum subsp. fortuitum DSM 46621}	20.92	2.6e+02	0.003	24.45	26%	0.295	1-42	1-45 (279)
FUN_016404-T1
	3HMT_B	Hepatocyte growth factor; HGF/SF, hormone/growth factor, Disulfide bond; 2.0A {Homo sapiens}	95.83	0.037	4.2E-07	45.30	14%	0.274	205-280	6-101 (101)
	3HMS_A	Hepatocyte growth factor; HGF/SF, hormone/growth factor, Disulfide bond; 1.7A {Homo sapiens}	95.68	0.046	5.2E-07	44.79	14%	0.271	205-280	6-101 (101)
	2HGF_A	HEPATOCYTE GROWTH FACTOR; HEPATOCYTE GROWTH FACTOR, SCATTER FACTOR; NMR {Homo sapiens} SCOP: g.10.1.1	94.93	0.11	1.2E-06	42.16	17%	0.314	205-281	1-97 (97)
	1HKY_A	MICRONEME PROTEIN 5 PRECURSOR; ADHESIN, PAN MODULE, EIMERIA TENELLA; NMR {EIMERIA TENELLA} SCOP: g.10.1.3	94.19	0.21	2.3E-06	39.63	19%	0.284	196-281	5-85 (86)
	2J8J_B	COAGULATION FACTOR XI (E.C.3.4.21.27); PROTEASE, HYDROLASE, GLYCOPROTEIN, POLYMORPHISM, SERINE; NMR {HOMO SAPIENS}	92.77	0.44	5E-06	37.37	15%	0.240	203-281	1-89 (90)
	2YIL_B	MICRONEME ANTIGEN L2; SUGAR BINDING PROTEIN, APPLE-DOMAIN TANDEM; HET: SO4, GOL; 1.95A {SARCOCYSTIS MURIS}	92.53	0.54	6.1E-06	38.97	14%	0.264	196-279	1-80 (138)
	2YIP_E	MICRONEME ANTIGEN L2; SUGAR BINDING PROTEIN, APPLE-DOMAIN TANDEM; HET: CL, GOL, YIO; 2.14A {SARCOCYSTIS MURIS}	92.53	0.54	6.1E-06	38.97	14%	0.264	196-279	1-80 (138)
	2LL4_M	Micronemal protein 4; CELL ADHESION; HET: NAG, GAL; NMR {Toxoplasma gondii}	92.68	0.67	7.6E-06	35.96	16%	0.222	197-279	3-81 (82)
	6KYW_B	Receptor protein kinase SRK8, S; Ligand-receptor complex, PLANT PROTEIN; HET: NAG; 2.60112735603A {Brassica campestris}	91.62	0.64	7.2E-06	46.49	16%	0.303	189-280	335-433 (443)
	4A5V_A	MICRONEMAL PROTEIN 4; ADHESION; NMR {TOXOPLASMA GONDII}	85.90	2.5	2.9E-05	36.40	13%	0.186	189-280	74-159 (161)
	5GYY_B	S-receptor kinase SRK9, S-locus protein; plant receptor, ligand, PLANT PROTEIN; HET: NAG; 2.351A {Brassica rapa subsp. oleifera}	89.74	1.2	1.4E-05	43.86	17%	0.328	189-280	304-402 (405)
	6I44_A	Plasma kallikrein (E.C.3.4.21.34); Prekallikrein, activation, high molecular weight; HET: PEG, GOL, NAG, ACT, FMT, PE4; 1.36A {Homo sapiens}	84.49	4.8	5.4E-05	41.10	14%	0.163	184-280	81-186 (627)
	5I25_A	Coagulation factor XI (E.C.3.4.21.27), ASN-PRO-ILE-SER-ASP-PHE-PRO-ASP; Coagulation FXI, high molecular weight; HET: NAG; 2.85A {Homo sapiens}	78.54	5.9	6.7E-05	40.11	15%	0.145	185-279	164-267 (607)
	6I58_A	Coagulation factor XI (E.C.3.4.21.27); Prekallikrein, activation, high molecular weight; HET: NAG; 2.6A {Homo sapiens}	78.54	5.9	6.7E-05	40.11	13%	0.082	185-279	164-267 (607)
	5EOK_A	Coagulation factor XI (E.C.3.4.21.27), P39; Human, Plasma, Coagulation FXI, complex; HET: FUC, NAG; 2.8A {Homo sapiens}	79.02	6.8	7.7E-05	39.57	16%	0.173	184-280	72-177 (606)
	6STX_C	Kelch domain-containing protein; Copper radical oxidase, 5-hydroxymethylfurfural, benzyl; HET: PG4, NAG; 1.9A {Colletotrichum graminicola (strain M1.001 / M2 / FGSC 10212)}	20.64	2.9e+02	0.0032	30.00	15%	0.167	189-280	99-199 (714)
	2QJ2_A	Hepatocyte growth factor; HGF/SF, HORMONE/GROWTH FACTOR, HORMONE; HET: SO4; 1.81A {Homo sapiens} SCOP: g.10.1.1, g.14.1.1	83.25	5.7	6.4E-05	37.02	21%	0.429	204-281	12-107 (184)
	7MOB_B	Hepatocyte growth factor, Hepatocyte growth; c-MET, HGF, receptor tyrosine kinase; 5.0A {Homo sapiens}	80.59	8.3	9.4E-05	36.93	18%	0.372	195-281	28-132 (210)
	5CP9_A	Hepatocyte growth factor; HGF/SF, NK1 fragment, fragment based; HET: 6O5; 1.9A {Homo sapiens}	80.19	6.8	7.7E-05	36.50	20%	0.407	202-281	8-105 (183)
	1I8N_A	ANTI-PLATELET PROTEIN; PAN MODULE, toxin; HET: ROP; 2.2A {Haementeria officinalis} SCOP: g.10.1.2	76.33	12	0.00014	33.92	15%	0.237	171-279	10-126 (126)
	4D3C_A	HEPATOCYTE GROWTH FACTOR, SFN68 FAB; PROTEIN BINDING; 2.62A {ORYCTOLAGUS CUNICULUS}	73.83	12	0.00013	35.34	20%	0.421	203-281	19-115 (193)
	1BHT_A	HEPATOCYTE GROWTH FACTOR, 4-(2-HYDROXYETHYL)-1-PIPERAZINE ETHANESULFONIC; HEPARIN-BINDING DOMAIN, KRINGLE, C-MET RECEPTOR; HET: EPE, SO4; 2.0A {Homo sapiens} SCOP: g.10.1.1, g.14.1.1	63.30	24	0.00027	32.59	21%	0.413	205-281	4-98 (176)
	3SP8_A	Hepatocyte growth factor; kringle domain, MET Tyrosine Kinase; HET: SO4, MRD, MES; 1.86A {Homo sapiens}	62.24	28	0.00031	34.09	20%	0.402	200-281	8-107 (264)
	3SP8_B	Hepatocyte growth factor; kringle domain, MET Tyrosine Kinase; HET: MES, SO4, MRD; 1.86A {Homo sapiens}	62.24	28	0.00031	34.09	20%	0.402	200-281	8-107 (264)
	2MSX_A	Kunitz-type protease inhibitor 1; MANEC, HYDROLASE INHIBITOR; NMR {Homo sapiens}	61.29	30	0.00034	30.27	16%	0.198	202-277	8-98 (114)
	7MOA_D	Hepatocyte growth factor, Hepatocyte growth; c-MET, HGF, receptor tyrosine kinase; HET: SGN, IDS;{Homo sapiens}	59.56	25	0.00028	38.78	19%	0.383	196-281	29-132 (728)
	5H7V_A	Kunitz-type protease inhibitor 1; HAI-1, HYDROLASE INHIBITOR; 3.82A {Homo sapiens}	45.00	64	0.00072	33.47	17%	0.250	195-278	9-115 (421)
	4DUR_A	Plasminogen (E.C.3.4.21.7); serine protease, fibrinolysis, HYDROLASE; HET: GAL, NAG, SIA; 2.45A {Homo sapiens}	21.36	2.3e+02	0.0026	31.61	11%	0.282	205-281	2-83 (791)
FUN_013109-T1
	7AFT_H	Protein transport protein SEC61, Protein; Post-translational translocation, Protein translocation, Sec;{Saccharomyces cerevisiae (strain ATCC 204508 / S288c)}	38.86	54	0.00061	30.96	17%	0.192	1-178	1-143 (178)
	7AYL_A	Endo-1,4-beta-xylanase (E.C.3.2.1.8); Multidomain protein, carbohydrate binding domains; 1.80000321648A {uncultured bacterium}	30.79	84	0.00096	30.85	7%	-0.031	1-281	1-230 (237)
	5XMZ_A	Effector protein PevD1; Verticillium, effector, PevD1, SIGNALING PROTEIN; 1.85A {Verticillium dahliae}	29.23	92	0.001	27.74	19%	0.256	1-227	1-140 (155)
	6DXR_B	Apolipoprotein C-I; lipoprotein particles, lipids, alpha helix; HET: MPD; 2.0A {Homo sapiens}	23.93	1.6e+02	0.0018	24.68	28%	0.389	1-31	1-29 (83)
	6DVU_B	Apolipoprotein C-I; lipoprotein, alpha-helix, lipoprotein particles, lipid; 1.8A {Homo sapiens}	23.90	1.5e+02	0.0017	24.81	29%	0.381	1-30	1-28 (83)
	2A3P_A	COG3005: Nitrate/TMAO reductases, membrane-bound tetraheme; Desulfovibrio, tetraheme cytochrome, cytochrome c3; HET: HEC; 2.3A {Desulfovibrio desulfuricans subsp. desulfuricans str.}	19.57	1.9e+02	0.0022	24.58	15%	0.282	1-28	1-30 (130)
	4ORS_A	Prostaglandin-H2 D-isomerase (E.C.5.3.99.2); LIPOCALIN-TYPE PROSTAGLANDIN-D SYNTHASE, ISOMERASE; 1.4A {Homo sapiens}	18.66	1.9e+02	0.0021	25.08	10%	0.006	1-232	2-189 (190)
	1CO7_I	TRYPSIN II (E.C.3.4.21.4)/BOVINE PANCREATIC TRYPSIN; COMPLEX (SERINE PROTEASE-INHIBITOR), HYDROLASE-HYDROLASE INHIBITOR; 1.9A {Rattus norvegicus} SCOP: g.8.1.1	18.04	2.4e+02	0.0027	21.16	24%	0.257	1-21	2-22 (99)
	6P22_D	Tail fiber protein; PVC, Photorhabdus laumondii, membrane piercing; HET: PLM, STE, ELA; 2.291A {Enterobacteria phage T4}	16.76	4.5e+02	0.0051	24.24	21%	0.253	138-270	4-128 (138)
	4BNR_J	HEPATOPANCREAS TRYPSIN (E.C.3.4.21.4), PANCREATIC TRYPSIN; HYDOLASE-INHIBITOR COMPLEX, PROTEASE, INHIBITION, ARTHROPODA; HET: SO4; 2.0A {PONTASTACUS LEPTODACTYLUS}	16.46	2.8e+02	0.0032	20.92	9%	0.167	225-274	36-81 (100)
FUN_010739-T1
	2WYS_B	ENDO-1,4-BETA-XYLANASE Y (E.C.3.2.1.8); HYDROLASE, XYLAN DEGRADATION, CELLULOSOME, GLYCOSIDASE; HET: XYP, PO4; 2.75A {CLOSTRIDIUM THERMOCELLUM}	98.48	2.5e-05	2.9E-10	73.01	13%	0.128	111-286	1-168 (540)
	1H6Y_A	ENDO-1,4-BETA-XYLANASE Y; XYLAN DEGRADATION, HYDROLASE, GLYCOSIDASE; 2.2A {CLOSTRIDIUM THERMOCELLUM} SCOP: b.18.1.7	98.47	8.2e-05	9.2E-10	58.21	16%	0.180	126-286	1-155 (170)
	2W5F_A	ENDO-1,4-BETA-XYLANASE Y (E.C.3.2.1.8); CELLULOSOME, GLYCOSIDASE, XYLAN DEGRADATION, HYDROLASE; HET: ACT, XYP, CD; 1.9A {CLOSTRIDIUM THERMOCELLUM}	98.37	7.6e-05	8.6E-10	69.95	14%	0.134	111-286	1-168 (540)
	4D0Q_A	HYALURONATE LYASE (E.C.4.2.2.1); LYASE, HYALURONAN BINDING CARBOHYDRATE BINDING; HET: EDO; 1.2A {STREPTOCOCCUS PNEUMONIAE TIGR4}	98.37	9.6e-05	1.1E-09	57.52	11%	0.178	131-286	1-155 (169)
	2WZE_B	ENDO-1,4-BETA-XYLANASE Y (E.C.3.2.1.8); HYDROLASE, XYLAN DEGRADATION, CELLULOSOME, GLYCOSIDASE; HET: GOL, MSE, PO4, XYP; 2.5A {CLOSTRIDIUM THERMOCELLUM}	98.35	9.4e-05	1.1E-09	69.30	13%	0.128	111-286	1-168 (540)
	4XUN_C	CBM22-2 domain (E.C.3.2.1.8); Binding Site, Carbohydrates, Enzyme Stability; 1.75A {Paenibacillus barcinonensis}	98.26	0.00081	9.2E-09	53.48	17%	0.189	123-286	3-173 (181)
	4XUR_A	CBM22-2 domain (E.C.3.2.1.8 ); Binding Site, Carbohydrates, Enzyme Stability; HET: XYP; 1.67A {Paenibacillus barcinonensis}	98.26	0.00081	9.2E-09	53.48	17%	0.188	122-286	2-173 (181)
	1DYO_A	ENDO-1,4-BETA-XYLANASE Y; CARBOHYDRATE-BINDING MODULE, XYLAN-BINDING, XYLANASE; HET: MSE; 2.1A {CLOSTRIDIUM THERMOCELLUM} SCOP: b.18.1.7	98.25	0.00052	5.8E-09	52.86	16%	0.187	126-286	2-155 (160)
	4XUP_A	CBM22-2-CBM22-2 (E.C.3.2.1.8), CBM22-2 (E.C.3.2.1.8); Binding Site, Carbohydrates, Enzyme Stability; HET: CA, GOL; 2.43A {Paenibacillus barcinonensis}	98.06	0.0008	9E-09	58.81	17%	0.158	106-286	146-331 (334)
	4XUO_A	CBM22; Binding Site, Carbohydrates, Enzyme Stability; 1.7A {Paenibacillus barcinonensis}	98.16	0.0014	1.6E-08	50.19	11%	0.157	125-286	1-155 (159)
	1GUI_A	LAMINARINASE 16A; CARBOHYDRATE BINDING MODULE, CBM, GLUCAN; HET: GOL, BGC; 1.9A {THERMOTOGA MARITIMA} SCOP: b.18.1.14	98.05	0.00069	7.9E-09	51.89	16%	0.103	134-286	1-154 (155)
	4XUP_F	CBM22-2-CBM22-2 (E.C.3.2.1.8), CBM22-2 (E.C.3.2.1.8); Binding Site, Carbohydrates, Enzyme Stability; HET: CA, GOL; 2.43A {Paenibacillus barcinonensis}	97.79	0.0038	4.3E-08	54.65	16%	0.169	107-286	147-331 (334)
	2XOM_A	ARABINOGALACTAN ENDO-1,4-BETA-GALACTOSIDASE; HYDROLASE, GALACTAN, CARBOHYDRATE-BINDING MODULE, GLYCOSIDE; HET: GAL; 0.95A {THERMOTOGA MARITIMA}	98.03	0.002	2.2E-08	49.42	14%	0.157	125-286	1-150 (152)
	2XON_L	ARABINOGALACTAN ENDO-1,4-BETA-GALACTOSIDASE; HYDROLASE, GALACTAN, CARBOHYDRATE-BINDING MODULE, GLYCOSIDE; HET: SO4, EDO, GAL; 1.4A {THERMOTOGA MARITIMA}	98.03	0.002	2.2E-08	49.42	14%	0.157	125-286	1-150 (152)
	6TFJ_B	Vegetative insecticidal protein; Vip3Aa, toxin, protoxin, beta prism;{Bacillus thuringiensis}	98.02	0.00058	6.6E-09	65.01	16%	0.186	14-286	398-666 (789)
	6YRF_C	Vegetative insecticidal protein; Toxin, Vip3, Bt toxin;{Bacillus thuringiensis}	98.00	0.00067	7.6E-09	64.42	11%	0.073	34-286	427-685 (803)
	1CX1_A	ENDOGLUCANASE C; CELLULOSE-BINDING DOMAIN, CELLOOLIGOSACHARIDES, CELLULASE, PROTEIN-; NMR {Cellulomonas fimi} SCOP: b.18.1.14	97.95	0.001	1.1E-08	50.97	16%	0.155	126-286	1-150 (153)
	1GU3_A	ENDOGLUCANASE C (E.C.3.2.1.4); CARBOHYDRATE-BINDING MODULE, CARBOHYDRATE BINDING MODULE; HET: BGC; 2.3A {CELLULOMONAS FIMI} SCOP: b.18.1.14	97.91	0.0017	1.9E-08	49.65	15%	0.092	132-286	1-148 (149)
	2ZEX_B	S-layer associated multidomain endoglucanase; Family 16 CBM-1 cellopentaose complex; HET: BGC; 1.2A {Thermoanaerobacterium polysaccharolyticum}	97.91	0.0026	2.9E-08	47.76	18%	0.310	128-286	1-146 (147)
	2ZEZ_C	S-layer associated multidomain endoglucanase; Family 16 carbohydrate binding module-2; 1.9A {Thermoanaerobacterium polysaccharolyticum}	97.91	0.0023	2.6E-08	47.80	16%	0.199	131-286	1-143 (144)
	6V1V_C	Vegetative insecticidal protein; insecticidal protein Bacillus thuringiensis pore; 3.189A {Bacillus thuringiensis}	97.91	0.0015	1.7E-08	62.06	13%	0.102	34-286	432-678 (796)
	3K4Z_A	Glycoside hydrolase family 9; cellulase, CbhA, Clostridium thermocellum, CBM4; HET: XGP, CBI; 2.11A {Clostridium thermocellum DSM 4150}	97.90	0.0047	5.4E-08	53.20	13%	0.156	119-286	1-172 (289)
	2ZEZ_A	S-layer associated multidomain endoglucanase; Family 16 carbohydrate binding module-2; 1.9A {Thermoanaerobacterium polysaccharolyticum}	97.89	0.0029	3.2E-08	47.25	16%	0.190	131-286	1-143 (144)
	3OEA_A	S-layer associated multidomain endoglucanase; Carbohydrate Binding Domain, Cellopentaose, HYDROLASE; HET: BGC, GLC; 1.35A {Caldanaerobius polysaccharolyticus}	97.82	0.0042	4.7E-08	46.43	19%	0.309	129-286	1-145 (146)
	6YF6_A	Galactose-binding lectin; EclA C-terminal domain, SUGAR BINDING; HET: SFU; 2.0A {Enterobacter cloacae subsp. cloacae (strain ATCC 13047 / DSM 30054 / NBRC 13535 / NCDC 279-56)}	97.81	0.012	1.4E-07	44.61	14%	0.082	130-286	1-144 (144)
	1K42_A	XYLANASE (E.C.3.2.1.8); beta-sandwich formed by 11 strands.; NMR {Rhodothermus marinus} SCOP: b.18.1.14	97.80	0.01	1.2E-07	46.10	15%	0.171	131-286	1-166 (168)
	1ULP_A	ENDOGLUCANASE C; CELLULOSE DEGRADATION, CELLULOSE-BINDING DOMAIN, HYDROLASE; NMR {Cellulomonas fimi} SCOP: b.18.1.14	97.76	0.0036	4.1E-08	48.01	15%	0.099	132-286	1-148 (152)
	4BJ0_A	XYLANASE (E.C.3.2.1.8); HYDROLASE, XYLOGLUCAN, CBM4-2, X2 L110F; HET: BGC, XYS, GLC; 1.0A {RHODOTHERMUS MARINUS}	97.74	0.013	1.4E-07	46.18	14%	0.127	132-286	1-165 (176)
	3P6B_A	Cellulose 1,4-beta-cellobiosidase (E.C.3.2.1.91); beta-sandwich, carbohydrate binding, SUGAR BINDING; HET: ACT, GOL, SO4; 2.0A {Clostridium thermocellum}	97.74	0.014	1.6E-07	47.48	11%	0.114	112-286	2-193 (205)
	4Q8K_A	Alginase; Alginate Lyase, Lyase; HET: SO4; 1.646A {Pseudoalteromonas}	97.74	0.0039	4.5E-08	55.87	20%	0.233	133-286	1-123 (375)
	6VLS_D	Maltodextrin-binding protein,Vip3Aa; Bacillus thuringiensis, Vip3A, biological control; HET: PEG; 3.2A {Escherichia coli}	97.65	0.0039	4.4E-08	62.83	15%	0.146	24-286	578-843 (966)
	5A57_A	ENDO-ALPHA-N-ACETYLGALACTOSAMINIDASE; HYDROLASE, ENDO-BETA-N-ACETYLGALACTOSAMINIDASE, GLYCOSIDE HYDROLASE FAMILY; HET: GAL, CIT, EDO, 5G0; 1.46A {STREPTOCOCCUS PNEUMONIAE}	89.94	28	0.00031	37.04	12%	0.018	60-286	804-1102(1117)
	6A98_B	aromatic prenyltransferase; prenyltransferase, TRANSFERASE; HET: BOG; 1.82A {Fischerella ambigua}	97.42	0.051	5.8E-07	45.01	17%	0.093	111-286	1-218 (223)
	6A9F_A	aromatic prenyltransferase; prenyltransferase, TRANSFERASE; HET: 9BF; 1.7A {Mastigocladus laminosus UTEX LB 1931}	97.42	0.051	5.8E-07	45.01	17%	0.093	111-286	1-218 (223)
	3ECQ_B	Endo-alpha-N-acetylgalactosaminidase (E.C.3.2.1.97); Distorted (Beta/Alpha)8 (TIM) barrel glycoside; HET: GOL; 2.9A {Streptococcus pneumoniae}	66.83	3.4e+02	0.0038	30.79	14%	0.050	25-286	1054-1381(1531)
	6A8X_A	aromatic prenyltransferase; prenyltransferase, TRANSPORT PROTEIN; 2.35A {Fischerella ambigua}	97.29	0.074	8.4E-07	44.16	16%	0.095	111-286	1-220 (225)
	5WPS_A	12-epi-hapalindole C/U synthase; isomerase, cyclase; 1.389A {Fischerella sp. ATCC 43239}	97.25	0.094	1.1E-06	43.57	16%	0.112	112-286	2-220 (225)
	5YVL_D	cyclase; prenyltransferase, TRANSFERASE; HET: PG0; 2.059A {Fischerella sp. ATCC 43239}	97.16	0.16	1.8E-06	42.32	16%	0.112	111-286	1-220 (225)
	6J03_A	12-epi-hapalindole U synthase; prenyltransferase, mutation, TRANSFERASE; HET: 0HZ; 1.48A {Fischerella ambigua UTEX 1903}	97.07	0.19	2.2E-06	41.13	18%	0.136	129-286	1-196 (200)
	5YVK_A	cyclase; prenyltransferase, TRANSFERASE; HET: 0HZ; 1.292A {Fischerella ambigua UTEX 1903}	97.01	0.24	2.7E-06	41.28	15%	0.116	111-286	1-220 (225)
	2ZXQ_A	Endo-alpha-N-acetylgalactosaminidase (E.C.3.2.1.97); Broken TIM barrel, Glycosidase, Hydrolase; HET: MPD; 2.0A {Bifidobacterium longum}	95.43	1.2	1.4E-05	47.38	13%	0.038	89-286	912-1130(1376)
	4QPW_A	Putative glycosyl hydrolase family 10; Carbohydrate-Binding Module (CBM), hydrolase; HET: XYP; 1.14A {Bacteroides intestinalis DSM 17393}	96.63	0.13	1.5E-06	39.38	10%	-0.001	132-286	2-141 (142)
	7KWB_A	BtSGBP-B; CBM, SUGAR BINDING PROTEIN, lectin; 2.6A {Bacteroides thetaiotaomicron}	93.64	2.3	2.6E-05	39.92	9%	-0.037	1-286	1-280 (459)
	3SEE_A	Hypothetical sugar binding protein; Galactose-binding domain-like, Structural Genomics, Joint; 1.25A {Bacteroides thetaiotaomicron}	95.65	1.7	1.9E-05	36.35	15%	0.052	123-286	1-221 (222)
	4MGQ_A	Glycosyl hydrolase family 10; Endo-xylanase, HYDROLASE; 1.68A {Prevotella bryantii}	95.55	1.4	1.6E-05	34.95	13%	0.068	162-286	8-122 (168)
	6ZPZ_AAA	Endoglucanase 1 (E.C.3.2.1.4); arabinofuranosidse, glycosidase, GH51, HYDROLASE, cyclophellitol; HET: NAG, BMA, LX5; 1.71A {Meripilus giganteus}	94.98	2.7	3E-05	41.20	12%	0.068	111-286	19-199 (627)
	6ZPV_AAA	Endoglucanase 1 (E.C.3.2.1.4); arabinofuranosidse, glycosidase, GH51, HYDROLASE; HET: NAG, MAN, GOL, BMA, SO4, ACT; 1.2A {Meripilus giganteus}	94.31	7	7.9E-05	38.47	10%	0.065	112-286	20-199 (627)
	1WMX_A	COG3291: FOG: PKD repeat; CBM30, Carbohydrate Binding Module Family30; 2.0A {Clostridium thermocellum} SCOP: b.18.1.24	92.23	9	0.0001	31.77	8%	0.021	128-286	1-179 (205)
	5X7O_A	Glycoside hydrolase family 31 alpha-glucosidase; glydoside hydrolase family 31, carbohydrate-binding; HET: MES, EDO, MG, SO4; 2.0A {Paenibacillus sp. 598K}	91.37	23	0.00026	38.34	16%	0.213	47-286	1005-1261(1263)
	5X7P_A	Glycoside hydrolase family 31 alpha-glucosidase; glydoside hydrolase family 31, carbohydrate-binding; HET: EDO, GLC, AC1, MG, SO4, MES; 2.4A {Paenibacillus sp. 598K}	91.37	23	0.00026	38.34	16%	0.203	47-286	1005-1261(1263)
	5X7Q_B	Glycoside hydrolase family 31 alpha-glucosidase; glydoside hydrolase family 31, carbohydrate-binding; HET: SO4, AC1, EDO, MES, BGC, GLC, MG; 1.95A {Paenibacillus sp. 598K}	91.37	23	0.00026	38.34	16%	0.213	47-286	1005-1261(1263)
	1WKY_A	endo-beta-1,4-Mannanase; TIM BARREL, CATALYTIC DOMAIN, CBM; 1.65A {Bacillus sp.} SCOP: b.18.1.31, c.1.8.3	87.03	33	0.00038	32.34	12%	0.052	3-285	139-464 (464)
	1WMX_B	COG3291: FOG: PKD repeat; CBM30, Carbohydrate Binding Module Family30; 2.0A {Clostridium thermocellum} SCOP: b.18.1.24	78.10	61	0.00069	27.17	8%	0.027	127-286	15-179 (205)
	1SKH_A	Major prion protein 2; coil-helix-coil, UNKNOWN FUNCTION; NMR {Bos taurus}	76.21	8.5	9.6E-05	20.00	28%	0.433	1-30	1-30 (30)
	5W6H_B	Bacteriophage CBA120 tailspike protein 4; Tailspike, CBA120, hydrolase, VIRAL PROTEIN; HET: ACT; 2.289A {Escherichia virus CBA120}	75.93	1.5e+02	0.0016	30.40	11%	0.076	62-286	455-696 (697)
	4W8J_A	Cry1Ac insecticidal protein; toxin, insecticidal, pore forming, protoxin; 2.78A {Bacillus thuringiensis serovar kurstaki str. HD73}	73.41	41	0.00046	36.22	15%	0.145	11-286	793-1175(1184)
	7MJR_A	Vip4Da1 protein; Vegetative insecticidal protein, TOXIN; HET: SO4; 3.22A {Bacillus thuringiensis}	42.96	5.6e+02	0.0063	27.59	14%	0.136	23-286	410-724 (937)
	7AYL_A	Endo-1,4-beta-xylanase (E.C.3.2.1.8); Multidomain protein, carbohydrate binding domains; 1.80000321648A {uncultured bacterium}	41.47	45	0.00051	28.66	11%	0.094	3-286	2-231 (237)
	6NFS_A	CopC; CopC, metallochaperone, copper binding, METAL; 1.5A {Pseudomonas fluorescens}	38.40	55	0.00063	24.31	7%	-0.045	183-224	79-120 (122)
	4ORS_A	Prostaglandin-H2 D-isomerase (E.C.5.3.99.2); LIPOCALIN-TYPE PROSTAGLANDIN-D SYNTHASE, ISOMERASE; 1.4A {Homo sapiens}	35.81	63	0.00071	25.78	12%	0.130	1-214	2-156 (190)
	6KLO_B	PROTEIN; Bacterial binary toxin, Protein translocation; HET: CA; 2.8A {Clostridium perfringens}	35.41	7.7e+02	0.0087	25.38	15%	0.133	22-286	229-530 (666)
	6UWI_C	ADP-ribosyltransferase binding component; Translocase, TOXIN; HET: CA; 3.7A {Clostridioides difficile}	35.36	7.7e+02	0.0087	25.38	19%	0.164	14-286	222-531 (667)
	6UWT_C	ADP-ribosyltransferase binding component; CDTb, translocase, tetradecamer, TOXIN; HET: CA;{Clostridioides difficile}	35.36	7.7e+02	0.0087	25.38	18%	0.153	21-286	229-531 (667)
	6O2N_J	ADP-ribosyltransferase binding component; CDTb, Clostridium, Toxin, Binary, difficile; 3.7A {Clostridioides difficile}	34.86	9e+02	0.01	26.03	18%	0.214	20-286	437-740 (876)
	6R4M_C	Phosphatidylglycerol/phosphatidylinositol transfer protein; Vacuole, Ergosterol, LIPID TRANSPORT; HET: NAG; 2.8A {Saccharomyces cerevisiae (strain ATCC 204508 / S288c)}	34.84	67	0.00075	26.73	11%	0.017	1-248	1-188 (201)
	6X66_Md	DotC, DotD, Type IV secretion; Secretion, T4SS, Dot, PROTEIN TRANSPORT;{Legionella pneumophila}	32.89	90	0.001	24.94	14%	0.130	1-153	1-90 (163)
	6ZHP_B	Outer membrane porin F; OmpF, porin, MEMBRANE PROTEIN; HET: QLB; 2.053A {Escherichia coli (strain K12)}	32.27	70	0.00079	28.57	10%	-0.052	1-282	1-336 (362)
	3ZBI_C	TRAF PROTEIN, TRAO PROTEIN, TRAN; CELL ADHESION, BACTERIAL SECRETION; 8.5A {ESCHERICHIA COLI}	31.41	83	0.00095	19.44	20%	0.294	4-48	2-42 (48)
	4ORX_B	Prostaglandin-H2 D-isomerase (E.C.5.3.99.2); LIPOCALIN-TYPE PROSTAGLANDIN-D SYNTHASE, PEG, ISOMERASE; HET: PEU; 1.6A {Homo sapiens}	30.86	91	0.001	24.91	16%	0.160	1-105	1-93 (190)
	5N8B_B	Streptavidin, GLU-TRP-VAL-HIS-PRO-GLN-PHE-GLU-GLN-LYS-ALA-LYS Peptide; STREPTAVIDIN, HPQ MOTIF, STREPTAVIDIN PEPTIDE; 1.03A {Streptomyces avidinii}	28.06	96	0.0011	25.58	17%	0.176	39-267	11-170 (183)
	5N8W_A	Streptavidin, GLY-DTY-GLY-DLE-DAL-DSG-DVA-DAS-DGL-DSN-DSN-GLY; STREPTAVIDIN, BIOTIN BINDING, D-AMINO ACIDS; HET: DHI, DTH, DAS, DGL, DAL, DTR, DLY; 1.1A {Streptomyces avidinii}	28.06	96	0.0011	25.58	17%	0.183	2-254	5-158 (183)
	4BNR_J	HEPATOPANCREAS TRYPSIN (E.C.3.4.21.4), PANCREATIC TRYPSIN; HYDOLASE-INHIBITOR COMPLEX, PROTEASE, INHIBITION, ARTHROPODA; HET: SO4; 2.0A {PONTASTACUS LEPTODACTYLUS}	26.50	1.4e+02	0.0016	20.51	11%	0.065	204-212	53-61 (100)
	5N1T_B	Cytochrome C, Uncharacterized protein; COPPER CHAPERONE, SULFIDE REDUCTASE, PERIPLASM; HET: HEC, FAD; 2.6A {Thioalkalivibrio paradoxus ARh 1}	26.33	1.4e+02	0.0016	20.76	21%	0.073	1-34	1-34 (102)
	6TI2_E	Chromosome 16, whole genome shotgun; kiwellin, chorismate mutase, smut, infection; 2.75A {Ustilago maydis 521}	25.78	1.4e+02	0.0016	25.02	10%	0.054	2-267	3-191 (199)
	6LYQ_E	Outer membrane protein assembly factor; b-barrel assembly machinery (BAM) complex; 3.19A {Escherichia coli K-12}	24.93	1.3e+02	0.0015	22.14	22%	0.216	1-120	1-118 (119)
	6TI2_A	Chromosome 16, whole genome shotgun; kiwellin, chorismate mutase, smut, infection; 2.75A {Ustilago maydis 521}	24.62	1.6e+02	0.0018	24.74	14%	0.132	4-267	5-191 (199)
	5CYB_A	Lipoprotein; lipocalin, lipoprotein, PccL, virulence, transport; HET: GOL; 2.1A {Streptococcus pneumoniae}	24.39	1.3e+02	0.0014	23.53	10%	0.078	1-29	1-32 (152)
	2A3P_A	COG3005: Nitrate/TMAO reductases, membrane-bound tetraheme; Desulfovibrio, tetraheme cytochrome, cytochrome c3; HET: HEC; 2.3A {Desulfovibrio desulfuricans subsp. desulfuricans str.}	24.04	1.3e+02	0.0015	22.82	13%	0.073	1-33	1-34 (130)
	6MVJ_A	Endoglucanase V; Endoglucanase V Glycoside hydrolase 45; HET: CBI; 1.809A {Neurospora crassa (strain ATCC 24698 / 74-OR23-1A / CBS 708.71 / DSM 1257 / FGSC 987)}	23.78	1.5e+02	0.0017	26.62	18%	0.157	1-133	1-154 (293)
	5OK8_A	LPP20 lipoprotein; Virulence factor Helicobacter pylori; HET: EPE; 1.874A {Helicobacter pylori (strain J99 / ATCC 700824)}	23.38	1.8e+02	0.002	23.50	14%	0.137	1-142	1-127 (175)
	6BHF_A	Putative peptidyl-prolyl cis-trans isomerase HP_0175; Parvulin PPIase TLR4-agonist, ISOMERASE; 2.09A {Helicobacter pylori (strain ATCC 700392 / 26695)}	22.66	1.5e+02	0.0016	26.01	18%	0.141	1-53	1-60 (299)
	3JBU_z	PROTEIN/RNA Complex; single particle analysis, ribosome stalling; 3.64A {Escherichia coli K-12}	21.65	1.3e+02	0.0015	19.93	27%	0.076	1-39	41-77 (87)
	2P24_A	H-2 class II histocompatibility antigen; MHC, I-Au, immunoglobulin fold, MBP; 2.15A {Mus musculus} SCOP: b.1.1.2, d.19.1.1	21.57	1.7e+02	0.0019	24.84	13%	0.034	1-75	4-81 (236)
	6LYR_E	Outer membrane protein assembly factor; b-barrel assembly machinery (BAM) complex; 3.28A {Escherichia coli K-12}	20.95	1.9e+02	0.0021	21.34	19%	0.188	4-119	5-119 (119)
	5D0O_E	Outer membrane protein assembly factor; E.coli, Bacterial outer membrane beta; 2.9A {Escherichia coli}	20.79	1.6e+02	0.0018	21.93	20%	0.169	1-121	1-121 (123)
FUN_001507-T1
	1H6Y_A	ENDO-1,4-BETA-XYLANASE Y; XYLAN DEGRADATION, HYDROLASE, GLYCOSIDASE; 2.2A {CLOSTRIDIUM THERMOCELLUM} SCOP: b.18.1.7	98.56	2.7e-05	3.1E-10	59.62	14%	0.153	120-276	1-157 (170)
	2WYS_B	ENDO-1,4-BETA-XYLANASE Y (E.C.3.2.1.8); HYDROLASE, XYLAN DEGRADATION, CELLULOSOME, GLYCOSIDASE; HET: XYP, PO4; 2.75A {CLOSTRIDIUM THERMOCELLUM}	98.56	9.7e-06	1.1E-10	74.14	10%	0.135	106-276	2-170 (540)
	2W5F_A	ENDO-1,4-BETA-XYLANASE Y (E.C.3.2.1.8); CELLULOSOME, GLYCOSIDASE, XYLAN DEGRADATION, HYDROLASE; HET: ACT, XYP, CD; 1.9A {CLOSTRIDIUM THERMOCELLUM}	98.53	1.8e-05	2E-10	72.45	10%	0.140	106-276	2-170 (540)
	2WZE_B	ENDO-1,4-BETA-XYLANASE Y (E.C.3.2.1.8); HYDROLASE, XYLAN DEGRADATION, CELLULOSOME, GLYCOSIDASE; HET: GOL, MSE, PO4, XYP; 2.5A {CLOSTRIDIUM THERMOCELLUM}	98.51	2e-05	2.3E-10	72.11	10%	0.135	106-276	2-170 (540)
	4XUO_A	CBM22; Binding Site, Carbohydrates, Enzyme Stability; 1.7A {Paenibacillus barcinonensis}	98.39	0.0002	2.3E-09	53.72	13%	0.150	119-276	1-157 (159)
	1CX1_A	ENDOGLUCANASE C; CELLULOSE-BINDING DOMAIN, CELLOOLIGOSACHARIDES, CELLULASE, PROTEIN-; NMR {Cellulomonas fimi} SCOP: b.18.1.14	98.38	0.0001	1.1E-09	55.31	12%	0.073	120-276	1-152 (153)
	4D0Q_A	HYALURONATE LYASE (E.C.4.2.2.1); LYASE, HYALURONAN BINDING CARBOHYDRATE BINDING; HET: EDO; 1.2A {STREPTOCOCCUS PNEUMONIAE TIGR4}	98.38	0.00011	1.3E-09	55.94	13%	0.106	125-276	1-157 (169)
	4XUP_A	CBM22-2-CBM22-2 (E.C.3.2.1.8), CBM22-2 (E.C.3.2.1.8); Binding Site, Carbohydrates, Enzyme Stability; HET: CA, GOL; 2.43A {Paenibacillus barcinonensis}	98.24	0.00023	2.6E-09	60.85	13%	0.167	71-276	112-333 (334)
	1DYO_A	ENDO-1,4-BETA-XYLANASE Y; CARBOHYDRATE-BINDING MODULE, XYLAN-BINDING, XYLANASE; HET: MSE; 2.1A {CLOSTRIDIUM THERMOCELLUM} SCOP: b.18.1.7	98.32	0.00025	2.8E-09	53.50	14%	0.156	120-276	2-157 (160)
	1GUI_A	LAMINARINASE 16A; CARBOHYDRATE BINDING MODULE, CBM, GLUCAN; HET: GOL, BGC; 1.9A {THERMOTOGA MARITIMA} SCOP: b.18.1.14	98.31	0.00017	2E-09	54.06	13%	0.062	128-275	1-155 (155)
	4XUP_F	CBM22-2-CBM22-2 (E.C.3.2.1.8), CBM22-2 (E.C.3.2.1.8); Binding Site, Carbohydrates, Enzyme Stability; HET: CA, GOL; 2.43A {Paenibacillus barcinonensis}	98.04	0.00099	1.1E-08	57.05	12%	0.145	22-276	40-333 (334)
	2ZEZ_A	S-layer associated multidomain endoglucanase; Family 16 carbohydrate binding module-2; 1.9A {Thermoanaerobacterium polysaccharolyticum}	98.31	0.00018	2E-09	52.69	17%	0.197	125-275	1-144 (144)
	2ZEZ_C	S-layer associated multidomain endoglucanase; Family 16 carbohydrate binding module-2; 1.9A {Thermoanaerobacterium polysaccharolyticum}	98.28	0.00023	2.6E-09	52.15	17%	0.189	125-275	1-144 (144)
	4XUN_C	CBM22-2 domain (E.C.3.2.1.8); Binding Site, Carbohydrates, Enzyme Stability; 1.75A {Paenibacillus barcinonensis}	98.27	0.00037	4.2E-09	54.22	15%	0.182	117-276	3-175 (181)
	4XUR_A	CBM22-2 domain (E.C.3.2.1.8 ); Binding Site, Carbohydrates, Enzyme Stability; HET: XYP; 1.67A {Paenibacillus barcinonensis}	98.27	0.00037	4.2E-09	54.22	15%	0.182	116-276	2-175 (181)
	6YF6_A	Galactose-binding lectin; EclA C-terminal domain, SUGAR BINDING; HET: SFU; 2.0A {Enterobacter cloacae subsp. cloacae (strain ATCC 13047 / DSM 30054 / NBRC 13535 / NCDC 279-56)}	98.20	0.00028	3.1E-09	52.50	10%	0.063	124-274	1-144 (144)
	1GU3_A	ENDOGLUCANASE C (E.C.3.2.1.4); CARBOHYDRATE-BINDING MODULE, CARBOHYDRATE BINDING MODULE; HET: BGC; 2.3A {CELLULOMONAS FIMI} SCOP: b.18.1.14	98.20	0.00055	6.3E-09	51.23	15%	0.087	126-275	1-149 (149)
	3K4Z_A	Glycoside hydrolase family 9; cellulase, CbhA, Clostridium thermocellum, CBM4; HET: XGP, CBI; 2.11A {Clostridium thermocellum DSM 4150}	98.18	0.0005	5.6E-09	57.90	13%	0.093	113-276	1-174 (289)
	3P6B_A	Cellulose 1,4-beta-cellobiosidase (E.C.3.2.1.91); beta-sandwich, carbohydrate binding, SUGAR BINDING; HET: ACT, GOL, SO4; 2.0A {Clostridium thermocellum}	98.17	0.0011	1.2E-08	52.76	12%	0.059	106-276	2-195 (205)
	1ULP_A	ENDOGLUCANASE C; CELLULOSE DEGRADATION, CELLULOSE-BINDING DOMAIN, HYDROLASE; NMR {Cellulomonas fimi} SCOP: b.18.1.14	98.16	0.00092	1E-08	50.23	14%	0.060	126-276	1-150 (152)
	4BJ0_A	XYLANASE (E.C.3.2.1.8); HYDROLASE, XYLOGLUCAN, CBM4-2, X2 L110F; HET: BGC, XYS, GLC; 1.0A {RHODOTHERMUS MARINUS}	98.15	0.0008	9.1E-09	51.83	11%	0.066	126-276	1-167 (176)
	6TFJ_B	Vegetative insecticidal protein; Vip3Aa, toxin, protoxin, beta prism;{Bacillus thuringiensis}	98.14	0.00026	2.9E-09	65.84	17%	0.192	17-276	440-668 (789)
	6YRF_C	Vegetative insecticidal protein; Toxin, Vip3, Bt toxin;{Bacillus thuringiensis}	98.12	0.00025	2.8E-09	65.72	17%	0.149	17-276	451-687 (803)
	6V1V_C	Vegetative insecticidal protein; insecticidal protein Bacillus thuringiensis pore; 3.189A {Bacillus thuringiensis}	98.09	0.0003	3.4E-09	65.08	16%	0.152	11-276	412-680 (796)
	2ZEX_B	S-layer associated multidomain endoglucanase; Family 16 CBM-1 cellopentaose complex; HET: BGC; 1.2A {Thermoanaerobacterium polysaccharolyticum}	98.08	0.0013	1.4E-08	48.47	19%	0.264	122-275	1-147 (147)
	1K42_A	XYLANASE (E.C.3.2.1.8); beta-sandwich formed by 11 strands.; NMR {Rhodothermus marinus} SCOP: b.18.1.14	98.08	0.0012	1.3E-08	50.33	12%	0.084	125-276	1-168 (168)
	3OEA_A	S-layer associated multidomain endoglucanase; Carbohydrate Binding Domain, Cellopentaose, HYDROLASE; HET: BGC, GLC; 1.35A {Caldanaerobius polysaccharolyticus}	98.01	0.0018	2E-08	47.46	18%	0.222	123-275	1-146 (146)
	4Q8K_A	Alginase; Alginate Lyase, Lyase; HET: SO4; 1.646A {Pseudoalteromonas}	98.00	0.00079	8.9E-09	58.90	17%	0.184	127-276	1-125 (375)
	2XOM_A	ARABINOGALACTAN ENDO-1,4-BETA-GALACTOSIDASE; HYDROLASE, GALACTAN, CARBOHYDRATE-BINDING MODULE, GLYCOSIDE; HET: GAL; 0.95A {THERMOTOGA MARITIMA}	97.99	0.0052	5.9E-08	46.12	18%	0.337	120-276	2-152 (152)
	2XON_L	ARABINOGALACTAN ENDO-1,4-BETA-GALACTOSIDASE; HYDROLASE, GALACTAN, CARBOHYDRATE-BINDING MODULE, GLYCOSIDE; HET: SO4, EDO, GAL; 1.4A {THERMOTOGA MARITIMA}	97.99	0.0052	5.9E-08	46.12	18%	0.337	120-276	2-152 (152)
	5A57_A	ENDO-ALPHA-N-ACETYLGALACTOSAMINIDASE; HYDROLASE, ENDO-BETA-N-ACETYLGALACTOSAMINIDASE, GLYCOSIDE HYDROLASE FAMILY; HET: GAL, CIT, EDO, 5G0; 1.46A {STREPTOCOCCUS PNEUMONIAE}	93.07	9.9	0.00011	39.24	10%	-0.025	86-276	855-1104(1117)
	6VLS_D	Maltodextrin-binding protein,Vip3Aa; Bacillus thuringiensis, Vip3A, biological control; HET: PEG; 3.2A {Escherichia coli}	97.84	0.002	2.2E-08	63.51	15%	0.165	9-276	571-845 (966)
	5WPS_A	12-epi-hapalindole C/U synthase; isomerase, cyclase; 1.389A {Fischerella sp. ATCC 43239}	97.64	0.028	3.2E-07	45.56	13%	0.132	106-276	2-222 (225)
	3ECQ_B	Endo-alpha-N-acetylgalactosaminidase (E.C.3.2.1.97); Distorted (Beta/Alpha)8 (TIM) barrel glycoside; HET: GOL; 2.9A {Streptococcus pneumoniae}	77.49	1.8e+02	0.002	32.13	12%	0.066	20-276	1036-1383(1531)
	6A8X_A	aromatic prenyltransferase; prenyltransferase, TRANSPORT PROTEIN; 2.35A {Fischerella ambigua}	97.60	0.04	4.6E-07	44.68	12%	0.128	106-276	2-222 (225)
	5YVL_D	cyclase; prenyltransferase, TRANSFERASE; HET: PG0; 2.059A {Fischerella sp. ATCC 43239}	97.48	0.061	6.9E-07	43.68	13%	0.128	106-276	2-222 (225)
	6A98_B	aromatic prenyltransferase; prenyltransferase, TRANSFERASE; HET: BOG; 1.82A {Fischerella ambigua}	97.35	0.088	1E-06	42.74	12%	0.160	106-276	2-220 (223)
	6A9F_A	aromatic prenyltransferase; prenyltransferase, TRANSFERASE; HET: 9BF; 1.7A {Mastigocladus laminosus UTEX LB 1931}	97.35	0.088	1E-06	42.74	12%	0.160	106-276	2-220 (223)
	6J03_A	12-epi-hapalindole U synthase; prenyltransferase, mutation, TRANSFERASE; HET: 0HZ; 1.48A {Fischerella ambigua UTEX 1903}	97.30	0.093	1E-06	41.98	15%	0.165	123-276	1-198 (200)
	5YVK_A	cyclase; prenyltransferase, TRANSFERASE; HET: 0HZ; 1.292A {Fischerella ambigua UTEX 1903}	97.25	0.12	1.3E-06	42.13	13%	0.160	106-276	2-222 (225)
	2ZXQ_A	Endo-alpha-N-acetylgalactosaminidase (E.C.3.2.1.97); Broken TIM barrel, Glycosidase, Hydrolase; HET: MPD; 2.0A {Bifidobacterium longum}	95.95	0.68	7.7E-06	48.21	12%	0.010	89-276	896-1132(1376)
	4QPW_A	Putative glycosyl hydrolase family 10; Carbohydrate-Binding Module (CBM), hydrolase; HET: XYP; 1.14A {Bacteroides intestinalis DSM 17393}	97.15	0.083	9.4E-07	39.60	11%	0.116	128-275	4-142 (142)
	7KWB_A	BtSGBP-B; CBM, SUGAR BINDING PROTEIN, lectin; 2.6A {Bacteroides thetaiotaomicron}	95.64	0.76	8.6E-06	42.13	8%	-0.002	1-276	1-282 (459)
	3SEE_A	Hypothetical sugar binding protein; Galactose-binding domain-like, Structural Genomics, Joint; 1.25A {Bacteroides thetaiotaomicron}	96.42	0.61	6.9E-06	37.97	11%	0.105	120-275	3-222 (222)
	4MGQ_A	Glycosyl hydrolase family 10; Endo-xylanase, HYDROLASE; 1.68A {Prevotella bryantii}	96.37	0.51	5.8E-06	36.64	15%	0.059	154-276	8-124 (168)
	6ZPZ_AAA	Endoglucanase 1 (E.C.3.2.1.4); arabinofuranosidse, glycosidase, GH51, HYDROLASE, cyclophellitol; HET: NAG, BMA, LX5; 1.71A {Meripilus giganteus}	95.92	1.1	1.3E-05	42.86	15%	0.151	99-276	8-201 (627)
	6ZPV_AAA	Endoglucanase 1 (E.C.3.2.1.4); arabinofuranosidse, glycosidase, GH51, HYDROLASE; HET: NAG, MAN, GOL, BMA, SO4, ACT; 1.2A {Meripilus giganteus}	95.29	4.5	5E-05	38.99	15%	0.183	95-276	2-201 (627)
	1WMX_A	COG3291: FOG: PKD repeat; CBM30, Carbohydrate Binding Module Family30; 2.0A {Clostridium thermocellum} SCOP: b.18.1.24	95.17	2.1	2.4E-05	34.54	8%	0.032	122-276	1-181 (205)
	1WKY_A	endo-beta-1,4-Mannanase; TIM BARREL, CATALYTIC DOMAIN, CBM; 1.65A {Bacillus sp.} SCOP: b.18.1.31, c.1.8.3	92.87	7.2	8.1E-05	35.90	13%	0.056	53-273	218-464 (464)
	5X7O_A	Glycoside hydrolase family 31 alpha-glucosidase; glydoside hydrolase family 31, carbohydrate-binding; HET: MES, EDO, MG, SO4; 2.0A {Paenibacillus sp. 598K}	91.01	33	0.00037	36.57	12%	0.176	86-276	1068-1263(1263)
	5X7P_A	Glycoside hydrolase family 31 alpha-glucosidase; glydoside hydrolase family 31, carbohydrate-binding; HET: EDO, GLC, AC1, MG, SO4, MES; 2.4A {Paenibacillus sp. 598K}	91.01	33	0.00037	36.57	12%	0.176	86-276	1068-1263(1263)
	5X7Q_B	Glycoside hydrolase family 31 alpha-glucosidase; glydoside hydrolase family 31, carbohydrate-binding; HET: SO4, AC1, EDO, MES, BGC, GLC, MG; 1.95A {Paenibacillus sp. 598K}	91.01	33	0.00037	36.57	12%	0.176	86-276	1068-1263(1263)
	4W8J_A	Cry1Ac insecticidal protein; toxin, insecticidal, pore forming, protoxin; 2.78A {Bacillus thuringiensis serovar kurstaki str. HD73}	45.95	1.1e+02	0.0013	32.62	12%	0.149	97-276	628-870 (1184)
	3ZBI_C	TRAF PROTEIN, TRAO PROTEIN, TRAN; CELL ADHESION, BACTERIAL SECRETION; 8.5A {ESCHERICHIA COLI}	84.45	1.9	2.2E-05	25.72	36%	0.407	1-55	1-44 (48)
	1WMX_B	COG3291: FOG: PKD repeat; CBM30, Carbohydrate Binding Module Family30; 2.0A {Clostridium thermocellum} SCOP: b.18.1.24	72.00	84	0.00095	25.87	6%	-0.041	121-276	15-181 (205)
	5W6H_B	Bacteriophage CBA120 tailspike protein 4; Tailspike, CBA120, hydrolase, VIRAL PROTEIN; HET: ACT; 2.289A {Escherichia virus CBA120}	71.59	1.7e+02	0.002	29.35	10%	0.032	23-275	459-697 (697)
	6DVU_B	Apolipoprotein C-I; lipoprotein, alpha-helix, lipoprotein particles, lipid; 1.8A {Homo sapiens}	65.58	11	0.00013	25.41	26%	0.498	1-33	1-33 (83)
	6DXR_B	Apolipoprotein C-I; lipoprotein particles, lipids, alpha helix; HET: MPD; 2.0A {Homo sapiens}	60.00	14	0.00016	25.01	26%	0.488	1-33	1-33 (83)
	5N8B_B	Streptavidin, GLU-TRP-VAL-HIS-PRO-GLN-PHE-GLU-GLN-LYS-ALA-LYS Peptide; STREPTAVIDIN, HPQ MOTIF, STREPTAVIDIN PEPTIDE; 1.03A {Streptomyces avidinii}	55.84	14	0.00016	29.44	15%	0.120	25-259	10-172 (183)
	5N8W_A	Streptavidin, GLY-DTY-GLY-DLE-DAL-DSG-DVA-DAS-DGL-DSN-DSN-GLY; STREPTAVIDIN, BIOTIN BINDING, D-AMINO ACIDS; HET: DHI, DTH, DAS, DGL, DAL, DTR, DLY; 1.1A {Streptomyces avidinii}	55.84	14	0.00016	29.44	17%	0.177	1-249	1-163 (183)
	7MJR_A	Vip4Da1 protein; Vegetative insecticidal protein, TOXIN; HET: SO4; 3.22A {Bacillus thuringiensis}	51.97	3.6e+02	0.0041	28.33	15%	0.173	55-276	450-726 (937)
	6KAD_V	Chlorophyll a-b binding protein, chloroplastic; PhotosystemII, supercomplex, PHOTOSYNTHESIS; HET: BCR, LMG, OEX, LHG, HEM, CLA, SQD, PL9, PHO, DGD, LUT, XAT, CHL, NEX; 3.4A {Chlamydomonas reinhardtii}	51.38	22	0.00025	19.44	29%	0.553	4-20	5-21 (33)
	6KAC_v	Photosystem II protein D1 (E.C.1.10.3.9); PhotosystemII, supercomplex, PHOTOSYNTHESIS; HET: PHO, LUT, OEX, SQD, HEM, LMG, NEX, DGD, LHG, LMU, CHL, PL9, BCR, XAT, CLA; 2.7A {Chlamydomonas reinhardtii}	50.92	22	0.00025	19.40	29%	0.553	4-20	5-21 (33)
	6KLO_B	PROTEIN; Bacterial binary toxin, Protein translocation; HET: CA; 2.8A {Clostridium perfringens}	47.05	4.6e+02	0.0052	26.28	17%	0.222	51-276	265-532 (666)
	6UWI_C	ADP-ribosyltransferase binding component; Translocase, TOXIN; HET: CA; 3.7A {Clostridioides difficile}	46.74	4.5e+02	0.0051	26.34	17%	0.217	24-276	234-533 (667)
	6UWT_C	ADP-ribosyltransferase binding component; CDTb, translocase, tetradecamer, TOXIN; HET: CA;{Clostridioides difficile}	46.74	4.5e+02	0.0051	26.34	20%	0.154	70-276	264-533 (667)
	5XMZ_A	Effector protein PevD1; Verticillium, effector, PevD1, SIGNALING PROTEIN; 1.85A {Verticillium dahliae}	45.77	29	0.00033	26.83	17%	0.193	1-172	1-110 (155)
	4N4R_D	LPS-assembly protein LptD, LPS-assembly lipoprotein; Beta barrel, Translocase, Lipopolysaccharide transport; HET: MSE, CAC; 2.8A {Salmonella enterica subsp. enterica serovar Typhimurium}	45.65	30	0.00034	27.95	24%	0.444	1-27	1-28 (196)
	6J3Y_Y	Photosystem II reaction center protein; Photosystem, ELECTRON TRANSPORT; HET: PHO, OEX, SQD, HEM, LMG, DGD, LHG, A86, LMU, PL9, BCR, CLA; 3.3A {Chaetoceros gracilis}	45.55	27	0.00031	19.23	18%	0.313	4-20	6-22 (34)
	4YUU_Y1	Photosystem Q(B) protein (E.C.1.10.3.9), Photosystem; TRANSMEMBRANE ALPHA-HELIX, ELECTRON TRANSPORT, PHOTOSYNTHESIS; HET: PHO, GOL, OEX, SQD, LMT, LMG, HEM, DGD, LHG, BCT, PL9, BCR, UNL, CLA; 2.77000368116A {Cyanidium caldarium}	42.92	36	0.00041	18.94	12%	0.385	4-20	6-22 (35)
	1PMH_X	beta-1,4-mannanase (E.C.3.2.1.78); jellyroll beta-sandwich, HYDROLASE; HET: BMA, EDO, MAN; 1.06A {Caldicellulosiruptor saccharolyticus} SCOP: b.18.1.18	40.69	1.6e+02	0.0018	23.88	10%	0.064	123-276	2-184 (185)
	1PMJ_X	beta-1,4-mannanase (E.C.3.2.1.78); jellyroll beta-sandwich, HYDROLASE; 1.55A {Caldicellulosiruptor saccharolyticus} SCOP: b.18.1.18	40.69	1.6e+02	0.0018	23.88	10%	0.064	122-276	1-184 (185)
	6O2N_J	ADP-ribosyltransferase binding component; CDTb, Clostridium, Toxin, Binary, difficile; 3.7A {Clostridioides difficile}	40.51	5.4e+02	0.0062	26.98	17%	0.213	23-276	442-742 (876)
	7BGL_18	Flagellar L-ring protein, Flagellar P-ring; bacterial flagellum LP ring salmonella; HET: TQN, TLW;{Salmonella typhimurium (strain LT2 / SGSC1412 / ATCC 700720)}	36.72	62	0.0007	23.62	13%	0.317	1-23	1-23 (111)
	6T1W_D	Outer membrane protein assembly factor; beta barrel assembly, lipoprotein, stress; 3.79A {Escherichia coli K-12}	36.13	50	0.00057	24.59	21%	0.432	1-24	1-24 (134)
	6SMS_A	Vegetative Insecticidal Protein 1Ac from; Bacillus thuringiensis, vegetative state insecticidal; HET: EDO; 1.47A {Bacillus thuringiensis}	35.16	6.1e+02	0.007	25.98	15%	0.181	80-276	453-720 (724)
	6T1W_C	Outer membrane protein assembly factor; beta barrel assembly, lipoprotein, stress; 3.79A {Escherichia coli K-12}	34.61	53	0.0006	24.51	20%	0.417	1-25	1-25 (134)
	4JG9_A	Lipoprotein; Structural Genomics, NIAID, National Institute; HET: MSE; 2.425A {Bacillus anthracis}	33.62	53	0.0006	26.18	13%	0.145	1-274	1-173 (174)
	1OF3_A	BETA-MANNOSIDASE; HYDROLASE/CARBOHYDRATE BINDING, MANNAN BINDING, CARBOHYDRATE; 2.0A {THERMOTOGA MARITIMA} SCOP: b.18.1.18	33.11	4e+02	0.0046	21.64	8%	0.048	121-276	3-176 (179)
	1OH4_A	BETA-MANNOSIDASE; HYDROLASE, CARBOHYDRATE BINDING MODULE, MANNAN; HET: GOL, BMA, GLA; 1.35A {THERMOTOGA MARITIMA} SCOP: b.18.1.18	33.11	4e+02	0.0046	21.64	9%	0.054	122-276	4-176 (179)
	6J3Z_Y	Photosystem II reaction center protein; Photosystem, ELECTRON TRANSPORT; HET: PHO, OEX, SQD, HEM, LMG, DGD, LHG, A86, LMU, PL9, BCR, CLA; 3.6A {Chaetoceros gracilis}	33.10	27	0.00031	19.23	18%	0.313	4-20	6-22 (34)
	6W1R_y	Photosystem II; water oxidation, membrane protein, light; HET: FME, PHO, OEY, OEX, SQD, HEC, LMG, DGD, LHG, STE, BCT, PL9, BCR, CLA; 2.23A {Thermosynechococcus elongatus (strain BP-1)}	30.24	67	0.00075	19.17	20%	0.226	6-20	14-28 (46)
	6W1T_y	Photosystem II; water oxidation, membrane protein, light; HET: FME, PHO, OEY, OEX, SQD, HEC, LMG, DGD, LHG, STE, BCT, PL9, BCR, CLA; 2.01A {Thermosynechococcus elongatus (strain BP-1)}	30.24	67	0.00075	19.17	20%	0.226	6-20	14-28 (46)
	5A95_A	PUTATIVE RETAINING B-GLYCOSIDASE (E.C.3.2.1.73); HYDROLASE, CAZYME, GLYCOSIDE HYDROLASE, SACCHAROPHAGUS; HET: BGC, CL; 1.35A {SACCHAROPHAGUS DEGRADANS 2-40}	30.16	42	0.00048	29.49	22%	0.237	1-104	1-145 (365)
	5A8M_A	PUTATIVE RETAINING B-GLYCOSIDASE (E.C.3.2.1.73); HYDROLASE, CAZYME, GLYCOSIDE HYDROLASE, BETA-GLUCANASE; HET: MSE, PGE, SO4, GOL; 1.86A {SACCHAROPHAGUS DEGRADANS 2-40}	30.02	54	0.00061	28.76	20%	0.248	1-100	1-106 (365)
	3M4F_B	Endo-1,4-beta-xylanase (E.C.3.2.1.8); family 11 endoxylanase, acidophilic adaptation; HET: CXS; 1.89A {Scytalidium acidophilum}	28.99	1e+02	0.0012	25.38	14%	0.104	1-268	1-203 (205)
	5D0O_E	Outer membrane protein assembly factor; E.coli, Bacterial outer membrane beta; 2.9A {Escherichia coli}	27.85	66	0.00074	23.46	22%	0.310	1-23	1-27 (123)
	6H3I_B	Protein involved in gliding motility; Type 9 Secretion System Type; 3.5A {Flavobacterium johnsoniae}	27.29	78	0.00089	24.83	22%	0.381	1-26	1-23 (176)
	6LYR_E	Outer membrane protein assembly factor; b-barrel assembly machinery (BAM) complex; 3.28A {Escherichia coli K-12}	26.74	75	0.00085	22.93	14%	0.255	1-28	1-32 (119)
	5MY7_A	Adhesin; lysozyme, Neisseria meningitidis, antigen, cell; HET: PEG; 1.4A {Neisseria meningitidis}	26.48	73	0.00082	23.36	14%	0.044	1-172	1-114 (124)
	5N8B_D	Streptavidin, GLU-TRP-VAL-HIS-PRO-GLN-PHE-GLU-GLN-LYS-ALA-LYS Peptide; STREPTAVIDIN, HPQ MOTIF, STREPTAVIDIN PEPTIDE; 1.03A {Streptomyces avidinii}	24.93	1.2e+02	0.0014	24.56	15%	0.176	1-271	1-182 (183)
	6TKL_I	Prothrombin (E.C.3.4.21.5), Tsetse thrombin inhibitor; anticoagulant tyrosine sulfation posttranslational modification; HET: TYS, MLE, NAG; 1.3A {Homo sapiens}	22.88	2.4e+02	0.0028	16.48	24%	0.344	1-38	1-40 (53)
	6ALL_A	Fe(3+)-citrate-binding protein yfmC; structural genomics, NIAID, national institute; HET: PE3; 2.47A {Bacillus anthracis str. 'Ames Ancestor'}	22.64	1.1e+02	0.0012	26.98	12%	0.041	1-259	1-267 (324)
	5B66_Y	Photosystem II protein D1 (E.C.1.10.3.9); psii, photosystem, oxygen evolving, water; HET: FME, PHO, OEX, SQD, HTG, LMG, LMT, HEM, DGD, LHG, HEC, DMS, PL9, BCR, UNL, RRX, CLA; 1.85A {Thermosynechococcus vulcanus}	22.44	1e+02	0.0011	16.62	25%	0.405	4-19	2-17 (30)
	5V2C_Y	Photosystem II protein D1 (E.C.1.10.3.9); ELECTRON TRANSPORT, PHOTOSYNTHESIS; HET: PHO, SQD, LMT, LMG, BCT, PL9, GOL, HEC, HTG, HEM, PG4, 1PE, PE8, FME, MHS, OEX, LHG, BCR, 2PE, EDO, PGE, DGD, P6G, CLA; 1.9A {Thermosynechococcus vulcanus}	22.44	1e+02	0.0011	16.62	25%	0.405	4-19	2-17 (30)
	6DHF_y	Photosystem II protein D1 1; PHOTOSYSTEMS, TRANSMEMBRANE, ROOM TEMPERATURE, ELECTRON; HET: FME, PHO, OEX, SQD, HEM, LMG, HEC, DGD, LHG, BCT, PL9, BCR, UNL, CLA; 2.08A {Thermosynechococcus elongatus (strain BP-1)}	22.44	1e+02	0.0011	16.62	25%	0.405	4-19	2-17 (30)
	5MII_A	Uncharacterized protein; lipase alpha/beta hydrolase fold archaebacterial-like; HET: SEB; 2.372A {Tuber melanosporum (strain Mel28)}	22.23	96	0.0011	27.01	15%	0.125	1-117	1-122 (347)
	6LYQ_E	Outer membrane protein assembly factor; b-barrel assembly machinery (BAM) complex; 3.19A {Escherichia coli K-12}	22.05	1.1e+02	0.0012	22.16	20%	0.328	1-20	1-24 (119)
	4ORS_A	Prostaglandin-H2 D-isomerase (E.C.5.3.99.2); LIPOCALIN-TYPE PROSTAGLANDIN-D SYNTHASE, ISOMERASE; 1.4A {Homo sapiens}	21.84	93	0.001	24.35	7%	0.010	1-220	2-155 (190)
	1UTR_B	UTEROGLOBIN, 4,4'-BIS([H]METHYLSULFONYL)-2,2',5,5'-TETRACHLOROBIPHENYL; UTEROGLOBIN, CLARA CELL 17 KDA; HET: PCB; NMR {Rattus norvegicus} SCOP: a.101.1.1	21.71	1.1e+02	0.0012	21.61	13%	0.250	1-31	1-35 (96)
	7AYL_A	Endo-1,4-beta-xylanase (E.C.3.2.1.8); Multidomain protein, carbohydrate binding domains; 1.80000321648A {uncultured bacterium}	21.26	1.3e+02	0.0015	25.54	13%	0.150	1-275	1-232 (237)
	6SKB_A	Kallikrein-6 (E.C.3.4.21.-); Protease, Inhibitor, Complex, HYDROLASE; HET: RH5, LH5; 1.84A {Homo sapiens}	20.51	1.1e+02	0.0012	26.05	15%	0.107	1-216	1-208 (289)
	3ZYP_A	CIP1; METAL BINDING PROTEIN, CALCIUM-BINDING, CBM-CONTAINING; HET: PEG, NAG; 1.5A {HYPOCREA JECORINA}	20.39	7.7e+02	0.0087	20.38	16%	0.128	129-276	1-214 (218)
FUN_015255-T1
	1H6Y_A	ENDO-1,4-BETA-XYLANASE Y; XYLAN DEGRADATION, HYDROLASE, GLYCOSIDASE; 2.2A {CLOSTRIDIUM THERMOCELLUM} SCOP: b.18.1.7	98.62	1.6e-05	1.8E-10	64.21	14%	0.163	137-308	1-157 (170)
	2ZEZ_C	S-layer associated multidomain endoglucanase; Family 16 carbohydrate binding module-2; 1.9A {Thermoanaerobacterium polysaccharolyticum}	98.37	9.1e-05	1E-09	57.07	23%	0.228	142-307	1-144 (144)
	2W5F_A	ENDO-1,4-BETA-XYLANASE Y (E.C.3.2.1.8); CELLULOSOME, GLYCOSIDASE, XYLAN DEGRADATION, HYDROLASE; HET: ACT, XYP, CD; 1.9A {CLOSTRIDIUM THERMOCELLUM}	98.37	8.3e-05	9.4E-10	71.96	14%	0.177	122-308	2-170 (540)
	2ZEZ_A	S-layer associated multidomain endoglucanase; Family 16 carbohydrate binding module-2; 1.9A {Thermoanaerobacterium polysaccharolyticum}	98.37	8e-05	9.1E-10	57.39	22%	0.192	142-307	1-144 (144)
	1DYO_A	ENDO-1,4-BETA-XYLANASE Y; CARBOHYDRATE-BINDING MODULE, XYLAN-BINDING, XYLANASE; HET: MSE; 2.1A {CLOSTRIDIUM THERMOCELLUM} SCOP: b.18.1.7	98.37	0.00019	2.1E-09	57.06	14%	0.161	137-308	2-157 (160)
	2WYS_B	ENDO-1,4-BETA-XYLANASE Y (E.C.3.2.1.8); HYDROLASE, XYLAN DEGRADATION, CELLULOSOME, GLYCOSIDASE; HET: XYP, PO4; 2.75A {CLOSTRIDIUM THERMOCELLUM}	98.36	5.7e-05	6.5E-10	73.02	13%	0.171	122-308	1-170 (540)
	2WZE_B	ENDO-1,4-BETA-XYLANASE Y (E.C.3.2.1.8); HYDROLASE, XYLAN DEGRADATION, CELLULOSOME, GLYCOSIDASE; HET: GOL, MSE, PO4, XYP; 2.5A {CLOSTRIDIUM THERMOCELLUM}	98.34	0.0001	1.1E-09	71.39	14%	0.172	122-308	2-170 (540)
	4D0Q_A	HYALURONATE LYASE (E.C.4.2.2.1); LYASE, HYALURONAN BINDING CARBOHYDRATE BINDING; HET: EDO; 1.2A {STREPTOCOCCUS PNEUMONIAE TIGR4}	98.33	0.0001	1.2E-09	59.17	11%	0.177	142-308	1-157 (169)
	6TFJ_B	Vegetative insecticidal protein; Vip3Aa, toxin, protoxin, beta prism;{Bacillus thuringiensis}	98.27	8.8e-05	1E-09	72.53	14%	0.113	24-308	402-668 (789)
	4XUN_C	CBM22-2 domain (E.C.3.2.1.8); Binding Site, Carbohydrates, Enzyme Stability; 1.75A {Paenibacillus barcinonensis}	98.25	0.00054	6.1E-09	56.26	13%	0.130	133-308	2-175 (181)
	4XUR_A	CBM22-2 domain (E.C.3.2.1.8 ); Binding Site, Carbohydrates, Enzyme Stability; HET: XYP; 1.67A {Paenibacillus barcinonensis}	98.25	0.00054	6.1E-09	56.26	13%	0.134	132-308	1-175 (181)
	6YRF_C	Vegetative insecticidal protein; Toxin, Vip3, Bt toxin;{Bacillus thuringiensis}	98.24	8.6e-05	9.7E-10	72.39	14%	0.076	23-308	412-687 (803)
	3K4Z_A	Glycoside hydrolase family 9; cellulase, CbhA, Clostridium thermocellum, CBM4; HET: XGP, CBI; 2.11A {Clostridium thermocellum DSM 4150}	98.18	0.00049	5.5E-09	61.10	14%	0.155	128-308	1-174 (289)
	3P6B_A	Cellulose 1,4-beta-cellobiosidase (E.C.3.2.1.91); beta-sandwich, carbohydrate binding, SUGAR BINDING; HET: ACT, GOL, SO4; 2.0A {Clostridium thermocellum}	98.16	0.00074	8.4E-09	56.67	12%	0.076	122-308	2-195 (205)
	4Q8K_A	Alginase; Alginate Lyase, Lyase; HET: SO4; 1.646A {Pseudoalteromonas}	98.16	0.00018	2E-09	66.33	21%	0.224	144-308	1-125 (375)
	1CX1_A	ENDOGLUCANASE C; CELLULOSE-BINDING DOMAIN, CELLOOLIGOSACHARIDES, CELLULASE, PROTEIN-; NMR {Cellulomonas fimi} SCOP: b.18.1.14	98.14	0.00033	3.7E-09	55.36	15%	0.074	137-308	1-152 (153)
	2ZEX_B	S-layer associated multidomain endoglucanase; Family 16 CBM-1 cellopentaose complex; HET: BGC; 1.2A {Thermoanaerobacterium polysaccharolyticum}	98.13	0.00061	6.9E-09	52.74	22%	0.202	139-307	1-147 (147)
	4BJ0_A	XYLANASE (E.C.3.2.1.8); HYDROLASE, XYLOGLUCAN, CBM4-2, X2 L110F; HET: BGC, XYS, GLC; 1.0A {RHODOTHERMUS MARINUS}	98.10	0.00082	9.3E-09	54.53	14%	0.228	143-308	1-167 (176)
	4XUP_A	CBM22-2-CBM22-2 (E.C.3.2.1.8), CBM22-2 (E.C.3.2.1.8); Binding Site, Carbohydrates, Enzyme Stability; HET: CA, GOL; 2.43A {Paenibacillus barcinonensis}	97.95	0.0017	1.9E-08	58.59	14%	0.140	130-308	157-333 (334)
	4XUO_A	CBM22; Binding Site, Carbohydrates, Enzyme Stability; 1.7A {Paenibacillus barcinonensis}	98.08	0.0016	1.8E-08	51.43	16%	0.202	136-308	1-157 (159)
	6V1V_C	Vegetative insecticidal protein; insecticidal protein Bacillus thuringiensis pore; 3.189A {Bacillus thuringiensis}	98.07	0.00033	3.7E-09	68.40	13%	0.052	23-308	417-680 (796)
	1GUI_A	LAMINARINASE 16A; CARBOHYDRATE BINDING MODULE, CBM, GLUCAN; HET: GOL, BGC; 1.9A {THERMOTOGA MARITIMA} SCOP: b.18.1.14	98.07	0.00039	4.4E-09	54.95	16%	0.186	145-307	1-155 (155)
	3OEA_A	S-layer associated multidomain endoglucanase; Carbohydrate Binding Domain, Cellopentaose, HYDROLASE; HET: BGC, GLC; 1.35A {Caldanaerobius polysaccharolyticus}	98.05	0.00091	1E-08	51.55	22%	0.200	140-307	1-146 (146)
	2XOM_A	ARABINOGALACTAN ENDO-1,4-BETA-GALACTOSIDASE; HYDROLASE, GALACTAN, CARBOHYDRATE-BINDING MODULE, GLYCOSIDE; HET: GAL; 0.95A {THERMOTOGA MARITIMA}	98.05	0.0019	2.2E-08	51.06	17%	0.164	137-308	2-152 (152)
	2XON_L	ARABINOGALACTAN ENDO-1,4-BETA-GALACTOSIDASE; HYDROLASE, GALACTAN, CARBOHYDRATE-BINDING MODULE, GLYCOSIDE; HET: SO4, EDO, GAL; 1.4A {THERMOTOGA MARITIMA}	98.05	0.0019	2.2E-08	51.06	17%	0.164	137-308	2-152 (152)
	1K42_A	XYLANASE (E.C.3.2.1.8); beta-sandwich formed by 11 strands.; NMR {Rhodothermus marinus} SCOP: b.18.1.14	98.00	0.0018	2.1E-08	51.87	12%	0.170	142-308	1-168 (168)
	6VLS_D	Maltodextrin-binding protein,Vip3Aa; Bacillus thuringiensis, Vip3A, biological control; HET: PEG; 3.2A {Escherichia coli}	97.93	0.00092	1E-08	69.33	13%	0.097	23-308	578-845 (966)
	6YF6_A	Galactose-binding lectin; EclA C-terminal domain, SUGAR BINDING; HET: SFU; 2.0A {Enterobacter cloacae subsp. cloacae (strain ATCC 13047 / DSM 30054 / NBRC 13535 / NCDC 279-56)}	97.93	0.0012	1.4E-08	51.68	10%	0.097	142-306	2-144 (144)
	4XUP_F	CBM22-2-CBM22-2 (E.C.3.2.1.8), CBM22-2 (E.C.3.2.1.8); Binding Site, Carbohydrates, Enzyme Stability; HET: CA, GOL; 2.43A {Paenibacillus barcinonensis}	97.81	0.0042	4.7E-08	56.10	14%	0.135	136-308	163-333 (334)
	5A57_A	ENDO-ALPHA-N-ACETYLGALACTOSAMINIDASE; HYDROLASE, ENDO-BETA-N-ACETYLGALACTOSAMINIDASE, GLYCOSIDE HYDROLASE FAMILY; HET: GAL, CIT, EDO, 5G0; 1.46A {STREPTOCOCCUS PNEUMONIAE}	94.45	2.2	2.5E-05	45.72	15%	0.107	45-308	773-1104(1117)
	1ULP_A	ENDOGLUCANASE C; CELLULOSE DEGRADATION, CELLULOSE-BINDING DOMAIN, HYDROLASE; NMR {Cellulomonas fimi} SCOP: b.18.1.14	97.91	0.0014	1.6E-08	51.83	13%	0.121	143-308	1-150 (152)
	1GU3_A	ENDOGLUCANASE C (E.C.3.2.1.4); CARBOHYDRATE-BINDING MODULE, CARBOHYDRATE BINDING MODULE; HET: BGC; 2.3A {CELLULOMONAS FIMI} SCOP: b.18.1.14	97.86	0.0025	2.9E-08	50.25	13%	0.137	143-307	1-149 (149)
	3ECQ_B	Endo-alpha-N-acetylgalactosaminidase (E.C.3.2.1.97); Distorted (Beta/Alpha)8 (TIM) barrel glycoside; HET: GOL; 2.9A {Streptococcus pneumoniae}	83.43	97	0.0011	35.42	12%	0.085	36-308	1051-1383(1531)
	2ZXQ_A	Endo-alpha-N-acetylgalactosaminidase (E.C.3.2.1.97); Broken TIM barrel, Glycosidase, Hydrolase; HET: MPD; 2.0A {Bifidobacterium longum}	95.59	0.93	1E-05	49.76	16%	0.136	104-308	910-1132(1376)
	5WPS_A	12-epi-hapalindole C/U synthase; isomerase, cyclase; 1.389A {Fischerella sp. ATCC 43239}	97.29	0.068	7.8E-07	45.83	15%	0.066	122-308	2-222 (225)
	6A8X_A	aromatic prenyltransferase; prenyltransferase, TRANSPORT PROTEIN; 2.35A {Fischerella ambigua}	97.26	0.071	8.1E-07	45.73	15%	0.063	122-308	2-222 (225)
	6A98_B	aromatic prenyltransferase; prenyltransferase, TRANSFERASE; HET: BOG; 1.82A {Fischerella ambigua}	97.12	0.15	1.7E-06	43.70	15%	0.124	122-308	2-220 (223)
	6A9F_A	aromatic prenyltransferase; prenyltransferase, TRANSFERASE; HET: 9BF; 1.7A {Mastigocladus laminosus UTEX LB 1931}	97.12	0.15	1.7E-06	43.70	15%	0.124	122-308	2-220 (223)
	5YVK_A	cyclase; prenyltransferase, TRANSFERASE; HET: 0HZ; 1.292A {Fischerella ambigua UTEX 1903}	96.98	0.25	2.9E-06	42.50	16%	0.101	122-308	2-222 (225)
	5YVL_D	cyclase; prenyltransferase, TRANSFERASE; HET: PG0; 2.059A {Fischerella sp. ATCC 43239}	96.96	0.21	2.3E-06	43.01	14%	0.034	122-308	2-222 (225)
	6J03_A	12-epi-hapalindole U synthase; prenyltransferase, mutation, TRANSFERASE; HET: 0HZ; 1.48A {Fischerella ambigua UTEX 1903}	96.85	0.32	3.6E-06	41.21	16%	0.116	140-308	1-198 (200)
	4QPW_A	Putative glycosyl hydrolase family 10; Carbohydrate-Binding Module (CBM), hydrolase; HET: XYP; 1.14A {Bacteroides intestinalis DSM 17393}	96.81	0.14	1.5E-06	40.57	10%	0.132	144-307	3-142 (142)
	3SEE_A	Hypothetical sugar binding protein; Galactose-binding domain-like, Structural Genomics, Joint; 1.25A {Bacteroides thetaiotaomicron}	96.79	0.43	4.9E-06	40.93	13%	0.087	136-307	2-222 (222)
	4MGQ_A	Glycosyl hydrolase family 10; Endo-xylanase, HYDROLASE; 1.68A {Prevotella bryantii}	96.29	0.24	2.8E-06	40.51	11%	0.120	169-308	8-124 (168)
	7KWB_A	BtSGBP-B; CBM, SUGAR BINDING PROTEIN, lectin; 2.6A {Bacteroides thetaiotaomicron}	90.70	13	0.00015	36.12	11%	0.075	1-308	1-282 (459)
	6ZPZ_AAA	Endoglucanase 1 (E.C.3.2.1.4); arabinofuranosidse, glycosidase, GH51, HYDROLASE, cyclophellitol; HET: NAG, BMA, LX5; 1.71A {Meripilus giganteus}	94.42	3.5	3.9E-05	41.71	16%	0.132	115-308	8-201 (627)
	6ZPV_AAA	Endoglucanase 1 (E.C.3.2.1.4); arabinofuranosidse, glycosidase, GH51, HYDROLASE; HET: NAG, MAN, GOL, BMA, SO4, ACT; 1.2A {Meripilus giganteus}	93.85	8.6	9.7E-05	39.07	15%	0.149	108-308	2-201 (627)
	5X7O_A	Glycoside hydrolase family 31 alpha-glucosidase; glydoside hydrolase family 31, carbohydrate-binding; HET: MES, EDO, MG, SO4; 2.0A {Paenibacillus sp. 598K}	91.04	16	0.00018	40.64	16%	0.217	70-308	1035-1263(1263)
	5X7P_A	Glycoside hydrolase family 31 alpha-glucosidase; glydoside hydrolase family 31, carbohydrate-binding; HET: EDO, GLC, AC1, MG, SO4, MES; 2.4A {Paenibacillus sp. 598K}	91.04	16	0.00018	40.64	16%	0.217	70-308	1035-1263(1263)
	5X7Q_B	Glycoside hydrolase family 31 alpha-glucosidase; glydoside hydrolase family 31, carbohydrate-binding; HET: SO4, AC1, EDO, MES, BGC, GLC, MG; 1.95A {Paenibacillus sp. 598K}	91.04	16	0.00018	40.64	16%	0.217	70-308	1035-1263(1263)
	4W8J_A	Cry1Ac insecticidal protein; toxin, insecticidal, pore forming, protoxin; 2.78A {Bacillus thuringiensis serovar kurstaki str. HD73}	46.42	83	0.00094	35.12	19%	0.178	87-308	573-870 (1184)
	1WMX_A	COG3291: FOG: PKD repeat; CBM30, Carbohydrate Binding Module Family30; 2.0A {Clostridium thermocellum} SCOP: b.18.1.24	88.72	22	0.00025	30.54	8%	-0.001	139-308	1-181 (205)
	1WKY_A	endo-beta-1,4-Mannanase; TIM BARREL, CATALYTIC DOMAIN, CBM; 1.65A {Bacillus sp.} SCOP: b.18.1.31, c.1.8.3	86.60	49	0.00056	32.17	14%	0.060	13-305	146-464 (464)
	5W6H_B	Bacteriophage CBA120 tailspike protein 4; Tailspike, CBA120, hydrolase, VIRAL PROTEIN; HET: ACT; 2.289A {Escherichia virus CBA120}	73.04	1.4e+02	0.0016	31.46	13%	0.057	51-307	442-697 (697)
	1SKH_A	Major prion protein 2; coil-helix-coil, UNKNOWN FUNCTION; NMR {Bos taurus}	58.80	38	0.00043	18.41	19%	0.411	10-30	8-29 (30)
	7MJR_A	Vip4Da1 protein; Vegetative insecticidal protein, TOXIN; HET: SO4; 3.22A {Bacillus thuringiensis}	34.86	1e+03	0.011	26.60	19%	0.233	24-308	410-726 (937)
	1OF3_A	BETA-MANNOSIDASE; HYDROLASE/CARBOHYDRATE BINDING, MANNAN BINDING, CARBOHYDRATE; 2.0A {THERMOTOGA MARITIMA} SCOP: b.18.1.18	32.63	2.7e+02	0.0031	23.73	9%	-0.081	137-308	2-176 (179)
	1OH4_A	BETA-MANNOSIDASE; HYDROLASE, CARBOHYDRATE BINDING MODULE, MANNAN; HET: GOL, BMA, GLA; 1.35A {THERMOTOGA MARITIMA} SCOP: b.18.1.18	32.63	2.7e+02	0.0031	23.73	9%	-0.089	137-308	2-176 (179)
	6KLO_B	PROTEIN; Bacterial binary toxin, Protein translocation; HET: CA; 2.8A {Clostridium perfringens}	30.44	7.1e+02	0.0081	26.30	13%	0.104	20-308	223-532 (666)
	6UWI_C	ADP-ribosyltransferase binding component; Translocase, TOXIN; HET: CA; 3.7A {Clostridioides difficile}	30.17	7e+02	0.0079	26.37	13%	0.098	15-308	208-533 (667)
	6UWT_C	ADP-ribosyltransferase binding component; CDTb, translocase, tetradecamer, TOXIN; HET: CA;{Clostridioides difficile}	30.17	7e+02	0.0079	26.37	11%	0.084	20-308	224-533 (667)
	6TKL_I	Prothrombin (E.C.3.4.21.5), Tsetse thrombin inhibitor; anticoagulant tyrosine sulfation posttranslational modification; HET: TYS, MLE, NAG; 1.3A {Homo sapiens}	29.85	2e+02	0.0022	17.83	23%	0.419	6-44	3-47 (53)
	1WMX_B	COG3291: FOG: PKD repeat; CBM30, Carbohydrate Binding Module Family30; 2.0A {Clostridium thermocellum} SCOP: b.18.1.24	29.29	6e+02	0.0068	22.25	8%	-0.024	138-308	15-181 (205)
	3ZYP_A	CIP1; METAL BINDING PROTEIN, CALCIUM-BINDING, CBM-CONTAINING; HET: PEG, NAG; 1.5A {HYPOCREA JECORINA}	27.75	5.5e+02	0.0062	22.28	10%	0.089	146-308	1-214 (218)
	3VPJ_E	type VI secretion exported 1; HYDROLASE-HYDROLASE INHIBITOR complex; 2.5A {Pseudomonas aeruginosa}	27.22	1.5e+02	0.0017	24.38	10%	0.011	118-275	55-165 (192)
	3VPJ_F	type VI secretion exported 1; HYDROLASE-HYDROLASE INHIBITOR complex; 2.5A {Pseudomonas aeruginosa}	27.22	1.5e+02	0.0017	24.38	10%	0.011	118-275	55-165 (192)
	6R4M_C	Phosphatidylglycerol/phosphatidylinositol transfer protein; Vacuole, Ergosterol, LIPID TRANSPORT; HET: NAG; 2.8A {Saccharomyces cerevisiae (strain ATCC 204508 / S288c)}	25.68	1.2e+02	0.0014	25.97	14%	0.025	1-239	1-172 (201)
	6O2N_J	ADP-ribosyltransferase binding component; CDTb, Clostridium, Toxin, Binary, difficile; 3.7A {Clostridioides difficile}	25.06	8.5e+02	0.0096	26.92	16%	0.128	20-308	433-742 (876)
	1PMH_X	beta-1,4-mannanase (E.C.3.2.1.78); jellyroll beta-sandwich, HYDROLASE; HET: BMA, EDO, MAN; 1.06A {Caldicellulosiruptor saccharolyticus} SCOP: b.18.1.18	23.03	2.3e+02	0.0026	24.18	9%	-0.047	140-308	2-184 (185)
	1PMJ_X	beta-1,4-mannanase (E.C.3.2.1.78); jellyroll beta-sandwich, HYDROLASE; 1.55A {Caldicellulosiruptor saccharolyticus} SCOP: b.18.1.18	23.03	2.3e+02	0.0026	24.18	8%	-0.057	140-308	2-184 (185)
	6SMS_A	Vegetative Insecticidal Protein 1Ac from; Bacillus thuringiensis, vegetative state insecticidal; HET: EDO; 1.47A {Bacillus thuringiensis}	21.07	8e+02	0.0091	26.40	14%	0.075	20-308	388-720 (724)
	4ORS_A	Prostaglandin-H2 D-isomerase (E.C.5.3.99.2); LIPOCALIN-TYPE PROSTAGLANDIN-D SYNTHASE, ISOMERASE; 1.4A {Homo sapiens}	20.56	1.8e+02	0.002	23.92	14%	0.177	5-89	5-84 (190)
	2Q1F_A	Chondroitinase (E.C.4.2.2.4); ALPHA PLUS BETA, LYASE; HET: MSE, PO4; 2.85A {Bacteroides thetaiotaomicron}	20.20	1.9e+03	0.022	24.95	7%	-0.057	132-308	4-169 (1022)
FUN_004837-T1
	5O57_A	Dickkopf-related protein 4; Dkk4, Wnt Signalling, Cysteine-rich domain; NMR {Homo sapiens}	95.90	0.018	2E-07	48.11	20%	0.588	215-290	12-80 (95)
	3M0C_C	Proprotein convertase subtilisin/kexin type 9; PROTEIN COMPLEX, BETA PROPELLER, CHOLESTEROL; 7.01A {Homo sapiens}	78.60	8.9	0.0001	42.60	26%	0.519	162-317	119-324 (791)
	1N7D_A	Low-density lipoprotein receptor; LDL-Receptor, familial hypercholesterolemia, LDL, cholesterol; HET: BMA, MAN, NAG, KEG; 3.7A {Homo sapiens} SCOP: b.68.5.1, g.12.1.1, g.3.11.1	55.58	60	0.00068	34.92	26%	0.488	162-317	101-326 (699)
	3FJU_B	Carboxypeptidase A1 (E.C.3.4.17.1), Carboxypeptidase A; Ascariasis, host resistance, metallocarboxypeptidase inhibitor; HET: ACT, ZN, CAC; 1.6A {Homo sapiens}	41.62	23	0.00026	27.26	21%	0.537	165-222	1-64 (65)
	2LJS_A	Trypsin inhibitor 3; beta strand, helix, cyclic backbone; HET: PCA; NMR {Momordica cochinchinensis}	58.17	14	0.00016	24.77	26%	0.854	255-283	2-29 (30)
	1H9I_I	TRYPSIN (E.C.3.4.21.4), TRYPSIN INHIBITOR II; HYDROLASE/INHIBITOR, COMPLEX (SERINE PROTEASE-INHIBITOR), TRYPSIN; 1.9A {SUS SCROFA} SCOP: g.3.2.1	53.58	15	0.00016	25.27	27%	0.685	256-287	1-31 (36)
	1PVZ_A	K+ toxin-like peptide; ALPHA/BETA scaffold, toxin; NMR {Mesobuthus martensii} SCOP: g.3.7.2	46.03	32	0.00037	23.00	30%	0.684	224-250	2-30 (31)
	1H9H_I	TRYPSIN (E.C.3.4.21.4), TRYPSIN INHIBITOR II; HYDROLASE INHIBITOR, COMPLEX (SERINE PROTEASE-INHIBITOR); 1.5A {SUS SCROFA} SCOP: g.3.2.1	55.95	13	0.00014	25.45	30%	0.761	257-288	2-32 (36)
	1W7Z_D	TRYPSIN INHIBITOR II; SQUASH SEED INHIBITOR, CYSTEIN KNOT; 1.67A {ECBALLIUM ELATERIUM} SCOP: g.3.2.1	40.81	34	0.00039	23.20	30%	0.772	256-287	1-31 (31)
	5B4X_B	Reelin (E.C.3.4.21.-), Low density lipoprotein; signal transduction, MEMBRANE PROTEIN, SIGNALING; HET: MSE, CA, NAG; 3.2A {Mus musculus}	58.97	67	0.00075	33.17	27%	0.622	170-317	3-200 (570)
	6MSU_C	Integrin alpha-V, Integrin beta-3; HYBRID DOMAIN, PSI, EGF REPEATS; HET: NAG, BMA, MAN; 3.11A {Homo sapiens}	33.85	66	0.00074	21.96	24%	0.692	251-283	2-31 (32)
	6U6G_A	Putative Late nodulin; FUNGAL DISEASE, ANTIFUNGAL AGENT, ANTIFUNGAL; NMR {Medicago truncatula}	38.61	48	0.00055	23.06	17%	0.532	223-252	3-34 (36)
	2PO8_A	Trypsin inhibitor 2; oxidative folding intermediate, PLANT PROTEIN; NMR {Momordica cochinchinensis} SCOP: g.3.2.1	35.87	51	0.00058	22.81	24%	0.754	257-287	1-30 (34)
	6H04_D	C9, Complement C5,Complement C5, Complement; C5b9, IMMUNE SYSTEM; HET: NAG; 5.6A {Homo sapiens}	57.21	26	0.00029	39.93	16%	0.364	166-319	664-800 (821)
	1HA9_A	TRYPSIN INHIBITOR II; PROTEASE INHIBITOR, PLANT PROTEIN, CYCLIC; NMR {MOMORDICA COCHINCHINENSIS} SCOP: g.3.2.1	34.89	50	0.00056	22.98	24%	0.725	254-284	5-34 (34)
	4GUX_F	Cationic trypsin (E.C.3.4.21.4), Trypsin inhibitor; cyclotide, cyclic peptide, HYDROLASE-HYDROLASE INHIBITOR; 1.803A {Bos taurus}	34.89	50	0.00056	22.98	24%	0.725	254-284	5-34 (34)
	6CDX_A	cystine knot (fluoropropylated),Trypsin inhibitor 1; Cysteine, Disulfides, alpha-5 beta-6 integrin; 1.0A {Momordica cochinchinensis}	33.27	62	0.0007	22.86	21%	0.672	254-283	8-36 (37)
	5WOW_A	Two inhibitor peptide topologies 2; cyclotide, plant peptide, cyclic cystine; NMR {N/A}	32.97	58	0.00066	23.28	25%	0.635	255-288	2-34 (39)
	2MT8_A	MTAbl13 of grafted MCoTI-II; cyclotide, trypsin inhibitor, Hydrolase Inhibitor; NMR {N/A}	44.60	32	0.00036	23.86	20%	0.698	257-286	1-31 (39)
	6MSL_C	Integrin alpha-V, Integrin beta-3; HYBRID DOMAIN, PSI, EGF REPEATS; HET: MAN, NAG, BMA; 3.104A {Homo sapiens}	42.69	32	0.00037	22.88	28%	0.724	260-284	7-32 (32)
	2M86_A	MCo-PMI, E3 ubiquitin-protein ligase Mdm2; Hdm2 oncoprotein, MCoTI-I cyclotide, p53; NMR {synthetic construct}	30.18	63	0.00071	24.26	28%	0.738	254-284	22-51 (51)
	2LDS_A	Insecticidal toxin LaIT1; Inhibitor Cystine Knot (ICK) fold; NMR {Liocheles australasiae}	37.58	54	0.00062	22.73	28%	0.533	278-307	6-34 (36)
	5Z5K_B	Netrin receptor DCC, Draxin; axon guidance, APOPTOSIS-INBITITOR complex; HET: NAG; 2.493A {Rattus norvegicus}	31.65	1.1e+02	0.0013	24.56	26%	0.552	165-251	1-66 (66)
	4PMK_B	Kiwellin; double psi beta barrel, PLANT; 2.05A {Actinidia chinensis}	24.09	1.7e+02	0.0019	28.16	29%	0.456	224-293	3-70 (189)
	1HP3_A	OMEGA-ATRACOTOXIN-HV2A; Cystine knot, TOXIN; NMR {N/A} SCOP: g.3.6.2	26.86	87	0.00098	21.32	31%	0.701	256-286	3-32 (32)
	4X9U_A	Act d 5; Allergen, Plant Protein; 2.1A {Actinidia deliciosa}	25.64	1.6e+02	0.0018	28.25	30%	0.528	223-294	2-71 (189)
	2L1Q_A	Liver-expressed antimicrobial peptide 2; polypeptide, disulfides, ANTIMICROBIAL PROTEIN, LEAP-2; NMR {Homo sapiens}	29.82	50	0.00056	23.88	19%	0.398	159-196	8-39 (40)
	4CPA_I	CARBOXYPEPTIDASE A ALPHA (COX) (E.C.3.4.17.1); HYDROLASE (C-TERMINAL PEPTIDASE); HET: GLY; 2.5A {Bos taurus} SCOP: g.3.2.1	22.93	76	0.00086	22.74	26%	0.709	253-290	4-35 (38)
	4ORS_A	Prostaglandin-H2 D-isomerase (E.C.5.3.99.2); LIPOCALIN-TYPE PROSTAGLANDIN-D SYNTHASE, ISOMERASE; 1.4A {Homo sapiens}	28.66	93	0.0011	27.48	18%	0.051	1-71	1-52 (190)
	2RUP_A	P2X purinoceptor 4; P2X4 receptor, head domain, CANION; NMR {Rattus norvegicus}	27.43	1.5e+02	0.0017	22.66	17%	0.414	215-274	3-58 (58)
	6JIC_A	WCI; carboxypeptidase inhibitor, wolfberry, cysteine-rich peptide; NMR {Lycium barbarum}	23.44	79	0.00089	22.44	28%	0.621	254-298	3-35 (36)
	6ZHP_B	Outer membrane porin F; OmpF, porin, MEMBRANE PROTEIN; HET: QLB; 2.053A {Escherichia coli (strain K12)}	26.30	94	0.0011	30.25	13%	0.005	1-70	1-72 (362)
	4ORX_B	Prostaglandin-H2 D-isomerase (E.C.5.3.99.2); LIPOCALIN-TYPE PROSTAGLANDIN-D SYNTHASE, PEG, ISOMERASE; HET: PEU; 1.6A {Homo sapiens}	23.12	1.3e+02	0.0015	26.63	17%	0.059	1-72	1-53 (190)
	1G9P_A	OMEGA-ATRACOTOXIN-HV2A; cystine knot, TOXIN; NMR {Hadronyche versuta} SCOP: g.3.6.2	22.39	1.2e+02	0.0013	22.22	33%	0.775	160-196	3-35 (45)
	5Y31_C	Disintegrin and metalloproteinase domain-containing protein; epilepsy, synapse, ADAM, EPTP, WD40; HET: NAG; 7.125A {Homo sapiens}	21.59	1.7e+02	0.0019	31.63	18%	0.432	160-316	218-476 (497)
	6NFS_A	CopC; CopC, metallochaperone, copper binding, METAL; 1.5A {Pseudomonas fluorescens}	21.51	1.5e+02	0.0017	25.05	12%	0.159	1-64	1-63 (122)
FUN_012629-T1
	1H6Y_A	ENDO-1,4-BETA-XYLANASE Y; XYLAN DEGRADATION, HYDROLASE, GLYCOSIDASE; 2.2A {CLOSTRIDIUM THERMOCELLUM} SCOP: b.18.1.7	98.28	0.00058	6.6E-09	49.44	13%	0.132	91-245	1-159 (170)
	6TFJ_B	Vegetative insecticidal protein; Vip3Aa, toxin, protoxin, beta prism;{Bacillus thuringiensis}	98.18	0.00043	4.9E-09	60.88	14%	0.145	16-245	435-670 (789)
	4XUN_C	CBM22-2 domain (E.C.3.2.1.8); Binding Site, Carbohydrates, Enzyme Stability; 1.75A {Paenibacillus barcinonensis}	98.16	0.0011	1.3E-08	48.67	8%	0.108	87-245	3-177 (181)
	4XUR_A	CBM22-2 domain (E.C.3.2.1.8 ); Binding Site, Carbohydrates, Enzyme Stability; HET: XYP; 1.67A {Paenibacillus barcinonensis}	98.16	0.0011	1.3E-08	48.67	8%	0.108	87-245	3-177 (181)
	2WYS_B	ENDO-1,4-BETA-XYLANASE Y (E.C.3.2.1.8); HYDROLASE, XYLAN DEGRADATION, CELLULOSOME, GLYCOSIDASE; HET: XYP, PO4; 2.75A {CLOSTRIDIUM THERMOCELLUM}	98.16	0.00076	8.7E-09	58.54	11%	0.157	82-245	8-172 (540)
	2WZE_B	ENDO-1,4-BETA-XYLANASE Y (E.C.3.2.1.8); HYDROLASE, XYLAN DEGRADATION, CELLULOSOME, GLYCOSIDASE; HET: GOL, MSE, PO4, XYP; 2.5A {CLOSTRIDIUM THERMOCELLUM}	98.13	0.0011	1.2E-08	57.63	12%	0.167	83-245	9-172 (540)
	6YRF_C	Vegetative insecticidal protein; Toxin, Vip3, Bt toxin;{Bacillus thuringiensis}	98.12	0.00055	6.3E-09	60.12	15%	0.174	14-245	444-689 (803)
	4XUP_A	CBM22-2-CBM22-2 (E.C.3.2.1.8), CBM22-2 (E.C.3.2.1.8); Binding Site, Carbohydrates, Enzyme Stability; HET: CA, GOL; 2.43A {Paenibacillus barcinonensis}	97.82	0.0077	8.8E-08	48.83	9%	0.092	51-244	114-334 (334)
	2W5F_A	ENDO-1,4-BETA-XYLANASE Y (E.C.3.2.1.8); CELLULOSOME, GLYCOSIDASE, XYLAN DEGRADATION, HYDROLASE; HET: ACT, XYP, CD; 1.9A {CLOSTRIDIUM THERMOCELLUM}	98.12	0.0014	1.6E-08	56.93	12%	0.168	83-245	9-172 (540)
	4XUO_A	CBM22; Binding Site, Carbohydrates, Enzyme Stability; 1.7A {Paenibacillus barcinonensis}	98.10	0.0021	2.4E-08	45.56	19%	0.211	89-245	1-159 (159)
	4D0Q_A	HYALURONATE LYASE (E.C.4.2.2.1); LYASE, HYALURONAN BINDING CARBOHYDRATE BINDING; HET: EDO; 1.2A {STREPTOCOCCUS PNEUMONIAE TIGR4}	98.04	0.0015	1.7E-08	47.06	11%	0.135	96-245	1-159 (169)
	2XOM_A	ARABINOGALACTAN ENDO-1,4-BETA-GALACTOSIDASE; HYDROLASE, GALACTAN, CARBOHYDRATE-BINDING MODULE, GLYCOSIDE; HET: GAL; 0.95A {THERMOTOGA MARITIMA}	98.03	0.003	3.4E-08	44.81	14%	0.231	92-243	3-152 (152)
	2XON_L	ARABINOGALACTAN ENDO-1,4-BETA-GALACTOSIDASE; HYDROLASE, GALACTAN, CARBOHYDRATE-BINDING MODULE, GLYCOSIDE; HET: SO4, EDO, GAL; 1.4A {THERMOTOGA MARITIMA}	98.03	0.003	3.4E-08	44.81	14%	0.231	92-243	3-152 (152)
	1DYO_A	ENDO-1,4-BETA-XYLANASE Y; CARBOHYDRATE-BINDING MODULE, XYLAN-BINDING, XYLANASE; HET: MSE; 2.1A {CLOSTRIDIUM THERMOCELLUM} SCOP: b.18.1.7	98.01	0.0035	3.9E-08	44.71	13%	0.133	88-245	1-159 (160)
	6V1V_C	Vegetative insecticidal protein; insecticidal protein Bacillus thuringiensis pore; 3.189A {Bacillus thuringiensis}	97.98	0.0015	1.7E-08	57.42	15%	0.178	14-245	449-682 (796)
	2ZEZ_A	S-layer associated multidomain endoglucanase; Family 16 carbohydrate binding module-2; 1.9A {Thermoanaerobacterium polysaccharolyticum}	97.96	0.0037	4.2E-08	43.26	10%	0.126	96-242	1-144 (144)
	4XUP_F	CBM22-2-CBM22-2 (E.C.3.2.1.8), CBM22-2 (E.C.3.2.1.8); Binding Site, Carbohydrates, Enzyme Stability; HET: CA, GOL; 2.43A {Paenibacillus barcinonensis}	97.46	0.036	4.1E-07	45.03	10%	0.100	50-244	113-334 (334)
	2ZEZ_C	S-layer associated multidomain endoglucanase; Family 16 carbohydrate binding module-2; 1.9A {Thermoanaerobacterium polysaccharolyticum}	97.81	0.0069	7.9E-08	41.89	10%	0.122	96-242	1-144 (144)
	6VLS_D	Maltodextrin-binding protein,Vip3Aa; Bacillus thuringiensis, Vip3A, biological control; HET: PEG; 3.2A {Escherichia coli}	97.81	0.0046	5.2E-08	57.64	14%	0.130	15-245	611-847 (966)
	4Q8K_A	Alginase; Alginate Lyase, Lyase; HET: SO4; 1.646A {Pseudoalteromonas}	97.79	0.0066	7.5E-08	50.35	18%	0.214	98-245	1-127 (375)
	3K4Z_A	Glycoside hydrolase family 9; cellulase, CbhA, Clostridium thermocellum, CBM4; HET: XGP, CBI; 2.11A {Clostridium thermocellum DSM 4150}	97.47	0.056	6.4E-07	43.22	14%	0.169	84-245	3-176 (289)
	1GU3_A	ENDOGLUCANASE C (E.C.3.2.1.4); CARBOHYDRATE-BINDING MODULE, CARBOHYDRATE BINDING MODULE; HET: BGC; 2.3A {CELLULOMONAS FIMI} SCOP: b.18.1.14	97.47	0.029	3.2E-07	39.75	10%	0.056	97-242	1-149 (149)
	1GUI_A	LAMINARINASE 16A; CARBOHYDRATE BINDING MODULE, CBM, GLUCAN; HET: GOL, BGC; 1.9A {THERMOTOGA MARITIMA} SCOP: b.18.1.14	97.46	0.03	3.3E-07	39.76	13%	0.131	99-242	1-155 (155)
	5A57_A	ENDO-ALPHA-N-ACETYLGALACTOSAMINIDASE; HYDROLASE, ENDO-BETA-N-ACETYLGALACTOSAMINIDASE, GLYCOSIDE HYDROLASE FAMILY; HET: GAL, CIT, EDO, 5G0; 1.46A {STREPTOCOCCUS PNEUMONIAE}	58.34	3.3e+02	0.0038	27.91	13%	0.004	52-245	857-1106(1117)
	1ULP_A	ENDOGLUCANASE C; CELLULOSE DEGRADATION, CELLULOSE-BINDING DOMAIN, HYDROLASE; NMR {Cellulomonas fimi} SCOP: b.18.1.14	97.42	0.034	3.8E-07	39.52	10%	0.052	97-245	1-152 (152)
	1CX1_A	ENDOGLUCANASE C; CELLULOSE-BINDING DOMAIN, CELLOOLIGOSACHARIDES, CELLULASE, PROTEIN-; NMR {Cellulomonas fimi} SCOP: b.18.1.14	97.42	0.034	3.8E-07	39.44	14%	0.101	91-244	1-153 (153)
	6YF6_A	Galactose-binding lectin; EclA C-terminal domain, SUGAR BINDING; HET: SFU; 2.0A {Enterobacter cloacae subsp. cloacae (strain ATCC 13047 / DSM 30054 / NBRC 13535 / NCDC 279-56)}	97.16	0.069	7.8E-07	37.56	11%	0.088	96-241	2-144 (144)
	3P6B_A	Cellulose 1,4-beta-cellobiosidase (E.C.3.2.1.91); beta-sandwich, carbohydrate binding, SUGAR BINDING; HET: ACT, GOL, SO4; 2.0A {Clostridium thermocellum}	97.15	0.1	1.1E-06	39.41	12%	0.134	82-245	21-197 (205)
	4BJ0_A	XYLANASE (E.C.3.2.1.8); HYDROLASE, XYLOGLUCAN, CBM4-2, X2 L110F; HET: BGC, XYS, GLC; 1.0A {RHODOTHERMUS MARINUS}	97.03	0.11	1.3E-06	37.80	16%	0.181	97-245	1-169 (176)
	2ZEX_B	S-layer associated multidomain endoglucanase; Family 16 CBM-1 cellopentaose complex; HET: BGC; 1.2A {Thermoanaerobacterium polysaccharolyticum}	96.99	0.097	1.1E-06	36.35	14%	0.155	93-242	1-147 (147)
	3ECQ_B	Endo-alpha-N-acetylgalactosaminidase (E.C.3.2.1.97); Distorted (Beta/Alpha)8 (TIM) barrel glycoside; HET: GOL; 2.9A {Streptococcus pneumoniae}	96.98	0.21	2.4E-06	48.72	15%	0.126	54-245	969-1181(1531)
	3OEA_A	S-layer associated multidomain endoglucanase; Carbohydrate Binding Domain, Cellopentaose, HYDROLASE; HET: BGC, GLC; 1.35A {Caldanaerobius polysaccharolyticus}	96.95	0.1	1.2E-06	36.05	13%	0.177	94-242	1-146 (146)
	1K42_A	XYLANASE (E.C.3.2.1.8); beta-sandwich formed by 11 strands.; NMR {Rhodothermus marinus} SCOP: b.18.1.14	96.87	0.15	1.7E-06	36.69	17%	0.228	96-243	1-168 (168)
	2ZXQ_A	Endo-alpha-N-acetylgalactosaminidase (E.C.3.2.1.97); Broken TIM barrel, Glycosidase, Hydrolase; HET: MPD; 2.0A {Bifidobacterium longum}	84.58	78	0.00089	32.67	14%	0.061	17-245	833-1134(1376)
	6A8X_A	aromatic prenyltransferase; prenyltransferase, TRANSPORT PROTEIN; 2.35A {Fischerella ambigua}	96.15	0.68	7.7E-06	35.82	18%	0.183	84-245	11-224 (225)
	6A98_B	aromatic prenyltransferase; prenyltransferase, TRANSFERASE; HET: BOG; 1.82A {Fischerella ambigua}	96.03	0.78	8.8E-06	35.48	18%	0.184	83-245	10-222 (223)
	6A9F_A	aromatic prenyltransferase; prenyltransferase, TRANSFERASE; HET: 9BF; 1.7A {Mastigocladus laminosus UTEX LB 1931}	96.03	0.78	8.8E-06	35.48	18%	0.184	83-245	10-222 (223)
	5WPS_A	12-epi-hapalindole C/U synthase; isomerase, cyclase; 1.389A {Fischerella sp. ATCC 43239}	95.85	0.96	1.1E-05	35.05	18%	0.164	84-245	11-224 (225)
	7KWB_A	BtSGBP-B; CBM, SUGAR BINDING PROTEIN, lectin; 2.6A {Bacteroides thetaiotaomicron}	87.86	28	0.00032	30.65	9%	0.040	1-245	1-284 (459)
	5YVL_D	cyclase; prenyltransferase, TRANSFERASE; HET: PG0; 2.059A {Fischerella sp. ATCC 43239}	95.16	1.8	2E-05	33.67	18%	0.192	84-245	11-224 (225)
	5YVK_A	cyclase; prenyltransferase, TRANSFERASE; HET: 0HZ; 1.292A {Fischerella ambigua UTEX 1903}	94.75	2.4	2.7E-05	33.04	18%	0.188	84-245	11-224 (225)
	6J03_A	12-epi-hapalindole U synthase; prenyltransferase, mutation, TRANSFERASE; HET: 0HZ; 1.48A {Fischerella ambigua UTEX 1903}	94.72	2.2	2.5E-05	32.54	17%	0.192	94-245	1-200 (200)
	4QPW_A	Putative glycosyl hydrolase family 10; Carbohydrate-Binding Module (CBM), hydrolase; HET: XYP; 1.14A {Bacteroides intestinalis DSM 17393}	93.92	2.5	2.8E-05	30.03	10%	0.075	98-242	3-142 (142)
	5X7O_A	Glycoside hydrolase family 31 alpha-glucosidase; glydoside hydrolase family 31, carbohydrate-binding; HET: MES, EDO, MG, SO4; 2.0A {Paenibacillus sp. 598K}	93.45	14	0.00016	37.10	14%	0.205	48-243	1050-1263(1263)
	5X7P_A	Glycoside hydrolase family 31 alpha-glucosidase; glydoside hydrolase family 31, carbohydrate-binding; HET: EDO, GLC, AC1, MG, SO4, MES; 2.4A {Paenibacillus sp. 598K}	93.45	14	0.00016	37.10	14%	0.205	48-243	1050-1263(1263)
	5X7Q_B	Glycoside hydrolase family 31 alpha-glucosidase; glydoside hydrolase family 31, carbohydrate-binding; HET: SO4, AC1, EDO, MES, BGC, GLC, MG; 1.95A {Paenibacillus sp. 598K}	93.45	14	0.00016	37.10	14%	0.205	48-243	1050-1263(1263)
	4MGQ_A	Glycosyl hydrolase family 10; Endo-xylanase, HYDROLASE; 1.68A {Prevotella bryantii}	92.76	3.7	4.2E-05	30.26	10%	0.032	122-245	8-126 (168)
	6ZPZ_AAA	Endoglucanase 1 (E.C.3.2.1.4); arabinofuranosidse, glycosidase, GH51, HYDROLASE, cyclophellitol; HET: NAG, BMA, LX5; 1.71A {Meripilus giganteus}	91.05	19	0.00021	33.10	13%	0.183	64-244	5-202 (627)
	3SEE_A	Hypothetical sugar binding protein; Galactose-binding domain-like, Structural Genomics, Joint; 1.25A {Bacteroides thetaiotaomicron}	86.51	22	0.00024	27.95	17%	0.248	89-242	2-222 (222)
	1WMX_A	COG3291: FOG: PKD repeat; CBM30, Carbohydrate Binding Module Family30; 2.0A {Clostridium thermocellum} SCOP: b.18.1.24	82.99	31	0.00035	26.77	6%	-0.017	93-245	1-183 (205)
	4W8J_A	Cry1Ac insecticidal protein; toxin, insecticidal, pore forming, protoxin; 2.78A {Bacillus thuringiensis serovar kurstaki str. HD73}	75.04	1.5e+02	0.0017	30.23	11%	0.072	9-244	787-1178(1184)
	1WKY_A	endo-beta-1,4-Mannanase; TIM BARREL, CATALYTIC DOMAIN, CBM; 1.65A {Bacillus sp.} SCOP: b.18.1.31, c.1.8.3	66.59	1.4e+02	0.0016	26.37	11%	0.105	85-240	299-464 (464)
	1SKH_A	Major prion protein 2; coil-helix-coil, UNKNOWN FUNCTION; NMR {Bos taurus}	56.65	37	0.00042	16.39	20%	0.406	1-28	1-28 (30)
	6ZPV_AAA	Endoglucanase 1 (E.C.3.2.1.4); arabinofuranosidse, glycosidase, GH51, HYDROLASE; HET: NAG, MAN, GOL, BMA, SO4, ACT; 1.2A {Meripilus giganteus}	55.28	2.8e+02	0.0031	26.05	13%	0.181	64-244	5-202 (627)
	1WMX_B	COG3291: FOG: PKD repeat; CBM30, Carbohydrate Binding Module Family30; 2.0A {Clostridium thermocellum} SCOP: b.18.1.24	41.08	2.7e+02	0.0031	21.87	11%	-0.012	85-245	10-183 (205)
	1OF3_A	BETA-MANNOSIDASE; HYDROLASE/CARBOHYDRATE BINDING, MANNAN BINDING, CARBOHYDRATE; 2.0A {THERMOTOGA MARITIMA} SCOP: b.18.1.18	30.05	4e+02	0.0046	20.54	11%	0.011	89-245	1-178 (179)
	1OH4_A	BETA-MANNOSIDASE; HYDROLASE, CARBOHYDRATE BINDING MODULE, MANNAN; HET: GOL, BMA, GLA; 1.35A {THERMOTOGA MARITIMA} SCOP: b.18.1.18	30.05	4e+02	0.0046	20.54	10%	0.007	92-245	3-178 (179)
	1PMH_X	beta-1,4-mannanase (E.C.3.2.1.78); jellyroll beta-sandwich, HYDROLASE; HET: BMA, EDO, MAN; 1.06A {Caldicellulosiruptor saccharolyticus} SCOP: b.18.1.18	26.38	4.8e+02	0.0055	20.22	10%	0.053	94-244	2-185 (185)
	1PMJ_X	beta-1,4-mannanase (E.C.3.2.1.78); jellyroll beta-sandwich, HYDROLASE; 1.55A {Caldicellulosiruptor saccharolyticus} SCOP: b.18.1.18	26.38	4.8e+02	0.0055	20.22	10%	0.053	94-244	2-185 (185)
	4ORS_A	Prostaglandin-H2 D-isomerase (E.C.5.3.99.2); LIPOCALIN-TYPE PROSTAGLANDIN-D SYNTHASE, ISOMERASE; 1.4A {Homo sapiens}	25.88	1.3e+02	0.0015	22.27	10%	0.058	1-182	1-152 (190)
	1UTR_B	UTEROGLOBIN, 4,4'-BIS([H]METHYLSULFONYL)-2,2',5,5'-TETRACHLOROBIPHENYL; UTEROGLOBIN, CLARA CELL 17 KDA; HET: PCB; NMR {Rattus norvegicus} SCOP: a.101.1.1	21.23	1.8e+02	0.0021	19.44	7%	0.033	2-50	1-43 (96)
FUN_009673-T1
	4XUP_A	CBM22-2-CBM22-2 (E.C.3.2.1.8), CBM22-2 (E.C.3.2.1.8); Binding Site, Carbohydrates, Enzyme Stability; HET: CA, GOL; 2.43A {Paenibacillus barcinonensis}	98.06	0.00025	2.9E-09	67.55	14%	0.104	37-265	112-334 (334)
	4XUP_F	CBM22-2-CBM22-2 (E.C.3.2.1.8), CBM22-2 (E.C.3.2.1.8); Binding Site, Carbohydrates, Enzyme Stability; HET: CA, GOL; 2.43A {Paenibacillus barcinonensis}	97.90	0.001	1.2E-08	63.46	16%	0.119	37-265	112-334 (334)
	5A57_A	ENDO-ALPHA-N-ACETYLGALACTOSAMINIDASE; HYDROLASE, ENDO-BETA-N-ACETYLGALACTOSAMINIDASE, GLYCOSIDE HYDROLASE FAMILY; HET: GAL, CIT, EDO, 5G0; 1.46A {STREPTOCOCCUS PNEUMONIAE}	96.00	0.31	3.5E-06	53.92	13%	0.014	38-270	855-1110(1117)
	2ZXQ_A	Endo-alpha-N-acetylgalactosaminidase (E.C.3.2.1.97); Broken TIM barrel, Glycosidase, Hydrolase; HET: MPD; 2.0A {Bifidobacterium longum}	96.57	0.079	8.9E-07	60.21	12%	0.018	35-482	882-1374(1376)
	3ECQ_B	Endo-alpha-N-acetylgalactosaminidase (E.C.3.2.1.97); Distorted (Beta/Alpha)8 (TIM) barrel glycoside; HET: GOL; 2.9A {Streptococcus pneumoniae}	89.06	18	0.0002	42.42	11%	-0.007	61-270	1142-1389(1531)
	7KWB_A	BtSGBP-B; CBM, SUGAR BINDING PROTEIN, lectin; 2.6A {Bacteroides thetaiotaomicron}	95.49	0.5	5.7E-06	47.94	10%	0.064	110-483	66-282 (459)
	6VLS_D	Maltodextrin-binding protein,Vip3Aa; Bacillus thuringiensis, Vip3A, biological control; HET: PEG; 3.2A {Escherichia coli}	37.50	4.4e+02	0.005	30.94	11%	-0.034	17-261	691-966 (966)
	6YRF_C	Vegetative insecticidal protein; Toxin, Vip3, Bt toxin;{Bacillus thuringiensis}	98.25	5.1e-05	5.8E-10	76.33	13%	0.069	2-483	281-687 (803)
	6V1V_C	Vegetative insecticidal protein; insecticidal protein Bacillus thuringiensis pore; 3.189A {Bacillus thuringiensis}	98.17	9.6e-05	1.1E-09	74.26	11%	0.054	2-483	286-680 (796)
	6TFJ_B	Vegetative insecticidal protein; Vip3Aa, toxin, protoxin, beta prism;{Bacillus thuringiensis}	98.36	2.1e-05	2.4E-10	79.26	14%	0.087	2-483	271-668 (789)
	1H6Y_A	ENDO-1,4-BETA-XYLANASE Y; XYLAN DEGRADATION, HYDROLASE, GLYCOSIDASE; 2.2A {CLOSTRIDIUM THERMOCELLUM} SCOP: b.18.1.7	98.62	4.1e-06	4.6E-11	70.84	12%	0.156	94-269	1-162 (170)
	4XUN_C	CBM22-2 domain (E.C.3.2.1.8); Binding Site, Carbohydrates, Enzyme Stability; 1.75A {Paenibacillus barcinonensis}	98.31	0.00013	1.5E-09	62.46	18%	0.134	90-269	2-180 (181)
	4XUR_A	CBM22-2 domain (E.C.3.2.1.8 ); Binding Site, Carbohydrates, Enzyme Stability; HET: XYP; 1.67A {Paenibacillus barcinonensis}	98.31	0.00013	1.5E-09	62.46	18%	0.134	90-269	2-180 (181)
	1DYO_A	ENDO-1,4-BETA-XYLANASE Y; CARBOHYDRATE-BINDING MODULE, XYLAN-BINDING, XYLANASE; HET: MSE; 2.1A {CLOSTRIDIUM THERMOCELLUM} SCOP: b.18.1.7	98.44	2.5e-05	2.8E-10	65.24	13%	0.174	94-266	1-159 (160)
	2WYS_B	ENDO-1,4-BETA-XYLANASE Y (E.C.3.2.1.8); HYDROLASE, XYLAN DEGRADATION, CELLULOSOME, GLYCOSIDASE; HET: XYP, PO4; 2.75A {CLOSTRIDIUM THERMOCELLUM}	98.44	1.8e-05	2.1E-10	80.78	13%	0.113	88-270	7-176 (540)
	2W5F_A	ENDO-1,4-BETA-XYLANASE Y (E.C.3.2.1.8); CELLULOSOME, GLYCOSIDASE, XYLAN DEGRADATION, HYDROLASE; HET: ACT, XYP, CD; 1.9A {CLOSTRIDIUM THERMOCELLUM}	98.38	1.7e-05	2E-10	80.90	11%	0.204	311-483	16-170 (540)
	4D0Q_A	HYALURONATE LYASE (E.C.4.2.2.1); LYASE, HYALURONAN BINDING CARBOHYDRATE BINDING; HET: EDO; 1.2A {STREPTOCOCCUS PNEUMONIAE TIGR4}	98.43	2.2e-05	2.5E-10	66.25	14%	0.180	316-483	1-157 (169)
	4XUO_A	CBM22; Binding Site, Carbohydrates, Enzyme Stability; 1.7A {Paenibacillus barcinonensis}	98.14	0.00044	5E-09	57.55	14%	0.189	93-266	1-159 (159)
	2WZE_B	ENDO-1,4-BETA-XYLANASE Y (E.C.3.2.1.8); HYDROLASE, XYLAN DEGRADATION, CELLULOSOME, GLYCOSIDASE; HET: GOL, MSE, PO4, XYP; 2.5A {CLOSTRIDIUM THERMOCELLUM}	98.37	1.8e-05	2.1E-10	80.76	11%	0.198	311-483	16-170 (540)
	1CX1_A	ENDOGLUCANASE C; CELLULOSE-BINDING DOMAIN, CELLOOLIGOSACHARIDES, CELLULASE, PROTEIN-; NMR {Cellulomonas fimi} SCOP: b.18.1.14	98.18	0.00015	1.7E-09	60.15	16%	0.171	94-265	1-153 (153)
	1GUI_A	LAMINARINASE 16A; CARBOHYDRATE BINDING MODULE, CBM, GLUCAN; HET: GOL, BGC; 1.9A {THERMOTOGA MARITIMA} SCOP: b.18.1.14	98.24	5e-05	5.6E-10	63.06	18%	0.213	319-482	1-155 (155)
	4BJ0_A	XYLANASE (E.C.3.2.1.8); HYDROLASE, XYLOGLUCAN, CBM4-2, X2 L110F; HET: BGC, XYS, GLC; 1.0A {RHODOTHERMUS MARINUS}	98.16	0.00035	3.9E-09	59.57	12%	0.167	100-268	1-171 (176)
	1K42_A	XYLANASE (E.C.3.2.1.8); beta-sandwich formed by 11 strands.; NMR {Rhodothermus marinus} SCOP: b.18.1.14	98.17	0.00036	4.1E-09	58.82	11%	0.128	99-264	1-168 (168)
	3P6B_A	Cellulose 1,4-beta-cellobiosidase (E.C.3.2.1.91); beta-sandwich, carbohydrate binding, SUGAR BINDING; HET: ACT, GOL, SO4; 2.0A {Clostridium thermocellum}	98.25	0.00022	2.5E-09	62.54	14%	0.144	80-270	11-201 (205)
	3K4Z_A	Glycoside hydrolase family 9; cellulase, CbhA, Clostridium thermocellum, CBM4; HET: XGP, CBI; 2.11A {Clostridium thermocellum DSM 4150}	98.16	0.00025	2.8E-09	66.11	14%	0.083	87-443	1-286 (289)
	6YF6_A	Galactose-binding lectin; EclA C-terminal domain, SUGAR BINDING; HET: SFU; 2.0A {Enterobacter cloacae subsp. cloacae (strain ATCC 13047 / DSM 30054 / NBRC 13535 / NCDC 279-56)}	98.06	0.00035	4E-09	57.29	10%	0.084	316-481	2-144 (144)
	4Q8K_A	Alginase; Alginate Lyase, Lyase; HET: SO4; 1.646A {Pseudoalteromonas}	98.12	9.6e-05	1.1E-09	70.83	17%	0.207	318-483	1-125 (375)
	2ZEZ_A	S-layer associated multidomain endoglucanase; Family 16 carbohydrate binding module-2; 1.9A {Thermoanaerobacterium polysaccharolyticum}	98.10	0.00037	4.2E-09	56.63	14%	0.146	99-263	1-144 (144)
	2ZEZ_C	S-layer associated multidomain endoglucanase; Family 16 carbohydrate binding module-2; 1.9A {Thermoanaerobacterium polysaccharolyticum}	98.06	0.00047	5.3E-09	56.05	15%	0.171	99-263	1-144 (144)
	1GU3_A	ENDOGLUCANASE C (E.C.3.2.1.4); CARBOHYDRATE-BINDING MODULE, CARBOHYDRATE BINDING MODULE; HET: BGC; 2.3A {CELLULOMONAS FIMI} SCOP: b.18.1.14	98.07	0.00039	4.4E-09	57.42	16%	0.177	100-263	1-149 (149)
	1ULP_A	ENDOGLUCANASE C; CELLULOSE DEGRADATION, CELLULOSE-BINDING DOMAIN, HYDROLASE; NMR {Cellulomonas fimi} SCOP: b.18.1.14	98.06	0.00045	5.1E-09	57.26	14%	0.122	100-265	1-151 (152)
	4MGQ_A	Glycosyl hydrolase family 10; Endo-xylanase, HYDROLASE; 1.68A {Prevotella bryantii}	97.34	0.02	2.3E-07	48.53	12%	0.129	343-483	7-124 (168)
	2XOM_A	ARABINOGALACTAN ENDO-1,4-BETA-GALACTOSIDASE; HYDROLASE, GALACTAN, CARBOHYDRATE-BINDING MODULE, GLYCOSIDE; HET: GAL; 0.95A {THERMOTOGA MARITIMA}	97.98	0.0013	1.5E-08	54.41	15%	0.201	94-264	2-152 (152)
	2XON_L	ARABINOGALACTAN ENDO-1,4-BETA-GALACTOSIDASE; HYDROLASE, GALACTAN, CARBOHYDRATE-BINDING MODULE, GLYCOSIDE; HET: SO4, EDO, GAL; 1.4A {THERMOTOGA MARITIMA}	97.98	0.0013	1.5E-08	54.41	15%	0.201	94-264	2-152 (152)
	2ZEX_B	S-layer associated multidomain endoglucanase; Family 16 CBM-1 cellopentaose complex; HET: BGC; 1.2A {Thermoanaerobacterium polysaccharolyticum}	97.83	0.0023	2.7E-08	52.20	16%	0.183	96-263	1-147 (147)
	3OEA_A	S-layer associated multidomain endoglucanase; Carbohydrate Binding Domain, Cellopentaose, HYDROLASE; HET: BGC, GLC; 1.35A {Caldanaerobius polysaccharolyticus}	97.91	0.0014	1.6E-08	53.34	17%	0.214	97-263	1-146 (146)
	3SEE_A	Hypothetical sugar binding protein; Galactose-binding domain-like, Structural Genomics, Joint; 1.25A {Bacteroides thetaiotaomicron}	97.53	0.027	3E-07	49.36	14%	0.189	93-263	2-222 (222)
	4QPW_A	Putative glycosyl hydrolase family 10; Carbohydrate-Binding Module (CBM), hydrolase; HET: XYP; 1.14A {Bacteroides intestinalis DSM 17393}	97.22	0.019	2.2E-07	47.08	7%	-0.036	102-263	4-142 (142)
	5WPS_A	12-epi-hapalindole C/U synthase; isomerase, cyclase; 1.389A {Fischerella sp. ATCC 43239}	97.25	0.054	6.1E-07	47.92	16%	0.073	311-483	22-222 (225)
	6A8X_A	aromatic prenyltransferase; prenyltransferase, TRANSPORT PROTEIN; 2.35A {Fischerella ambigua}	97.50	0.016	1.8E-07	51.12	14%	0.060	311-483	22-222 (225)
	6J03_A	12-epi-hapalindole U synthase; prenyltransferase, mutation, TRANSFERASE; HET: 0HZ; 1.48A {Fischerella ambigua UTEX 1903}	97.24	0.04	4.5E-07	48.02	16%	0.068	315-483	2-198 (200)
	5YVK_A	cyclase; prenyltransferase, TRANSFERASE; HET: 0HZ; 1.292A {Fischerella ambigua UTEX 1903}	97.22	0.053	6E-07	48.00	16%	0.073	311-483	22-222 (225)
	6A98_B	aromatic prenyltransferase; prenyltransferase, TRANSFERASE; HET: BOG; 1.82A {Fischerella ambigua}	97.37	0.044	5E-07	48.36	14%	0.061	84-266	13-222 (223)
	6A9F_A	aromatic prenyltransferase; prenyltransferase, TRANSFERASE; HET: 9BF; 1.7A {Mastigocladus laminosus UTEX LB 1931}	97.37	0.044	5E-07	48.36	14%	0.061	84-266	13-222 (223)
	5YVL_D	cyclase; prenyltransferase, TRANSFERASE; HET: PG0; 2.059A {Fischerella sp. ATCC 43239}	97.24	0.054	6.1E-07	47.92	15%	0.053	311-483	22-222 (225)
	5X7O_A	Glycoside hydrolase family 31 alpha-glucosidase; glydoside hydrolase family 31, carbohydrate-binding; HET: MES, EDO, MG, SO4; 2.0A {Paenibacillus sp. 598K}	92.24	6.2	7E-05	46.36	19%	0.210	28-264	1038-1263(1263)
	5X7P_A	Glycoside hydrolase family 31 alpha-glucosidase; glydoside hydrolase family 31, carbohydrate-binding; HET: EDO, GLC, AC1, MG, SO4, MES; 2.4A {Paenibacillus sp. 598K}	92.24	6.2	7E-05	46.36	19%	0.210	28-264	1038-1263(1263)
	5X7Q_B	Glycoside hydrolase family 31 alpha-glucosidase; glydoside hydrolase family 31, carbohydrate-binding; HET: SO4, AC1, EDO, MES, BGC, GLC, MG; 1.95A {Paenibacillus sp. 598K}	92.24	6.2	7E-05	46.36	19%	0.210	28-264	1038-1263(1263)
	1WMX_A	COG3291: FOG: PKD repeat; CBM30, Carbohydrate Binding Module Family30; 2.0A {Clostridium thermocellum} SCOP: b.18.1.24	93.61	7.3	8.3E-05	34.38	7%	-0.068	96-270	1-187 (205)
	6ZPZ_AAA	Endoglucanase 1 (E.C.3.2.1.4); arabinofuranosidse, glycosidase, GH51, HYDROLASE, cyclophellitol; HET: NAG, BMA, LX5; 1.71A {Meripilus giganteus}	94.58	1.6	1.9E-05	46.47	16%	0.155	314-483	32-201 (627)
	6ZPV_AAA	Endoglucanase 1 (E.C.3.2.1.4); arabinofuranosidse, glycosidase, GH51, HYDROLASE; HET: NAG, MAN, GOL, BMA, SO4, ACT; 1.2A {Meripilus giganteus}	93.71	4.2	4.8E-05	43.50	16%	0.151	252-483	19-201 (627)
	1WKY_A	endo-beta-1,4-Mannanase; TIM BARREL, CATALYTIC DOMAIN, CBM; 1.65A {Bacillus sp.} SCOP: b.18.1.31, c.1.8.3	90.65	13	0.00014	38.22	10%	0.010	20-480	7-464 (464)
	4W8J_A	Cry1Ac insecticidal protein; toxin, insecticidal, pore forming, protoxin; 2.78A {Bacillus thuringiensis serovar kurstaki str. HD73}	60.67	3.9e+02	0.0044	31.94	14%	0.146	14-483	284-870 (1184)
	5W6H_B	Bacteriophage CBA120 tailspike protein 4; Tailspike, CBA120, hydrolase, VIRAL PROTEIN; HET: ACT; 2.289A {Escherichia virus CBA120}	84.51	25	0.00028	38.26	10%	-0.006	33-262	434-696 (697)
	1WMX_B	COG3291: FOG: PKD repeat; CBM30, Carbohydrate Binding Module Family30; 2.0A {Clostridium thermocellum} SCOP: b.18.1.24	55.76	2.4e+02	0.0028	25.54	9%	-0.014	39-270	1-187 (205)
	6UWI_C	ADP-ribosyltransferase binding component; Translocase, TOXIN; HET: CA; 3.7A {Clostridioides difficile}	47.29	2e+02	0.0022	31.18	14%	0.117	15-472	306-663 (667)
	6UWT_C	ADP-ribosyltransferase binding component; CDTb, translocase, tetradecamer, TOXIN; HET: CA;{Clostridioides difficile}	47.29	2e+02	0.0022	31.18	14%	0.119	55-482	346-666 (667)
	6KLO_B	PROTEIN; Bacterial binary toxin, Protein translocation; HET: CA; 2.8A {Clostridium perfringens}	46.33	2.1e+02	0.0024	30.98	12%	0.060	37-472	286-662 (666)
	6QFK_A	PEGA domain-containing protein,EngBF-DARPin Fusion 4b; crystallization chaperone, protein fusion, DARPin; HET: EDO, MES; 2.0A {Bifidobacterium longum}	70.74	2.9e+02	0.0032	32.21	15%	0.123	18-483	682-1117(1357)
	6F2P_A	Paenibacillus xanthan lyase (E.C.4.2.2.12); lyase enzyme xanthan, LYASE; HET: BTB, MPD, MRD; 2.6A {Paenibacillus}	69.13	3.6e+02	0.004	31.93	12%	0.048	13-483	627-1040(1040)
	6O2N_J	ADP-ribosyltransferase binding component; CDTb, Clostridium, Toxin, Binary, difficile; 3.7A {Clostridioides difficile}	38.35	3.1e+02	0.0035	31.27	13%	0.091	37-482	496-875 (876)
	7MJR_A	Vip4Da1 protein; Vegetative insecticidal protein, TOXIN; HET: SO4; 3.22A {Bacillus thuringiensis}	37.44	3.3e+02	0.0038	31.26	13%	0.114	55-474	527-920 (937)
	5CYB_A	Lipoprotein; lipocalin, lipoprotein, PccL, virulence, transport; HET: GOL; 2.1A {Streptococcus pneumoniae}	54.78	23	0.00026	29.71	11%	0.190	1-29	1-28 (152)
	3ZYP_A	CIP1; METAL BINDING PROTEIN, CALCIUM-BINDING, CBM-CONTAINING; HET: PEG, NAG; 1.5A {HYPOCREA JECORINA}	28.70	4.9e+02	0.0056	23.72	13%	0.133	320-481	1-193 (218)
	6SMS_A	Vegetative Insecticidal Protein 1Ac from; Bacillus thuringiensis, vegetative state insecticidal; HET: EDO; 1.47A {Bacillus thuringiensis}	29.87	4.2e+02	0.0048	29.62	10%	0.036	37-267	451-723 (724)
	7AYL_A	Endo-1,4-beta-xylanase (E.C.3.2.1.8); Multidomain protein, carbohydrate binding domains; 1.80000321648A {uncultured bacterium}	51.25	28	0.00032	31.86	11%	0.008	1-264	1-178 (237)
	6X66_Md	DotC, DotD, Type IV secretion; Secretion, T4SS, Dot, PROTEIN TRANSPORT;{Legionella pneumophila}	50.67	37	0.00042	29.09	9%	0.047	1-230	1-161 (163)
	1OF3_A	BETA-MANNOSIDASE; HYDROLASE/CARBOHYDRATE BINDING, MANNAN BINDING, CARBOHYDRATE; 2.0A {THERMOTOGA MARITIMA} SCOP: b.18.1.18	28.74	6.4e+02	0.0073	22.45	9%	0.008	312-483	3-176 (179)
	1OH4_A	BETA-MANNOSIDASE; HYDROLASE, CARBOHYDRATE BINDING MODULE, MANNAN; HET: GOL, BMA, GLA; 1.35A {THERMOTOGA MARITIMA} SCOP: b.18.1.18	28.74	6.4e+02	0.0073	22.45	9%	0.012	312-483	3-176 (179)
	6LYQ_E	Outer membrane protein assembly factor; b-barrel assembly machinery (BAM) complex; 3.19A {Escherichia coli K-12}	48.49	33	0.00037	27.26	14%	0.140	1-142	1-95 (119)
	2C26_A	ENDOGLUCANASE; HYDROLASE, CELLULASE CTCEL9D-CEL44A, PKD DOMAIN; HET: EDO; 2.1A {CLOSTRIDIUM THERMOCELLUM}	47.53	3.7e+02	0.0042	25.28	11%	0.051	158-483	63-256 (260)
	1PMH_X	beta-1,4-mannanase (E.C.3.2.1.78); jellyroll beta-sandwich, HYDROLASE; HET: BMA, EDO, MAN; 1.06A {Caldicellulosiruptor saccharolyticus} SCOP: b.18.1.18	36.45	4.8e+02	0.0054	23.32	10%	0.058	318-483	4-184 (185)
	1PMJ_X	beta-1,4-mannanase (E.C.3.2.1.78); jellyroll beta-sandwich, HYDROLASE; 1.55A {Caldicellulosiruptor saccharolyticus} SCOP: b.18.1.18	36.45	4.8e+02	0.0054	23.32	11%	0.075	317-483	3-184 (185)
	6P4M_B	Putative pertussis-like toxin subunit; PltB, TOXIN; HET: NAG, SIA, GAL; 1.802A {Salmonella enterica subsp. enterica serovar Typhi str. CT18}	47.05	31	0.00035	28.39	17%	0.037	1-75	2-63 (145)
	6P4N_D	Putative pertussis-like toxin subunit; PltB, TOXIN; HET: NAG, SIA, GAL; 1.7A {Salmonella enterica subsp. enterica serovar Typhi str. CT18}	47.05	31	0.00035	28.39	17%	0.037	1-75	2-63 (145)
	6NFS_A	CopC; CopC, metallochaperone, copper binding, METAL; 1.5A {Pseudomonas fluorescens}	46.54	35	0.00039	27.30	20%	0.076	1-196	1-120 (122)
	5WHT_C	Putative pertussis-like toxin subunit; bacterial toxin, glycan, TOXIN; HET: GAL, PEG, GLC, SIA, ACT; 1.932A {Salmonella typhi}	44.29	37	0.00041	27.84	17%	0.037	1-75	2-63 (138)
	6BHF_A	Putative peptidyl-prolyl cis-trans isomerase HP_0175; Parvulin PPIase TLR4-agonist, ISOMERASE; 2.09A {Helicobacter pylori (strain ATCC 700392 / 26695)}	42.76	42	0.00048	31.96	10%	0.021	3-82	1-60 (299)
	5D0O_E	Outer membrane protein assembly factor; E.coli, Bacterial outer membrane beta; 2.9A {Escherichia coli}	39.57	52	0.00059	26.37	9%	0.075	3-121	1-78 (123)
	2A3P_A	COG3005: Nitrate/TMAO reductases, membrane-bound tetraheme; Desulfovibrio, tetraheme cytochrome, cytochrome c3; HET: HEC; 2.3A {Desulfovibrio desulfuricans subsp. desulfuricans str.}	37.90	55	0.00063	26.63	18%	0.212	2-46	1-45 (130)
	6LYR_E	Outer membrane protein assembly factor; b-barrel assembly machinery (BAM) complex; 3.28A {Escherichia coli K-12}	35.27	68	0.00077	25.46	11%	0.081	3-121	1-78 (119)
	5ECU_A	Cellulase (E.C.3.2.1.4); Caldicellulosiruptor, GH5, TIM-barrel, HYDROLASE; HET: GOL, ACT, EDO, MLI; 1.5A {Caldicellulosiruptor saccharolyticus}	25.71	1.3e+03	0.015	25.08	10%	0.069	9-268	271-550 (555)
	6TN6_A	Mannan endo-1,4-beta-mannosidase. Glycosyl Hydrolase family; Mannanase, hyperthermophile, HYDROLASE; HET: EDO, MPD, TRS, GOL, PEG; 1.45A {Thermotoga petrophila RKU-1}	32.14	1.1e+03	0.012	26.19	9%	-0.015	4-266	355-643 (643)
	6ZHP_B	Outer membrane porin F; OmpF, porin, MEMBRANE PROTEIN; HET: QLB; 2.053A {Escherichia coli (strain K12)}	31.99	65	0.00073	31.56	12%	-0.015	1-246	1-253 (362)
	5OK8_A	LPP20 lipoprotein; Virulence factor Helicobacter pylori; HET: EPE; 1.874A {Helicobacter pylori (strain J99 / ATCC 700824)}	29.47	89	0.001	27.16	12%	0.045	1-80	1-83 (175)
	4ORS_A	Prostaglandin-H2 D-isomerase (E.C.5.3.99.2); LIPOCALIN-TYPE PROSTAGLANDIN-D SYNTHASE, ISOMERASE; 1.4A {Homo sapiens}	25.33	1.1e+02	0.0013	26.53	15%	0.036	1-196	1-153 (190)
	3ZBI_C	TRAF PROTEIN, TRAO PROTEIN, TRAN; CELL ADHESION, BACTERIAL SECRETION; 8.5A {ESCHERICHIA COLI}	24.82	1.3e+02	0.0015	19.59	23%	0.158	3-45	1-43 (48)
	6TKL_I	Prothrombin (E.C.3.4.21.5), Tsetse thrombin inhibitor; anticoagulant tyrosine sulfation posttranslational modification; HET: TYS, MLE, NAG; 1.3A {Homo sapiens}	24.58	3e+02	0.0034	17.21	22%	0.283	4-35	1-37 (53)
	3F95_A	Beta-glucosidase; beta-sandwich, HYDROLASE; 1.8A {Pseudoalteromonas sp.}	24.48	6.3e+02	0.0071	22.77	12%	0.161	374-483	78-174 (193)
	7KV6_AAA	PKD domain protein; CBM, SUGAR BINDING PROTEIN, lectin; HET: BGC, GAI; 1.6A {Bacteroides fluxus YIT 12057}	22.43	1.6e+02	0.0018	28.25	18%	0.181	1-193	1-114 (290)
	7KV7_BBB	PKD domain protein; CBM, SUGAR BINDING PROTEIN, lectin; HET: PEG, BGC, SO4, LYS, EDO; 1.76A {Bacteroides fluxus YIT 12057}	22.43	1.6e+02	0.0018	28.25	18%	0.181	1-193	1-114 (290)
	6HHB_D	ABC-type Fe3+ transport system, periplasmic; Substrate binding protein Bacterial effector; HET: ACT; 1.80000342375A {Dickeya dadantii (strain 3937)}	22.38	1.1e+02	0.0012	30.41	7%	0.002	1-117	1-133 (373)
	4YUU_Y1	Photosystem Q(B) protein (E.C.1.10.3.9), Photosystem; TRANSMEMBRANE ALPHA-HELIX, ELECTRON TRANSPORT, PHOTOSYNTHESIS; HET: PHO, GOL, OEX, SQD, LMT, LMG, HEM, DGD, LHG, BCT, PL9, BCR, UNL, CLA; 2.77000368116A {Cyanidium caldarium}	21.40	2.3e+02	0.0026	17.12	18%	0.383	1-23	1-22 (35)
	7KV7_AAA	PKD domain protein; CBM, SUGAR BINDING PROTEIN, lectin; HET: SO4, PEG, EDO, BGC, LYS; 1.76A {Bacteroides fluxus YIT 12057}	20.76	1.8e+02	0.002	28.04	17%	0.172	1-193	1-114 (290)
	6J3Y_Y	Photosystem II reaction center protein; Photosystem, ELECTRON TRANSPORT; HET: PHO, OEX, SQD, HEM, LMG, DGD, LHG, A86, LMU, PL9, BCR, CLA; 3.3A {Chaetoceros gracilis}	20.62	2.2e+02	0.0024	17.10	18%	0.368	1-23	1-22 (34)
	6R2Q_A	Decaheme c-type cytochrome, OmcA/MtrC family; Cytochrome, Membrane protein, greek key; HET: HEC; 2.697A {Shewanella baltica}	20.39	1.2e+02	0.0013	29.76	17%	0.102	1-46	5-46 (333)
	5N1T_B	Cytochrome C, Uncharacterized protein; COPPER CHAPERONE, SULFIDE REDUCTASE, PERIPLASM; HET: HEC, FAD; 2.6A {Thioalkalivibrio paradoxus ARh 1}	20.29	2e+02	0.0022	21.65	9%	-0.018	1-72	1-84 (102)
FUN_007611-T1
	2WYS_B	ENDO-1,4-BETA-XYLANASE Y (E.C.3.2.1.8); HYDROLASE, XYLAN DEGRADATION, CELLULOSOME, GLYCOSIDASE; HET: XYP, PO4; 2.75A {CLOSTRIDIUM THERMOCELLUM}	98.52	1.9e-05	2.2E-10	74.88	12%	0.059	117-282	7-172 (540)
	1H6Y_A	ENDO-1,4-BETA-XYLANASE Y; XYLAN DEGRADATION, HYDROLASE, GLYCOSIDASE; 2.2A {CLOSTRIDIUM THERMOCELLUM} SCOP: b.18.1.7	98.48	6.7e-05	7.6E-10	59.62	13%	0.126	125-282	1-159 (170)
	2W5F_A	ENDO-1,4-BETA-XYLANASE Y (E.C.3.2.1.8); CELLULOSOME, GLYCOSIDASE, XYLAN DEGRADATION, HYDROLASE; HET: ACT, XYP, CD; 1.9A {CLOSTRIDIUM THERMOCELLUM}	98.47	4e-05	4.6E-10	72.82	12%	0.063	117-282	7-172 (540)
	2WZE_B	ENDO-1,4-BETA-XYLANASE Y (E.C.3.2.1.8); HYDROLASE, XYLAN DEGRADATION, CELLULOSOME, GLYCOSIDASE; HET: GOL, MSE, PO4, XYP; 2.5A {CLOSTRIDIUM THERMOCELLUM}	98.45	4e-05	4.6E-10	72.81	12%	0.060	118-282	8-172 (540)
	2ZEZ_C	S-layer associated multidomain endoglucanase; Family 16 carbohydrate binding module-2; 1.9A {Thermoanaerobacterium polysaccharolyticum}	98.39	6.1e-05	6.9E-10	57.08	12%	0.081	130-279	1-144 (144)
	2XOM_A	ARABINOGALACTAN ENDO-1,4-BETA-GALACTOSIDASE; HYDROLASE, GALACTAN, CARBOHYDRATE-BINDING MODULE, GLYCOSIDE; HET: GAL; 0.95A {THERMOTOGA MARITIMA}	98.36	0.00013	1.5E-09	56.74	17%	0.180	125-280	2-152 (152)
	2XON_L	ARABINOGALACTAN ENDO-1,4-BETA-GALACTOSIDASE; HYDROLASE, GALACTAN, CARBOHYDRATE-BINDING MODULE, GLYCOSIDE; HET: SO4, EDO, GAL; 1.4A {THERMOTOGA MARITIMA}	98.36	0.00013	1.5E-09	56.74	17%	0.180	125-280	2-152 (152)
	2ZEZ_A	S-layer associated multidomain endoglucanase; Family 16 carbohydrate binding module-2; 1.9A {Thermoanaerobacterium polysaccharolyticum}	98.36	6.5e-05	7.4E-10	56.92	12%	0.030	130-279	1-144 (144)
	4XUN_C	CBM22-2 domain (E.C.3.2.1.8); Binding Site, Carbohydrates, Enzyme Stability; 1.75A {Paenibacillus barcinonensis}	98.36	0.00029	3.3E-09	56.93	14%	0.095	122-282	2-177 (181)
	4XUR_A	CBM22-2 domain (E.C.3.2.1.8 ); Binding Site, Carbohydrates, Enzyme Stability; HET: XYP; 1.67A {Paenibacillus barcinonensis}	98.36	0.00029	3.3E-09	56.93	14%	0.095	122-282	2-177 (181)
	4XUO_A	CBM22; Binding Site, Carbohydrates, Enzyme Stability; 1.7A {Paenibacillus barcinonensis}	98.28	0.00062	7E-09	52.88	14%	0.138	124-282	1-159 (159)
	6YRF_C	Vegetative insecticidal protein; Toxin, Vip3, Bt toxin;{Bacillus thuringiensis}	98.26	0.00014	1.6E-09	70.08	13%	0.046	16-282	422-689 (803)
	4D0Q_A	HYALURONATE LYASE (E.C.4.2.2.1); LYASE, HYALURONAN BINDING CARBOHYDRATE BINDING; HET: EDO; 1.2A {STREPTOCOCCUS PNEUMONIAE TIGR4}	98.23	0.00042	4.8E-09	54.74	13%	0.206	130-282	1-159 (169)
	2ZEX_B	S-layer associated multidomain endoglucanase; Family 16 CBM-1 cellopentaose complex; HET: BGC; 1.2A {Thermoanaerobacterium polysaccharolyticum}	98.23	0.0003	3.4E-09	53.56	14%	0.089	127-279	1-147 (147)
	1DYO_A	ENDO-1,4-BETA-XYLANASE Y; CARBOHYDRATE-BINDING MODULE, XYLAN-BINDING, XYLANASE; HET: MSE; 2.1A {CLOSTRIDIUM THERMOCELLUM} SCOP: b.18.1.7	98.23	0.00058	6.5E-09	53.39	14%	0.152	125-282	2-159 (160)
	6TFJ_B	Vegetative insecticidal protein; Vip3Aa, toxin, protoxin, beta prism;{Bacillus thuringiensis}	98.22	0.00027	3E-09	68.42	16%	0.146	17-282	412-670 (789)
	4XUP_A	CBM22-2-CBM22-2 (E.C.3.2.1.8), CBM22-2 (E.C.3.2.1.8); Binding Site, Carbohydrates, Enzyme Stability; HET: CA, GOL; 2.43A {Paenibacillus barcinonensis}	97.96	0.0016	1.8E-08	57.71	16%	0.132	33-281	56-334 (334)
	6V1V_C	Vegetative insecticidal protein; insecticidal protein Bacillus thuringiensis pore; 3.189A {Bacillus thuringiensis}	98.12	0.00034	3.8E-09	67.39	15%	0.069	16-282	427-682 (796)
	1GU3_A	ENDOGLUCANASE C (E.C.3.2.1.4); CARBOHYDRATE-BINDING MODULE, CARBOHYDRATE BINDING MODULE; HET: BGC; 2.3A {CELLULOMONAS FIMI} SCOP: b.18.1.14	98.11	0.00071	8.1E-09	52.56	18%	0.143	131-279	1-149 (149)
	3OEA_A	S-layer associated multidomain endoglucanase; Carbohydrate Binding Domain, Cellopentaose, HYDROLASE; HET: BGC, GLC; 1.35A {Caldanaerobius polysaccharolyticus}	98.11	0.00082	9.3E-09	50.95	16%	0.105	128-279	1-146 (146)
	1ULP_A	ENDOGLUCANASE C; CELLULOSE DEGRADATION, CELLULOSE-BINDING DOMAIN, HYDROLASE; NMR {Cellulomonas fimi} SCOP: b.18.1.14	98.07	0.00089	1E-08	52.19	17%	0.164	131-282	1-152 (152)
	4Q8K_A	Alginase; Alginate Lyase, Lyase; HET: SO4; 1.646A {Pseudoalteromonas}	98.06	0.00068	7.7E-09	61.66	17%	0.231	132-282	1-127 (375)
	1GUI_A	LAMINARINASE 16A; CARBOHYDRATE BINDING MODULE, CBM, GLUCAN; HET: GOL, BGC; 1.9A {THERMOTOGA MARITIMA} SCOP: b.18.1.14	98.02	0.00098	1.1E-08	51.85	14%	0.137	133-279	1-155 (155)
	6A8X_A	aromatic prenyltransferase; prenyltransferase, TRANSPORT PROTEIN; 2.35A {Fischerella ambigua}	98.01	0.007	7.9E-08	50.95	13%	0.072	119-282	9-224 (225)
	6YF6_A	Galactose-binding lectin; EclA C-terminal domain, SUGAR BINDING; HET: SFU; 2.0A {Enterobacter cloacae subsp. cloacae (strain ATCC 13047 / DSM 30054 / NBRC 13535 / NCDC 279-56)}	97.98	0.0023	2.6E-08	49.43	12%	0.069	129-278	1-144 (144)
	5WPS_A	12-epi-hapalindole C/U synthase; isomerase, cyclase; 1.389A {Fischerella sp. ATCC 43239}	97.97	0.0078	8.8E-08	50.68	14%	0.092	119-282	9-224 (225)
	4XUP_F	CBM22-2-CBM22-2 (E.C.3.2.1.8), CBM22-2 (E.C.3.2.1.8); Binding Site, Carbohydrates, Enzyme Stability; HET: CA, GOL; 2.43A {Paenibacillus barcinonensis}	97.73	0.0087	9.9E-08	53.15	14%	0.080	48-281	69-334 (334)
	1CX1_A	ENDOGLUCANASE C; CELLULOSE-BINDING DOMAIN, CELLOOLIGOSACHARIDES, CELLULASE, PROTEIN-; NMR {Cellulomonas fimi} SCOP: b.18.1.14	97.93	0.0017	1.9E-08	50.54	17%	0.127	125-281	1-153 (153)
	3K4Z_A	Glycoside hydrolase family 9; cellulase, CbhA, Clostridium thermocellum, CBM4; HET: XGP, CBI; 2.11A {Clostridium thermocellum DSM 4150}	97.90	0.0037	4.2E-08	54.71	16%	0.158	122-282	5-176 (289)
	4BJ0_A	XYLANASE (E.C.3.2.1.8); HYDROLASE, XYLOGLUCAN, CBM4-2, X2 L110F; HET: BGC, XYS, GLC; 1.0A {RHODOTHERMUS MARINUS}	97.89	0.0038	4.3E-08	49.86	13%	0.092	131-282	1-169 (176)
	6J03_A	12-epi-hapalindole U synthase; prenyltransferase, mutation, TRANSFERASE; HET: 0HZ; 1.48A {Fischerella ambigua UTEX 1903}	97.87	0.012	1.4E-07	48.74	13%	0.092	128-282	1-200 (200)
	6VLS_D	Maltodextrin-binding protein,Vip3Aa; Bacillus thuringiensis, Vip3A, biological control; HET: PEG; 3.2A {Escherichia coli}	97.85	0.0022	2.5E-08	65.55	14%	0.105	16-282	588-847 (966)
	6A98_B	aromatic prenyltransferase; prenyltransferase, TRANSFERASE; HET: BOG; 1.82A {Fischerella ambigua}	97.84	0.021	2.4E-07	48.13	12%	0.071	119-282	9-222 (223)
	6A9F_A	aromatic prenyltransferase; prenyltransferase, TRANSFERASE; HET: 9BF; 1.7A {Mastigocladus laminosus UTEX LB 1931}	97.84	0.021	2.4E-07	48.13	12%	0.070	119-282	9-222 (223)
	5YVL_D	cyclase; prenyltransferase, TRANSFERASE; HET: PG0; 2.059A {Fischerella sp. ATCC 43239}	97.80	0.021	2.4E-07	48.14	13%	0.064	119-282	9-224 (225)
	3P6B_A	Cellulose 1,4-beta-cellobiosidase (E.C.3.2.1.91); beta-sandwich, carbohydrate binding, SUGAR BINDING; HET: ACT, GOL, SO4; 2.0A {Clostridium thermocellum}	97.78	0.016	1.8E-07	47.97	18%	0.167	110-282	13-197 (205)
	1K42_A	XYLANASE (E.C.3.2.1.8); beta-sandwich formed by 11 strands.; NMR {Rhodothermus marinus} SCOP: b.18.1.14	97.76	0.01	1.2E-07	46.75	13%	0.089	130-280	1-168 (168)
	5A57_A	ENDO-ALPHA-N-ACETYLGALACTOSAMINIDASE; HYDROLASE, ENDO-BETA-N-ACETYLGALACTOSAMINIDASE, GLYCOSIDE HYDROLASE FAMILY; HET: GAL, CIT, EDO, 5G0; 1.46A {STREPTOCOCCUS PNEUMONIAE}	90.29	22	0.00025	38.25	10%	-0.025	49-282	800-1106(1117)
	5YVK_A	cyclase; prenyltransferase, TRANSFERASE; HET: 0HZ; 1.292A {Fischerella ambigua UTEX 1903}	97.57	0.057	6.5E-07	45.68	13%	0.077	119-282	9-224 (225)
	3ECQ_B	Endo-alpha-N-acetylgalactosaminidase (E.C.3.2.1.97); Distorted (Beta/Alpha)8 (TIM) barrel glycoside; HET: GOL; 2.9A {Streptococcus pneumoniae}	63.32	4.1e+02	0.0047	30.57	10%	-0.002	26-282	1054-1385(1531)
	2ZXQ_A	Endo-alpha-N-acetylgalactosaminidase (E.C.3.2.1.97); Broken TIM barrel, Glycosidase, Hydrolase; HET: MPD; 2.0A {Bifidobacterium longum}	94.46	2.8	3.1E-05	45.64	9%	0.012	28-282	819-1134(1376)
	7KWB_A	BtSGBP-B; CBM, SUGAR BINDING PROTEIN, lectin; 2.6A {Bacteroides thetaiotaomicron}	88.33	35	0.00039	32.83	8%	0.015	5-282	1-284 (459)
	3SEE_A	Hypothetical sugar binding protein; Galactose-binding domain-like, Structural Genomics, Joint; 1.25A {Bacteroides thetaiotaomicron}	95.61	1.9	2.1E-05	36.71	11%	0.100	123-279	1-222 (222)
	4QPW_A	Putative glycosyl hydrolase family 10; Carbohydrate-Binding Module (CBM), hydrolase; HET: XYP; 1.14A {Bacteroides intestinalis DSM 17393}	94.87	0.97	1.1E-05	35.27	16%	0.069	132-279	3-142 (142)
	4MGQ_A	Glycosyl hydrolase family 10; Endo-xylanase, HYDROLASE; 1.68A {Prevotella bryantii}	94.29	1.1	1.3E-05	36.16	11%	0.077	157-282	8-126 (168)
	5X7O_A	Glycoside hydrolase family 31 alpha-glucosidase; glydoside hydrolase family 31, carbohydrate-binding; HET: MES, EDO, MG, SO4; 2.0A {Paenibacillus sp. 598K}	24.34	1.6e+03	0.018	25.57	11%	0.041	32-281	709-970 (1263)
	5X7P_A	Glycoside hydrolase family 31 alpha-glucosidase; glydoside hydrolase family 31, carbohydrate-binding; HET: EDO, GLC, AC1, MG, SO4, MES; 2.4A {Paenibacillus sp. 598K}	24.34	1.6e+03	0.018	25.57	11%	0.041	32-281	709-970 (1263)
	5X7Q_B	Glycoside hydrolase family 31 alpha-glucosidase; glydoside hydrolase family 31, carbohydrate-binding; HET: SO4, AC1, EDO, MES, BGC, GLC, MG; 1.95A {Paenibacillus sp. 598K}	24.34	1.6e+03	0.018	25.57	11%	0.049	32-281	709-970 (1263)
	6ZPZ_AAA	Endoglucanase 1 (E.C.3.2.1.4); arabinofuranosidse, glycosidase, GH51, HYDROLASE, cyclophellitol; HET: NAG, BMA, LX5; 1.71A {Meripilus giganteus}	94.18	5.5	6.2E-05	39.66	12%	0.109	120-281	24-202 (627)
	1WMX_A	COG3291: FOG: PKD repeat; CBM30, Carbohydrate Binding Module Family30; 2.0A {Clostridium thermocellum} SCOP: b.18.1.24	93.26	6.9	7.8E-05	33.02	9%	-0.089	127-282	1-183 (205)
	6ZPV_AAA	Endoglucanase 1 (E.C.3.2.1.4); arabinofuranosidse, glycosidase, GH51, HYDROLASE; HET: NAG, MAN, GOL, BMA, SO4, ACT; 1.2A {Meripilus giganteus}	92.93	17	0.00019	36.50	12%	0.113	111-281	9-202 (627)
	1WKY_A	endo-beta-1,4-Mannanase; TIM BARREL, CATALYTIC DOMAIN, CBM; 1.65A {Bacillus sp.} SCOP: b.18.1.31, c.1.8.3	91.91	16	0.00018	34.86	10%	0.005	50-277	218-464 (464)
	4W8J_A	Cry1Ac insecticidal protein; toxin, insecticidal, pore forming, protoxin; 2.78A {Bacillus thuringiensis serovar kurstaki str. HD73}	86.21	85	0.00096	34.51	16%	0.125	16-282	795-1179(1184)
	4YU5_B	Immune inhibitor A2 peptidase; hydrolase, metallopeptidase, metzincin; HET: MSE, KH2, GOL; 2.9A {Bacillus cereus var. anthracis (strain CI)}	70.27	1.7e+02	0.0019	30.71	15%	0.084	2-281	217-566 (756)
	1OF3_A	BETA-MANNOSIDASE; HYDROLASE/CARBOHYDRATE BINDING, MANNAN BINDING, CARBOHYDRATE; 2.0A {THERMOTOGA MARITIMA} SCOP: b.18.1.18	55.69	1.3e+02	0.0015	25.17	14%	0.060	126-282	3-178 (179)
	1OH4_A	BETA-MANNOSIDASE; HYDROLASE, CARBOHYDRATE BINDING MODULE, MANNAN; HET: GOL, BMA, GLA; 1.35A {THERMOTOGA MARITIMA} SCOP: b.18.1.18	55.69	1.3e+02	0.0015	25.17	14%	0.041	127-282	4-178 (179)
	7AYL_A	Endo-1,4-beta-xylanase (E.C.3.2.1.8); Multidomain protein, carbohydrate binding domains; 1.80000321648A {uncultured bacterium}	55.14	20	0.00023	31.20	11%	0.023	1-279	1-232 (237)
	5W6H_B	Bacteriophage CBA120 tailspike protein 4; Tailspike, CBA120, hydrolase, VIRAL PROTEIN; HET: ACT; 2.289A {Escherichia virus CBA120}	54.91	4.1e+02	0.0046	27.85	14%	0.039	50-278	435-696 (697)
	6DXR_B	Apolipoprotein C-I; lipoprotein particles, lipids, alpha helix; HET: MPD; 2.0A {Homo sapiens}	53.61	27	0.00031	24.76	25%	0.311	2-33	1-32 (83)
	6DVU_B	Apolipoprotein C-I; lipoprotein, alpha-helix, lipoprotein particles, lipid; 1.8A {Homo sapiens}	51.61	25	0.00028	24.93	20%	0.283	2-31	1-30 (83)
	1PMH_X	beta-1,4-mannanase (E.C.3.2.1.78); jellyroll beta-sandwich, HYDROLASE; HET: BMA, EDO, MAN; 1.06A {Caldicellulosiruptor saccharolyticus} SCOP: b.18.1.18	44.27	2.2e+02	0.0025	23.94	12%	0.088	133-281	5-185 (185)
	1PMJ_X	beta-1,4-mannanase (E.C.3.2.1.78); jellyroll beta-sandwich, HYDROLASE; 1.55A {Caldicellulosiruptor saccharolyticus} SCOP: b.18.1.18	44.27	2.2e+02	0.0025	23.94	12%	0.088	133-281	5-185 (185)
	4YU6_A	Immune inhibitor A2 peptidase; hydrolase, metallopeptidase, metzincin; 2.6A {Bacillus cereus var. anthracis (strain CI)}	42.44	6.7e+02	0.0076	26.73	11%	0.020	96-281	336-566 (756)
	3ZYP_A	CIP1; METAL BINDING PROTEIN, CALCIUM-BINDING, CBM-CONTAINING; HET: PEG, NAG; 1.5A {HYPOCREA JECORINA}	39.29	3.1e+02	0.0035	23.42	9%	0.072	134-282	1-216 (218)
	6BQM_A	serine protease VesC (E.C.3.4.21.-); VC1649, trypsin-like domain, Ig-like domain; 2.2A {Vibrio cholerae serotype O1 (strain ATCC 39541 / Classical Ogawa 395 / O395)}	36.02	5.4e+02	0.0061	25.38	10%	0.032	91-282	324-489 (506)
	4ORX_B	Prostaglandin-H2 D-isomerase (E.C.5.3.99.2); LIPOCALIN-TYPE PROSTAGLANDIN-D SYNTHASE, PEG, ISOMERASE; HET: PEU; 1.6A {Homo sapiens}	32.15	84	0.00095	25.46	21%	0.121	1-66	1-79 (190)
	5OJ2_B	MAM domain-containing glycosylphosphatidylinositol anchor protein; neuroligin-neurexin, synapse formation, austism spectrum; HET: BMA, MSE, NAG, MAN; 3.2A {Gallus gallus}	30.47	9.5e+02	0.011	25.25	13%	0.061	99-282	690-893 (910)
	4ORS_A	Prostaglandin-H2 D-isomerase (E.C.5.3.99.2); LIPOCALIN-TYPE PROSTAGLANDIN-D SYNTHASE, ISOMERASE; 1.4A {Homo sapiens}	29.18	1e+02	0.0011	24.98	14%	0.061	1-203	1-152 (190)
	2C26_A	ENDOGLUCANASE; HYDROLASE, CELLULASE CTCEL9D-CEL44A, PKD DOMAIN; HET: EDO; 2.1A {CLOSTRIDIUM THERMOCELLUM}	24.22	4e+02	0.0045	23.44	12%	0.101	18-280	3-256 (260)
	6TN6_A	Mannan endo-1,4-beta-mannosidase. Glycosyl Hydrolase family; Mannanase, hyperthermophile, HYDROLASE; HET: EDO, MPD, TRS, GOL, PEG; 1.45A {Thermotoga petrophila RKU-1}	23.16	5e+02	0.0057	26.54	13%	0.025	3-282	356-643 (643)
	3UCP_A	UndA; beta-barrel, c-type cytochrome, Electron Transport; HET: HEC, GOL; 1.76A {Shewanella sp. HRCR_06}	23.15	1.2e+02	0.0013	32.44	14%	0.109	1-226	1-232 (874)
	2A3P_A	COG3005: Nitrate/TMAO reductases, membrane-bound tetraheme; Desulfovibrio, tetraheme cytochrome, cytochrome c3; HET: HEC; 2.3A {Desulfovibrio desulfuricans subsp. desulfuricans str.}	23.02	1.6e+02	0.0018	22.76	25%	0.363	1-63	1-58 (130)
	6R2Q_A	Decaheme c-type cytochrome, OmcA/MtrC family; Cytochrome, Membrane protein, greek key; HET: HEC; 2.697A {Shewanella baltica}	22.81	96	0.0011	28.15	24%	0.092	1-30	7-38 (333)
	3KM5_A	Lysine specific cysteine protease; beta jelly roll barrel, cleaved; 1.4A {Porphyromonas gingivalis}	21.76	5.8e+02	0.0066	20.86	11%	0.112	132-280	2-180 (180)
	6HIU_A	Cytochrome c; cytochrome, NO, CO, methanotroph, OXIDOREDUCTASE; HET: HEC; 1.36A {Methylococcus capsulatus (strain ATCC 33009 / NCIMB 11132 / Bath)}	20.47	1.9e+02	0.0022	23.58	24%	0.299	1-32	1-29 (161)
FUN_007541-T1
	5N8B_B	Streptavidin, GLU-TRP-VAL-HIS-PRO-GLN-PHE-GLU-GLN-LYS-ALA-LYS Peptide; STREPTAVIDIN, HPQ MOTIF, STREPTAVIDIN PEPTIDE; 1.03A {Streptomyces avidinii}	27.98	77	0.00087	33.55	11%	0.078	463-620	40-176 (183)
	5N8W_A	Streptavidin, GLY-DTY-GLY-DLE-DAL-DSG-DVA-DAS-DGL-DSN-DSN-GLY; STREPTAVIDIN, BIOTIN BINDING, D-AMINO ACIDS; HET: DHI, DTH, DAS, DGL, DAL, DTR, DLY; 1.1A {Streptomyces avidinii}	27.98	77	0.00087	33.55	12%	0.071	463-592	40-153 (183)
	7AYL_A	Endo-1,4-beta-xylanase (E.C.3.2.1.8); Multidomain protein, carbohydrate binding domains; 1.80000321648A {uncultured bacterium}	27.51	60	0.00068	35.68	13%	0.079	458-592	37-189 (237)
	4ORS_A	Prostaglandin-H2 D-isomerase (E.C.5.3.99.2); LIPOCALIN-TYPE PROSTAGLANDIN-D SYNTHASE, ISOMERASE; 1.4A {Homo sapiens}	27.39	73	0.00083	31.54	6%	-0.068	463-623	33-188 (190)
	4ORX_B	Prostaglandin-H2 D-isomerase (E.C.5.3.99.2); LIPOCALIN-TYPE PROSTAGLANDIN-D SYNTHASE, PEG, ISOMERASE; HET: PEU; 1.6A {Homo sapiens}	21.52	1.1e+02	0.0013	30.31	6%	-0.040	535-592	99-150 (190)
	4XXL_A	MtoD; Cytochrome class-1, electron transfer, electron; HET: HEM; 1.47A {Sideroxydans lithotrophicus (strain ES-1)}	15.76	1.3e+02	0.0015	27.38	14%	0.072	1-29	1-29 (125)
	5D0O_E	Outer membrane protein assembly factor; E.coli, Bacterial outer membrane beta; 2.9A {Escherichia coli}	15.54	2.1e+02	0.0023	27.16	9%	0.193	556-579	87-109 (123)
	6LYQ_E	Outer membrane protein assembly factor; b-barrel assembly machinery (BAM) complex; 3.19A {Escherichia coli K-12}	15.48	2.2e+02	0.0025	26.77	11%	0.082	536-583	68-113 (119)
	5N1T_B	Cytochrome C, Uncharacterized protein; COPPER CHAPERONE, SULFIDE REDUCTASE, PERIPLASM; HET: HEC, FAD; 2.6A {Thioalkalivibrio paradoxus ARh 1}	15.15	2e+02	0.0022	25.35	14%	-0.014	1-28	1-28 (102)
	6V0A_B	Nitrite reductase (cytochrome ammonia-forming); Ammonia-forming, cytochrome c nitrite reductase; HET: HEC, SO4; 2.55A {Geobacter lovleyi (strain ATCC BAA-1151 / DSM 17278 / SZ)}	14.80	1.4e+02	0.0016	36.14	7%	0.160	520-547	213-240 (482)
FUN_015297-T1
	5A3L_C	CEA1; CELL ADHESION, FUNGAL ADHESION, CHITIN; HET: GOL, NDG, PEG, NAG, CIT; 1.66A {KOMAGATAELLA PASTORIS}	99.77	9.1e-17	1E-21	149.52	21%	0.301	72-319	6-236 (240)
	5A3M_A	CEA1; ADHESION PROTEIN, FUNGAL ADHESION, CHITIN; HET: PEG, NAG, CIT, GOL; 1.75A {PICHIA PASTORIS}	99.77	9.1e-17	1E-21	149.52	21%	0.301	72-319	6-236 (240)
	4COY_A	EPITHELIAL ADHESIN 6; CELL ADHESION, LECTIN, TISSUE INVASION; HET: GAL, NAG; 1.8A {CANDIDA GLABRATA}	99.73	1.7e-15	1.9E-20	142.47	18%	0.226	80-319	1-244 (254)
	4A3X_A	EPA1P; CELL ADHESION; HET: LAT; 1.65A {CANDIDA GLABRATA}	99.67	3.2e-14	3.6E-19	131.16	20%	0.262	92-319	1-222 (227)
	2XJP_A	FLOCCULATION PROTEIN FLO5; CELL ADHESION, GREENBEARD, PA14-DOMAIN, CARBOHYDRATE; HET: MAN, BMA; 0.95A {SACCHAROMYCES CEREVISIAE}	99.64	6.9e-14	7.9E-19	131.98	20%	0.281	79-319	1-247 (258)
	4GQ7_A	Flocculin; Carbohydrate binding domain, PA14 domain; HET: NAG; 2.53A {Saccharomyces pastorianus}	99.64	5.2e-14	5.8E-19	129.70	22%	0.345	95-319	1-212 (224)
	6Y9J_A	Epa1p; Epithelial adhesin, SUGAR BINDING PROTEIN; HET: LAT; 1.1A {Candida glabrata}	99.64	2e-13	2.2E-18	129.12	18%	0.227	72-319	6-257 (262)
	4LHK_B	Flocculin; PA14 domain, CELL ADHESION; HET: MAN; 1.73A {Saccharomyces pastorianus}	99.64	6.6e-14	7.5E-19	130.49	23%	0.336	96-319	1-211 (239)
	6HOS_A	BA75_04148T0, Expression tag from chain; C-type lectin, Komagataella pastoris, cell; HET: GOL, P33, PG4; 2.15A {Komagataella pastoris}	99.63	9.4e-14	1.1E-18	129.95	21%	0.290	72-319	6-239 (242)
	4ASL_A	EPA1P; CELL ADHESION, LECTIN, TISSUE INVASION; HET: GAL, GOL, NGA; 1.24A {CANDIDA GLABRATA}	99.62	5.9e-13	6.7E-18	125.68	18%	0.235	73-319	4-254 (259)
	2XJT_A	FLOCCULATION PROTEIN FLO5; CELL ADHESION, GREENBEARD, SOCIAL INTERACTION; HET: BMA, MAN, GOL; 1.2A {SACCHAROMYCES CEREVISIAE}	99.59	5.2e-13	5.9E-18	126.09	21%	0.284	91-319	5-247 (258)
	4CP0_A	EPITHELIAL ADHESIN 9; CELL ADHESION, LECTIN, TISSUE INVASION; HET: LAT; 2.15A {CANDIDA GLABRATA}	99.57	1.3e-12	1.5E-17	125.17	20%	0.267	72-319	6-277 (290)
	6Y98_A	PA14 domain-containing protein; Epithelial Adhesin, CELL ADHESION; HET: LAT; 2.8A {Candida glabrata (strain ATCC 2001 / CBS 138 / JCM 3761 / NBRC 0622 / NRRL Y-65)}	99.52	6.3e-12	7.1E-17	120.65	20%	0.265	72-319	6-277 (290)
	6X7T_A	Antifreeze protein; Allose-MpPA14 complex, PA14 domain, carbohydrate-binding; HET: VDV, VDS; 1.0A {Marinomonas primoryensis}	98.69	7.9e-07	9E-12	81.27	12%	0.141	100-316	3-186 (193)
	6QE7_A	Uncharacterized protein; biomass sensing, cellulosome, sigma factors; 2.06A {Clostridium thermocellum}	98.34	3.1e-05	3.5E-10	73.02	13%	0.167	108-314	1-143 (291)
	6X7J_A	Antifreeze protein; fucose-MpPA14 complex, PA14 domain, carbohydrate-binding; HET: EDO, FUL, FUC; 0.97A {Marinomonas primoryensis}	98.63	1.1e-06	1.3E-11	79.57	12%	0.127	105-316	1-178 (182)
	6X7Y_A	Antifreeze protein; N-acetyl-glucosamine-MpPA14 complex, PA14 domain, carbohydrate-binding; HET: NAG, EDO, NDG; 1.0A {Marinomonas primoryensis}	98.63	1.1e-06	1.3E-11	79.57	12%	0.127	105-316	1-178 (182)
	6QE7_C	Uncharacterized protein; biomass sensing, cellulosome, sigma factors; 2.06A {Clostridium thermocellum}	98.24	4.3e-05	4.9E-10	72.01	13%	0.156	108-316	1-145 (291)
	6QDI_A	PA14 domain-containing protein; biomass sensing, cellulosome, sigma factors; 1.13A {Clostridium clariflavum}	98.39	1.9e-05	2.1E-10	74.61	14%	0.161	110-317	1-145 (295)
	6M8M_A	Putative large adhesion protein (Lap); PA14 domain, adhesion protein, RTX; HET: BGC; 1.2A {Marinobacter hydrocarbonoclasticus ATCC 49840}	98.24	5e-05	5.7E-10	70.68	13%	0.115	85-314	12-211 (214)
	3TEY_A	Protective antigen; protein transport, toxin; 2.12A {Bacillus anthracis}	98.17	4.7e-05	5.4E-10	82.18	12%	0.171	101-318	5-159 (715)
	6SMS_A	Vegetative Insecticidal Protein 1Ac from; Bacillus thuringiensis, vegetative state insecticidal; HET: EDO; 1.47A {Bacillus thuringiensis}	98.04	0.00012	1.4E-09	79.16	12%	0.102	106-317	2-153 (724)
	3TEW_A	Protective antigen; protein transport, toxin; HET: MXE; 1.45A {Bacillus anthracis}	98.03	0.00012	1.3E-09	79.26	12%	0.158	101-317	5-158 (715)
	4NAM_A	Protective antigen; anthrax, toxin, 5-fluorotryptophan, pore; 1.7A {Bacillus anthracis}	97.98	0.00017	1.9E-09	78.23	12%	0.105	100-317	6-158 (735)
	7MJR_A	Vip4Da1 protein; Vegetative insecticidal protein, TOXIN; HET: SO4; 3.22A {Bacillus thuringiensis}	97.96	0.0002	2.2E-09	79.24	13%	0.164	102-317	6-150 (937)
	2J42_A	C2 TOXIN COMPONENT-II; TOXIN, CLOSTRIDIUM BOTULINUM, C2-II; 3.13A {CLOSTRIDIUM BOTULINUM}	97.86	0.00041	4.6E-09	75.04	13%	0.082	96-318	4-162 (721)
	6O2N_J	ADP-ribosyltransferase binding component; CDTb, Clostridium, Toxin, Binary, difficile; 3.7A {Clostridioides difficile}	97.74	0.00066	7.5E-09	75.01	16%	0.139	59-315	13-190 (876)
	6ZON_F	40S ribosomal protein SA, 40S; Translational Inhibition, SARS-CoV-2, Immune Evasion; 3.0A {Homo sapiens}	28.96	1.5e+02	0.0017	30.02	15%	0.123	24-286	4-243 (357)
	7KMP_A	Alpha-xylosidase; Glycoside Hydrolase Family 31, Xyloglucan; HET: GOL; 1.556A {Xanthomonas axonopodis pv. citri (strain 306)}	95.55	0.19	2.2E-06	57.54	14%	0.064	4-317	36-416 (988)
	7KWO_V	Coagulation factor FVIII-Fc-XTEN, von Willebrand; Complex, Hemophilia, FVIII, VWF, BLOOD; HET: NAG, BMA, TYS;{Homo sapiens}	39.65	1.2e+02	0.0014	37.48	8%	-0.109	201-241	1410-1464(1646)
	3J8B_F	Eukaryotic translation initiation factor 3; TRANSLATION;{Homo sapiens}	91.90	0.97	1.1E-05	45.57	9%	-0.030	40-242	54-259 (327)
	5VJ4_A	PR-1 protein; Relapsing fever, LIPID BINDING PROTEIN; HET: SO4, MSE; 2.8A {Borrelia turicatae}	91.86	0.99	1.1E-05	46.36	7%	-0.099	45-91	21-62 (375)
	6IGM_H	RuvB-like 1 (E.C.3.6.4.12), RuvB-like 2; SRCAP complex, TRANSCRIPTION; 4.0A {Homo sapiens}	69.56	27	0.0003	45.62	17%	0.119	47-125	2509-2598(3230)
	3ABZ_B	Beta-glucosidase I (E.C.3.2.1.21); Glycoside hydrolase family3 beta-glucosidase, PA14; HET: MSE, GOL; 2.15A {Kluyveromyces marxianus}	90.95	3.1	3.5E-05	47.46	13%	0.199	2-301	273-560 (845)
	6ZP4_F	40S ribosomal protein SA, 40S; Translational Inhibition, SARS-CoV-2, Immune Evasion; HET: GTP; 2.9A {Homo sapiens}	87.37	4.5	5.1E-05	40.52	6%	-0.146	96-240	113-258 (357)
	3ABZ_A	Beta-glucosidase I (E.C.3.2.1.21); Glycoside hydrolase family3 beta-glucosidase, PA14; HET: GOL; 2.15A {Kluyveromyces marxianus}	75.39	50	0.00057	38.12	15%	0.208	4-301	276-560 (845)
	6ODM_B	Major capsid protein, Small capsomere-interacting; tegument, portal, DNA-packaging, capsid, VIRAL;{Human herpesvirus 1 strain KOS}	73.58	17	0.00019	46.95	9%	0.058	18-146	2860-2989(3094)
	6W2D_z	Major capsid protein, Capsid vertex; gamma-herpesvirus, EBV, CATC, Structural plasticity; 4.0A {Epstein-Barr virus (strain B95-8)}	30.44	3e+02	0.0033	37.17	19%	0.155	55-104	396-452 (3149)
	6W2E_z	Major capsid protein, Capsid vertex; gamma-herpesvirus, EBV, CATC, Structural plasticity; 4.4A {Epstein-Barr virus (strain B95-8)}	30.44	3e+02	0.0033	37.17	19%	0.155	55-104	396-452 (3149)
	7DCO_A	PRP8 isoform 1, SNU114 isoform; RNA splicing, spliceosome, Bact complex; HET: ZN, IHP, GTP; 2.5A {Saccharomyces cerevisiae}	57.59	52	0.00058	42.16	12%	0.026	110-220	110-203 (2413)
	3GHP_A	Cellulosomal scaffoldin adaptor protein B; Linker segments, beta barrel, alpha; HET: EDO; 2.487A {Acetivibrio cellulolyticus}	55.63	36	0.0004	32.84	23%	0.196	11-116	93-223 (227)
	6U94_A	RND efflux system, outer membrane; outer membrane lipoprotein, NodT family; HET: GOL; 2.35A {Burkholderia mallei (strain ATCC 23344)}	47.27	1.7e+02	0.0019	31.66	20%	0.166	3-51	447-509 (600)
	4I3G_A	Beta-glucosidase; PA14 Domain, beta-glucosidase, Macrolide antibiotic; HET: SO4, EDO, BGC, MPO; 1.4A {Streptomyces venezuelae}	43.01	2.3e+02	0.0026	33.05	13%	0.070	6-299	176-550 (829)
	6NCL_a0	PBCV-1 capsid; tape-measure protein, minor capsid proteins; 3.5A {Paramecium bursaria Chlorella virus 1}	28.22	6.2e+02	0.007	26.38	13%	0.172	187-229	251-293 (352)
	5KIS_B	YenB, RHS2; ABC toxin, RHS, TOXIN; 2.4A {Yersinia entomophaga}	24.56	2.7e+02	0.003	32.30	10%	-0.033	194-312	838-958 (965)
	7ASE_J	kDDX60, 40S ribosomal protein S24; preinitiation, factors, kinetoplastid, helicase, TRANSLATION; HET: GNP; 3.33A {Trypanosoma cruzi}	23.28	2.5e+02	0.0028	26.68	13%	0.339	271-287	216-230 (257)
FUN_001102-T1
	5A3L_C	CEA1; CELL ADHESION, FUNGAL ADHESION, CHITIN; HET: GOL, NDG, PEG, NAG, CIT; 1.66A {KOMAGATAELLA PASTORIS}	99.65	7e-14	8E-19	132.41	18%	0.205	155-378	7-240 (240)
	5A3M_A	CEA1; ADHESION PROTEIN, FUNGAL ADHESION, CHITIN; HET: PEG, NAG, CIT, GOL; 1.75A {PICHIA PASTORIS}	99.65	7e-14	8E-19	132.41	18%	0.205	155-378	7-240 (240)
	4COY_A	EPITHELIAL ADHESIN 6; CELL ADHESION, LECTIN, TISSUE INVASION; HET: GAL, NAG; 1.8A {CANDIDA GLABRATA}	99.58	8.4e-13	9.5E-18	126.08	15%	0.182	162-385	1-254 (254)
	6Y9J_A	Epa1p; Epithelial adhesin, SUGAR BINDING PROTEIN; HET: LAT; 1.1A {Candida glabrata}	99.56	1.5e-12	1.7E-17	124.94	17%	0.182	155-385	7-262 (262)
	4A3X_A	EPA1P; CELL ADHESION; HET: LAT; 1.65A {CANDIDA GLABRATA}	99.55	2.6e-12	2.9E-17	120.77	18%	0.202	174-380	1-227 (227)
	4ASL_A	EPA1P; CELL ADHESION, LECTIN, TISSUE INVASION; HET: GAL, GOL, NGA; 1.24A {CANDIDA GLABRATA}	99.54	3.3e-12	3.8E-17	122.48	17%	0.174	156-385	5-259 (259)
	6HOS_A	BA75_04148T0, Expression tag from chain; C-type lectin, Komagataella pastoris, cell; HET: GOL, P33, PG4; 2.15A {Komagataella pastoris}	99.49	1.2e-11	1.3E-16	117.42	20%	0.276	155-378	7-242 (242)
	4LHK_B	Flocculin; PA14 domain, CELL ADHESION; HET: MAN; 1.73A {Saccharomyces pastorianus}	99.43	7e-11	8E-16	112.12	16%	0.212	178-384	1-222 (239)
	4GQ7_A	Flocculin; Carbohydrate binding domain, PA14 domain; HET: NAG; 2.53A {Saccharomyces pastorianus}	99.42	8.8e-11	9.9E-16	110.36	16%	0.226	177-385	1-224 (224)
	4CP0_A	EPITHELIAL ADHESIN 9; CELL ADHESION, LECTIN, TISSUE INVASION; HET: LAT; 2.15A {CANDIDA GLABRATA}	99.20	7.1e-09	8E-14	100.69	13%	0.141	155-385	7-287 (290)
	2XJP_A	FLOCCULATION PROTEIN FLO5; CELL ADHESION, GREENBEARD, PA14-DOMAIN, CARBOHYDRATE; HET: MAN, BMA; 0.95A {SACCHAROMYCES CEREVISIAE}	99.19	9.6e-09	1.1E-13	98.83	16%	0.192	161-384	1-258 (258)
	2XJT_A	FLOCCULATION PROTEIN FLO5; CELL ADHESION, GREENBEARD, SOCIAL INTERACTION; HET: BMA, MAN, GOL; 1.2A {SACCHAROMYCES CEREVISIAE}	99.10	2.5e-08	2.9E-13	96.00	16%	0.202	173-384	5-258 (258)
	6Y98_A	PA14 domain-containing protein; Epithelial Adhesin, CELL ADHESION; HET: LAT; 2.8A {Candida glabrata (strain ATCC 2001 / CBS 138 / JCM 3761 / NBRC 0622 / NRRL Y-65)}	99.09	4.5e-08	5.1E-13	95.39	13%	0.151	155-385	7-287 (290)
	6X7T_A	Antifreeze protein; Allose-MpPA14 complex, PA14 domain, carbohydrate-binding; HET: VDV, VDS; 1.0A {Marinomonas primoryensis}	98.84	1e-07	1.2E-12	87.70	15%	0.188	181-372	2-186 (193)
	6X7J_A	Antifreeze protein; fucose-MpPA14 complex, PA14 domain, carbohydrate-binding; HET: EDO, FUL, FUC; 0.97A {Marinomonas primoryensis}	98.61	4.3e-06	4.9E-11	76.53	14%	0.185	188-372	1-178 (182)
	6X7Y_A	Antifreeze protein; N-acetyl-glucosamine-MpPA14 complex, PA14 domain, carbohydrate-binding; HET: NAG, EDO, NDG; 1.0A {Marinomonas primoryensis}	98.61	4.3e-06	4.9E-11	76.53	14%	0.185	188-372	1-178 (182)
	6QE7_A	Uncharacterized protein; biomass sensing, cellulosome, sigma factors; 2.06A {Clostridium thermocellum}	98.29	0.0001	1.2E-09	71.48	13%	0.065	190-380	1-153 (291)
	6QE7_C	Uncharacterized protein; biomass sensing, cellulosome, sigma factors; 2.06A {Clostridium thermocellum}	98.21	0.00015	1.7E-09	70.31	12%	0.056	190-380	1-153 (291)
	3TEY_A	Protective antigen; protein transport, toxin; 2.12A {Bacillus anthracis}	98.37	2.3e-05	2.6E-10	85.39	11%	0.139	182-384	4-180 (715)
	6QDI_A	PA14 domain-containing protein; biomass sensing, cellulosome, sigma factors; 1.13A {Clostridium clariflavum}	98.16	0.00026	2.9E-09	68.87	15%	0.150	192-379	1-151 (295)
	2J42_A	C2 TOXIN COMPONENT-II; TOXIN, CLOSTRIDIUM BOTULINUM, C2-II; 3.13A {CLOSTRIDIUM BOTULINUM}	98.25	7.9e-05	8.9E-10	81.00	11%	0.012	178-381	4-170 (721)
	3TEW_A	Protective antigen; protein transport, toxin; HET: MXE; 1.45A {Bacillus anthracis}	98.24	5.7e-05	6.5E-10	82.33	12%	0.162	183-384	5-180 (715)
	4NAM_A	Protective antigen; anthrax, toxin, 5-fluorotryptophan, pore; 1.7A {Bacillus anthracis}	98.24	8.2e-05	9.3E-10	81.41	11%	0.132	183-383	7-179 (735)
	6SMS_A	Vegetative Insecticidal Protein 1Ac from; Bacillus thuringiensis, vegetative state insecticidal; HET: EDO; 1.47A {Bacillus thuringiensis}	98.18	6.8e-05	7.6E-10	81.91	12%	0.142	188-374	2-154 (724)
	7MJR_A	Vip4Da1 protein; Vegetative insecticidal protein, TOXIN; HET: SO4; 3.22A {Bacillus thuringiensis}	98.10	0.00013	1.4E-09	81.39	12%	0.164	184-375	6-153 (937)
	6M8M_A	Putative large adhesion protein (Lap); PA14 domain, adhesion protein, RTX; HET: BGC; 1.2A {Marinobacter hydrocarbonoclasticus ATCC 49840}	97.97	0.00024	2.7E-09	67.03	13%	0.082	166-370	11-211 (214)
	6O2N_J	ADP-ribosyltransferase binding component; CDTb, Clostridium, Toxin, Binary, difficile; 3.7A {Clostridioides difficile}	97.86	0.00065	7.4E-09	75.83	10%	0.082	163-384	26-223 (876)
	7KMP_A	Alpha-xylosidase; Glycoside Hydrolase Family 31, Xyloglucan; HET: GOL; 1.556A {Xanthomonas axonopodis pv. citri (strain 306)}	94.30	0.5	5.7E-06	55.38	11%	0.100	15-374	28-417 (988)
	3ABZ_B	Beta-glucosidase I (E.C.3.2.1.21); Glycoside hydrolase family3 beta-glucosidase, PA14; HET: MSE, GOL; 2.15A {Kluyveromyces marxianus}	89.78	5.3	6E-05	46.45	13%	0.111	177-378	378-591 (845)
	3ABZ_A	Beta-glucosidase I (E.C.3.2.1.21); Glycoside hydrolase family3 beta-glucosidase, PA14; HET: GOL; 2.15A {Kluyveromyces marxianus}	74.59	35	0.00039	40.06	14%	0.110	187-374	405-586 (845)
	5D0O_E	Outer membrane protein assembly factor; E.coli, Bacterial outer membrane beta; 2.9A {Escherichia coli}	40.84	40	0.00046	28.74	20%	0.169	1-26	1-25 (123)
	5XMZ_A	Effector protein PevD1; Verticillium, effector, PevD1, SIGNALING PROTEIN; 1.85A {Verticillium dahliae}	40.71	42	0.00048	30.41	13%	0.158	1-282	1-147 (155)
	6LYR_E	Outer membrane protein assembly factor; b-barrel assembly machinery (BAM) complex; 3.28A {Escherichia coli K-12}	38.97	47	0.00053	28.08	16%	0.143	1-26	1-25 (119)
	6LYQ_E	Outer membrane protein assembly factor; b-barrel assembly machinery (BAM) complex; 3.19A {Escherichia coli K-12}	34.67	61	0.00069	27.42	17%	0.160	1-24	1-23 (119)
	1C3H_B	30 KD ADIPOCYTE COMPLEMENT-RELATED PROTEIN; ACRP30 C1Q TNF TRIMER ALL-BETA; 2.1A {Mus musculus} SCOP: b.22.1.1	25.14	3.2e+02	0.0036	23.70	9%	0.042	230-372	19-137 (137)
	4I3G_A	Beta-glucosidase; PA14 Domain, beta-glucosidase, Macrolide antibiotic; HET: SO4, EDO, BGC, MPO; 1.4A {Streptomyces venezuelae}	23.15	4.7e+02	0.0053	31.22	12%	0.087	4-352	174-551 (829)
	4OUS_A	Caprin-2; C1q domain, Wnt signaling, SIGNALING; 1.05A {Danio rerio}	22.24	5.3e+02	0.006	22.65	12%	0.044	231-374	22-139 (143)
	2A3P_A	COG3005: Nitrate/TMAO reductases, membrane-bound tetraheme; Desulfovibrio, tetraheme cytochrome, cytochrome c3; HET: HEC; 2.3A {Desulfovibrio desulfuricans subsp. desulfuricans str.}	20.73	1.3e+02	0.0015	26.14	22%	0.192	1-27	1-31 (130)
	7AYL_A	Endo-1,4-beta-xylanase (E.C.3.2.1.8); Multidomain protein, carbohydrate binding domains; 1.80000321648A {uncultured bacterium}	20.38	1.5e+02	0.0017	29.48	14%	0.092	1-356	1-235 (237)
FUN_007104-T1
	2YIL_B	MICRONEME ANTIGEN L2; SUGAR BINDING PROTEIN, APPLE-DOMAIN TANDEM; HET: SO4, GOL; 1.95A {SARCOCYSTIS MURIS}	70.99	11	0.00013	33.29	11%	0.233	264-362	2-87 (138)
	2YIP_E	MICRONEME ANTIGEN L2; SUGAR BINDING PROTEIN, APPLE-DOMAIN TANDEM; HET: CL, GOL, YIO; 2.14A {SARCOCYSTIS MURIS}	70.99	11	0.00013	33.29	11%	0.233	264-362	2-87 (138)
	3HMT_B	Hepatocyte growth factor; HGF/SF, hormone/growth factor, Disulfide bond; 2.0A {Homo sapiens}	92.86	0.32	3.6E-06	42.04	20%	0.329	94-155	35-100 (101)
	3HMS_A	Hepatocyte growth factor; HGF/SF, hormone/growth factor, Disulfide bond; 1.7A {Homo sapiens}	92.83	0.33	3.7E-06	41.99	20%	0.358	94-155	35-100 (101)
	1HKY_A	MICRONEME PROTEIN 5 PRECURSOR; ADHESIN, PAN MODULE, EIMERIA TENELLA; NMR {EIMERIA TENELLA} SCOP: g.10.1.3	76.36	7.5	8.5E-05	32.61	17%	0.290	259-357	1-84 (86)
	2HGF_A	HEPATOCYTE GROWTH FACTOR; HEPATOCYTE GROWTH FACTOR, SCATTER FACTOR; NMR {Homo sapiens} SCOP: g.10.1.1	91.20	0.65	7.4E-06	39.76	13%	0.181	273-355	15-94 (97)
	2LL4_M	Micronemal protein 4; CELL ADHESION; HET: NAG, GAL; NMR {Toxoplasma gondii}	81.50	5.1	5.7E-05	32.89	13%	0.299	264-356	3-81 (82)
	6I44_A	Plasma kallikrein (E.C.3.4.21.34); Prekallikrein, activation, high molecular weight; HET: PEG, GOL, NAG, ACT, FMT, PE4; 1.36A {Homo sapiens}	46.35	54	0.00061	36.33	17%	0.275	76-355	16-184 (627)
	5I25_A	Coagulation factor XI (E.C.3.4.21.27), ASN-PRO-ILE-SER-ASP-PHE-PRO-ASP; Coagulation FXI, high molecular weight; HET: NAG; 2.85A {Homo sapiens}	45.56	52	0.00059	36.09	16%	0.320	271-372	2-107 (607)
	6I58_A	Coagulation factor XI (E.C.3.4.21.27); Prekallikrein, activation, high molecular weight; HET: NAG; 2.6A {Homo sapiens}	45.56	52	0.00059	36.09	16%	0.320	271-372	2-107 (607)
	5EOK_A	Coagulation factor XI (E.C.3.4.21.27), P39; Human, Plasma, Coagulation FXI, complex; HET: FUC, NAG; 2.8A {Homo sapiens}	48.45	39	0.00044	36.97	16%	0.201	58-327	211-553 (606)
	2J8J_B	COAGULATION FACTOR XI (E.C.3.4.21.27); PROTEASE, HYDROLASE, GLYCOPROTEIN, POLYMORPHISM, SERINE; NMR {HOMO SAPIENS}	75.84	8.2	9.3E-05	32.12	18%	0.285	270-358	9-89 (90)
	4A5V_A	MICRONEMAL PROTEIN 4; ADHESION; NMR {TOXOPLASMA GONDII}	62.83	21	0.00024	32.83	16%	0.311	252-374	41-151 (161)
	2QJ2_A	Hepatocyte growth factor; HGF/SF, HORMONE/GROWTH FACTOR, HORMONE; HET: SO4; 1.81A {Homo sapiens} SCOP: g.10.1.1, g.14.1.1	49.05	40	0.00045	33.22	16%	0.283	78-360	5-184 (184)
	5CP9_A	Hepatocyte growth factor; HGF/SF, NK1 fragment, fragment based; HET: 6O5; 1.9A {Homo sapiens}	44.04	41	0.00047	33.07	16%	0.274	79-361	4-183 (183)
	7MOB_B	Hepatocyte growth factor, Hepatocyte growth; c-MET, HGF, receptor tyrosine kinase; 5.0A {Homo sapiens}	41.15	1e+02	0.0012	31.30	16%	0.228	1-361	1-210 (210)
	4D3C_A	HEPATOCYTE GROWTH FACTOR, SFN68 FAB; PROTEIN BINDING; 2.62A {ORYCTOLAGUS CUNICULUS}	36.13	60	0.00068	32.36	17%	0.277	79-361	21-193 (193)
	1BHT_A	HEPATOCYTE GROWTH FACTOR, 4-(2-HYDROXYETHYL)-1-PIPERAZINE ETHANESULFONIC; HEPARIN-BINDING DOMAIN, KRINGLE, C-MET RECEPTOR; HET: EPE, SO4; 2.0A {Homo sapiens} SCOP: g.10.1.1, g.14.1.1	40.64	61	0.00069	31.58	16%	0.277	94-361	26-176 (176)
	3SP8_A	Hepatocyte growth factor; kringle domain, MET Tyrosine Kinase; HET: SO4, MRD, MES; 1.86A {Homo sapiens}	26.35	1.1e+02	0.0013	31.66	16%	0.273	78-361	5-242 (264)
	3SP8_B	Hepatocyte growth factor; kringle domain, MET Tyrosine Kinase; HET: MES, SO4, MRD; 1.86A {Homo sapiens}	26.35	1.1e+02	0.0013	31.66	15%	0.266	78-361	5-242 (264)
	6STX_C	Kelch domain-containing protein; Copper radical oxidase, 5-hydroxymethylfurfural, benzyl; HET: PG4, NAG; 1.9A {Colletotrichum graminicola (strain M1.001 / M2 / FGSC 10212)}	34.07	88	0.001	35.86	18%	0.246	253-382	3-131 (714)
	7MOA_D	Hepatocyte growth factor, Hepatocyte growth; c-MET, HGF, receptor tyrosine kinase; HET: SGN, IDS;{Homo sapiens}	23.70	1.4e+02	0.0016	35.24	16%	0.211	1-333	1-333 (728)
	1I8N_A	ANTI-PLATELET PROTEIN; PAN MODULE, toxin; HET: ROP; 2.2A {Haementeria officinalis} SCOP: g.10.1.2	24.66	3.5e+02	0.0039	25.94	18%	0.349	230-356	8-126 (126)
	5GYY_B	S-receptor kinase SRK9, S-locus protein; plant receptor, ligand, PLANT PROTEIN; HET: NAG; 2.351A {Brassica rapa subsp. oleifera}	21.09	2.3e+02	0.0026	30.45	13%	0.160	252-350	269-396 (405)
	6KYW_B	Receptor protein kinase SRK8, S; Ligand-receptor complex, PLANT PROTEIN; HET: NAG; 2.60112735603A {Brassica campestris}	22.46	1.9e+02	0.0022	31.47	16%	0.232	253-350	301-427 (443)
FUN_008700-T1
	3QS9_E	SL cytokine, FL cytokine receptor; immunoglobulin-like domain, four-helical bundle cytokine; 7.8A {Homo sapiens}	15.85	7.6e+02	0.0086	24.82	14%	0.144	139-268	58-186 (527)
	5D6D_C	Ig gamma-1 chain C region; ADCC, Immune system, IgG; HET: FUC, FUL, MAN, NAG, BMA, GAL; 3.13A {Homo sapiens}	15.63	2.8e+02	0.0032	23.33	10%	-0.054	1-260	1-239 (240)
	6ISB_A	CD226 antigen; CD226, DNAM-1, IMMUNE SYSTEM; 2.5A {Homo sapiens}	15.43	1.1e+03	0.012	20.01	8%	0.052	142-281	25-192 (232)
	1Z8Y_A	Spike glycoprotein E1, Spike glycoprotein; icosahedral enveloped virus, Icosahedral virus; 9.0A {Sindbis virus}	14.26	3.9e+02	0.0044	27.81	15%	0.265	158-269	5-100 (290)
	3MJG_X	Platelet-derived growth factor subunit B; protein-protein complex, growth factor-receptor complex; HET: NAG, NDG; 2.3A {Homo sapiens}	13.74	1.3e+03	0.015	20.62	7%	-0.091	139-269	12-142 (289)
	4OFD_B	Kin of IRRE-like protein 1; Immunoglobulin superfamily, Cell adhesion, Kidney; HET: NAG, BMA; 3.94A {Mus musculus}	13.64	1.3e+03	0.015	20.08	11%	0.033	138-282	19-175 (214)
	6VYV_A	E1 glycoprotein, E2 glycoprotein, Fab; virus, monoclonal antibody, complex, VIRAL; 6.33A {Ross river virus (strain T48)}	12.92	4.3e+02	0.0048	28.68	14%	0.168	160-281	7-123 (393)
	1I9W_A	FUSION PROTEIN E1; envelope glycoprotein, virus, membrane fusion; 3.0A {Semliki forest virus} SCOP: b.1.18.4, f.10.1.1	12.47	4.2e+02	0.0047	28.70	12%	0.132	160-275	7-113 (390)
	3N40_F	P62 envelope glycoprotein, E1 envelope; VIRAL PROTEIN, IMMATURE HETERODIMER, ALPHAVIRUS; HET: NDG, NAG, ACT; 2.17A {Chikungunya virus}	12.44	4.3e+02	0.0048	28.67	16%	0.154	154-278	2-122 (393)
	3P40_A	Neurofascin; Ig domains, CELL ADHESION; HET: NAG; 3.2A {Homo sapiens}	12.28	1.1e+03	0.012	21.54	15%	0.205	144-281	239-372 (404)
FUN_007889-T1
	4XUP_A	CBM22-2-CBM22-2 (E.C.3.2.1.8), CBM22-2 (E.C.3.2.1.8); Binding Site, Carbohydrates, Enzyme Stability; HET: CA, GOL; 2.43A {Paenibacillus barcinonensis}	97.52	0.005	5.7E-08	65.11	11%	0.064	34-214	155-334 (334)
	4XUP_F	CBM22-2-CBM22-2 (E.C.3.2.1.8), CBM22-2 (E.C.3.2.1.8); Binding Site, Carbohydrates, Enzyme Stability; HET: CA, GOL; 2.43A {Paenibacillus barcinonensis}	97.04	0.036	4.1E-07	58.82	12%	0.068	38-214	158-334 (334)
	2W5F_A	ENDO-1,4-BETA-XYLANASE Y (E.C.3.2.1.8); CELLULOSOME, GLYCOSIDASE, XYLAN DEGRADATION, HYDROLASE; HET: ACT, XYP, CD; 1.9A {CLOSTRIDIUM THERMOCELLUM}	97.81	0.001	1.2E-08	76.34	12%	0.046	38-217	10-174 (540)
	2WZE_B	ENDO-1,4-BETA-XYLANASE Y (E.C.3.2.1.8); HYDROLASE, XYLAN DEGRADATION, CELLULOSOME, GLYCOSIDASE; HET: GOL, MSE, PO4, XYP; 2.5A {CLOSTRIDIUM THERMOCELLUM}	97.85	0.00088	9.9E-09	76.77	12%	0.046	39-217	11-174 (540)
	1H6Y_A	ENDO-1,4-BETA-XYLANASE Y; XYLAN DEGRADATION, HYDROLASE, GLYCOSIDASE; 2.2A {CLOSTRIDIUM THERMOCELLUM} SCOP: b.18.1.7	98.04	0.00041	4.7E-09	66.17	7%	0.059	45-217	2-161 (170)
	6YF6_A	Galactose-binding lectin; EclA C-terminal domain, SUGAR BINDING; HET: SFU; 2.0A {Enterobacter cloacae subsp. cloacae (strain ATCC 13047 / DSM 30054 / NBRC 13535 / NCDC 279-56)}	98.01	0.00098	1.1E-08	62.02	17%	0.216	470-625	2-144 (144)
	2ZEZ_A	S-layer associated multidomain endoglucanase; Family 16 carbohydrate binding module-2; 1.9A {Thermoanaerobacterium polysaccharolyticum}	97.67	0.0037	4.1E-08	55.82	17%	0.115	54-212	1-144 (144)
	6A8X_A	aromatic prenyltransferase; prenyltransferase, TRANSPORT PROTEIN; 2.35A {Fischerella ambigua}	97.57	0.0026	3E-08	67.04	14%	0.106	41-215	19-224 (225)
	2WYS_B	ENDO-1,4-BETA-XYLANASE Y (E.C.3.2.1.8); HYDROLASE, XYLAN DEGRADATION, CELLULOSOME, GLYCOSIDASE; HET: XYP, PO4; 2.75A {CLOSTRIDIUM THERMOCELLUM}	97.85	0.0007	7.9E-09	77.42	12%	0.039	39-216	11-173 (540)
	5WPS_A	12-epi-hapalindole C/U synthase; isomerase, cyclase; 1.389A {Fischerella sp. ATCC 43239}	97.47	0.0045	5.1E-08	65.34	11%	0.081	37-215	16-224 (225)
	2ZEZ_C	S-layer associated multidomain endoglucanase; Family 16 carbohydrate binding module-2; 1.9A {Thermoanaerobacterium polysaccharolyticum}	97.76	0.0022	2.4E-08	57.28	16%	0.150	54-212	1-144 (144)
	6J03_A	12-epi-hapalindole U synthase; prenyltransferase, mutation, TRANSFERASE; HET: 0HZ; 1.48A {Fischerella ambigua UTEX 1903}	97.85	0.0019	2.1E-08	66.71	16%	0.118	468-628	1-199 (200)
	2XOM_A	ARABINOGALACTAN ENDO-1,4-BETA-GALACTOSIDASE; HYDROLASE, GALACTAN, CARBOHYDRATE-BINDING MODULE, GLYCOSIDE; HET: GAL; 0.95A {THERMOTOGA MARITIMA}	97.59	0.0061	6.9E-08	57.07	9%	0.058	46-213	4-152 (152)
	2XON_L	ARABINOGALACTAN ENDO-1,4-BETA-GALACTOSIDASE; HYDROLASE, GALACTAN, CARBOHYDRATE-BINDING MODULE, GLYCOSIDE; HET: SO4, EDO, GAL; 1.4A {THERMOTOGA MARITIMA}	97.59	0.0061	6.9E-08	57.07	9%	0.058	46-213	4-152 (152)
	5YVL_D	cyclase; prenyltransferase, TRANSFERASE; HET: PG0; 2.059A {Fischerella sp. ATCC 43239}	97.32	0.0081	9.1E-08	63.53	11%	0.097	20-215	4-224 (225)
	1CX1_A	ENDOGLUCANASE C; CELLULOSE-BINDING DOMAIN, CELLOOLIGOSACHARIDES, CELLULASE, PROTEIN-; NMR {Cellulomonas fimi} SCOP: b.18.1.14	97.32	0.011	1.3E-07	55.13	9%	0.015	44-214	1-153 (153)
	4D0Q_A	HYALURONATE LYASE (E.C.4.2.2.1); LYASE, HYALURONAN BINDING CARBOHYDRATE BINDING; HET: EDO; 1.2A {STREPTOCOCCUS PNEUMONIAE TIGR4}	97.70	0.0026	2.9E-08	60.06	11%	0.117	54-222	1-166 (169)
	6A98_B	aromatic prenyltransferase; prenyltransferase, TRANSFERASE; HET: BOG; 1.82A {Fischerella ambigua}	97.57	0.0056	6.3E-08	64.60	15%	0.137	39-215	15-222 (223)
	6A9F_A	aromatic prenyltransferase; prenyltransferase, TRANSFERASE; HET: 9BF; 1.7A {Mastigocladus laminosus UTEX LB 1931}	97.57	0.0056	6.3E-08	64.60	15%	0.137	39-215	15-222 (223)
	1DYO_A	ENDO-1,4-BETA-XYLANASE Y; CARBOHYDRATE-BINDING MODULE, XYLAN-BINDING, XYLANASE; HET: MSE; 2.1A {CLOSTRIDIUM THERMOCELLUM} SCOP: b.18.1.7	97.67	0.0052	5.9E-08	57.33	7%	0.076	44-215	1-159 (160)
	4XUN_C	CBM22-2 domain (E.C.3.2.1.8); Binding Site, Carbohydrates, Enzyme Stability; 1.75A {Paenibacillus barcinonensis}	97.75	0.0061	6.9E-08	59.82	11%	0.100	462-628	3-176 (181)
	4XUR_A	CBM22-2 domain (E.C.3.2.1.8 ); Binding Site, Carbohydrates, Enzyme Stability; HET: XYP; 1.67A {Paenibacillus barcinonensis}	97.75	0.0061	6.9E-08	59.82	11%	0.100	461-628	2-176 (181)
	2ZEX_B	S-layer associated multidomain endoglucanase; Family 16 CBM-1 cellopentaose complex; HET: BGC; 1.2A {Thermoanaerobacterium polysaccharolyticum}	97.58	0.0079	9E-08	54.07	21%	0.287	467-626	1-147 (147)
	5YVK_A	cyclase; prenyltransferase, TRANSFERASE; HET: 0HZ; 1.292A {Fischerella ambigua UTEX 1903}	97.34	0.0075	8.5E-08	63.73	11%	0.099	20-215	4-224 (225)
	4BJ0_A	XYLANASE (E.C.3.2.1.8); HYDROLASE, XYLOGLUCAN, CBM4-2, X2 L110F; HET: BGC, XYS, GLC; 1.0A {RHODOTHERMUS MARINUS}	97.47	0.011	1.2E-07	56.69	9%	0.064	55-220	1-174 (176)
	3OEA_A	S-layer associated multidomain endoglucanase; Carbohydrate Binding Domain, Cellopentaose, HYDROLASE; HET: BGC, GLC; 1.35A {Caldanaerobius polysaccharolyticus}	97.57	0.0081	9.1E-08	53.62	22%	0.317	468-626	1-146 (146)
	4XUO_A	CBM22; Binding Site, Carbohydrates, Enzyme Stability; 1.7A {Paenibacillus barcinonensis}	97.59	0.0093	1.1E-07	55.01	9%	0.054	43-214	1-158 (159)
	1ULP_A	ENDOGLUCANASE C; CELLULOSE DEGRADATION, CELLULOSE-BINDING DOMAIN, HYDROLASE; NMR {Cellulomonas fimi} SCOP: b.18.1.14	96.59	0.047	5.3E-07	51.48	15%	0.105	55-215	1-152 (152)
	1K42_A	XYLANASE (E.C.3.2.1.8); beta-sandwich formed by 11 strands.; NMR {Rhodothermus marinus} SCOP: b.18.1.14	97.45	0.018	2.1E-07	54.17	15%	0.181	470-627	1-168 (168)
	1GU3_A	ENDOGLUCANASE C (E.C.3.2.1.4); CARBOHYDRATE-BINDING MODULE, CARBOHYDRATE BINDING MODULE; HET: BGC; 2.3A {CELLULOMONAS FIMI} SCOP: b.18.1.14	96.82	0.031	3.5E-07	52.50	14%	0.079	55-212	1-149 (149)
	3K4Z_A	Glycoside hydrolase family 9; cellulase, CbhA, Clostridium thermocellum, CBM4; HET: XGP, CBI; 2.11A {Clostridium thermocellum DSM 4150}	97.17	0.025	2.9E-07	59.96	13%	0.080	41-565	5-279 (289)
	1GUI_A	LAMINARINASE 16A; CARBOHYDRATE BINDING MODULE, CBM, GLUCAN; HET: GOL, BGC; 1.9A {THERMOTOGA MARITIMA} SCOP: b.18.1.14	97.23	0.019	2.1E-07	53.54	12%	0.172	57-212	1-155 (155)
	3P6B_A	Cellulose 1,4-beta-cellobiosidase (E.C.3.2.1.91); beta-sandwich, carbohydrate binding, SUGAR BINDING; HET: ACT, GOL, SO4; 2.0A {Clostridium thermocellum}	97.17	0.043	4.8E-07	55.14	11%	0.153	458-628	22-196 (205)
	5A57_A	ENDO-ALPHA-N-ACETYLGALACTOSAMINIDASE; HYDROLASE, ENDO-BETA-N-ACETYLGALACTOSAMINIDASE, GLYCOSIDE HYDROLASE FAMILY; HET: GAL, CIT, EDO, 5G0; 1.46A {STREPTOCOCCUS PNEUMONIAE}	69.02	70	0.00079	42.84	9%	-0.016	40-222	896-1113(1117)
	6YRF_C	Vegetative insecticidal protein; Toxin, Vip3, Bt toxin;{Bacillus thuringiensis}	96.87	0.043	4.9E-07	67.07	13%	0.082	17-623	525-802 (803)
	4Q8K_A	Alginase; Alginate Lyase, Lyase; HET: SO4; 1.646A {Pseudoalteromonas}	96.37	0.13	1.5E-06	58.44	12%	0.140	56-627	1-363 (375)
	6TFJ_B	Vegetative insecticidal protein; Vip3Aa, toxin, protoxin, beta prism;{Bacillus thuringiensis}	96.91	0.048	5.4E-07	66.83	15%	0.191	18-624	505-789 (789)
	3ECQ_B	Endo-alpha-N-acetylgalactosaminidase (E.C.3.2.1.97); Distorted (Beta/Alpha)8 (TIM) barrel glycoside; HET: GOL; 2.9A {Streptococcus pneumoniae}	40.07	1.4e+03	0.016	32.87	13%	0.063	55-624	817-1351(1531)
	6VLS_D	Maltodextrin-binding protein,Vip3Aa; Bacillus thuringiensis, Vip3A, biological control; HET: PEG; 3.2A {Escherichia coli}	49.26	3.5e+02	0.0039	36.11	15%	0.061	53-210	835-966 (966)
	6V1V_C	Vegetative insecticidal protein; insecticidal protein Bacillus thuringiensis pore; 3.189A {Bacillus thuringiensis}	96.38	0.14	1.6E-06	62.74	13%	0.052	15-624	520-796 (796)
	2ZXQ_A	Endo-alpha-N-acetylgalactosaminidase (E.C.3.2.1.97); Broken TIM barrel, Glycosidase, Hydrolase; HET: MPD; 2.0A {Bifidobacterium longum}	85.34	18	0.00021	48.88	13%	0.071	55-621	561-1101(1376)
	4QPW_A	Putative glycosyl hydrolase family 10; Carbohydrate-Binding Module (CBM), hydrolase; HET: XYP; 1.14A {Bacteroides intestinalis DSM 17393}	91.42	8	9.1E-05	37.49	10%	-0.004	472-626	3-142 (142)
	4MGQ_A	Glycosyl hydrolase family 10; Endo-xylanase, HYDROLASE; 1.68A {Prevotella bryantii}	83.96	41	0.00046	34.01	14%	0.118	504-628	10-125 (168)
	7KWB_A	BtSGBP-B; CBM, SUGAR BINDING PROTEIN, lectin; 2.6A {Bacteroides thetaiotaomicron}	74.50	1e+02	0.0011	36.45	9%	-0.025	483-628	151-283 (459)
	5X7O_A	Glycoside hydrolase family 31 alpha-glucosidase; glydoside hydrolase family 31, carbohydrate-binding; HET: MES, EDO, MG, SO4; 2.0A {Paenibacillus sp. 598K}	20.64	2.6e+03	0.029	29.05	15%	0.086	1-628	490-1102(1263)
	5X7P_A	Glycoside hydrolase family 31 alpha-glucosidase; glydoside hydrolase family 31, carbohydrate-binding; HET: EDO, GLC, AC1, MG, SO4, MES; 2.4A {Paenibacillus sp. 598K}	20.64	2.6e+03	0.029	29.05	15%	0.079	1-628	490-1102(1263)
	5X7Q_B	Glycoside hydrolase family 31 alpha-glucosidase; glydoside hydrolase family 31, carbohydrate-binding; HET: SO4, AC1, EDO, MES, BGC, GLC, MG; 1.95A {Paenibacillus sp. 598K}	20.64	2.6e+03	0.029	29.05	15%	0.079	1-628	490-1102(1263)
	6ZPZ_AAA	Endoglucanase 1 (E.C.3.2.1.4); arabinofuranosidse, glycosidase, GH51, HYDROLASE, cyclophellitol; HET: NAG, BMA, LX5; 1.71A {Meripilus giganteus}	88.48	7	8E-05	47.19	9%	0.099	50-238	30-233 (627)
	6ZPV_AAA	Endoglucanase 1 (E.C.3.2.1.4); arabinofuranosidse, glycosidase, GH51, HYDROLASE; HET: NAG, MAN, GOL, BMA, SO4, ACT; 1.2A {Meripilus giganteus}	86.79	41	0.00046	41.17	16%	0.110	457-628	21-202 (627)
	1WMX_A	COG3291: FOG: PKD repeat; CBM30, Carbohydrate Binding Module Family30; 2.0A {Clostridium thermocellum} SCOP: b.18.1.24	79.29	83	0.00094	34.11	13%	0.172	468-628	2-182 (205)
	5L73_B	Neuropilin-1; MAM domain, Dimerisation domain, Neuropilin; HET: TAM, BCN; 2.24A {Homo sapiens}	83.79	39	0.00044	33.79	11%	0.074	53-217	15-181 (192)
	5VJ4_A	PR-1 protein; Relapsing fever, LIPID BINDING PROTEIN; HET: SO4, MSE; 2.8A {Borrelia turicatae}	82.38	9.2	0.0001	44.27	14%	0.165	228-337	8-98 (375)
	3SEE_A	Hypothetical sugar binding protein; Galactose-binding domain-like, Structural Genomics, Joint; 1.25A {Bacteroides thetaiotaomicron}	61.24	3.9e+02	0.0044	29.63	17%	0.193	465-626	3-222 (222)
	4W8J_A	Cry1Ac insecticidal protein; toxin, insecticidal, pore forming, protoxin; 2.78A {Bacillus thuringiensis serovar kurstaki str. HD73}	56.75	55	0.00063	43.98	11%	0.042	34-628	667-1164(1184)
	5OJ2_B	MAM domain-containing glycosylphosphatidylinositol anchor protein; neuroligin-neurexin, synapse formation, austism spectrum; HET: BMA, MSE, NAG, MAN; 3.2A {Gallus gallus}	73.15	55	0.00063	40.12	15%	0.168	10-216	682-894 (910)
	6BQM_A	serine protease VesC (E.C.3.4.21.-); VC1649, trypsin-like domain, Ig-like domain; 2.2A {Vibrio cholerae serotype O1 (strain ATCC 39541 / Classical Ogawa 395 / O395)}	67.06	80	0.0009	37.52	13%	0.048	66-226	380-501 (506)
	1WMX_B	COG3291: FOG: PKD repeat; CBM30, Carbohydrate Binding Module Family30; 2.0A {Clostridium thermocellum} SCOP: b.18.1.24	66.23	1.9e+02	0.0022	31.20	11%	-0.069	54-227	19-195 (205)
	3M1H_D	Lysine specific cysteine protease; beta jelly roll barrel, cleaved; 1.56A {Porphyromonas gingivalis}	65.05	77	0.00087	31.59	13%	0.092	55-212	2-178 (178)
	3S30_A	Hypothetical glycoside hydrolase; Galactose-binding domain-like, Structural Genomics, Joint; HET: MSE; 2.46A {Bacteroides vulgatus}	63.73	1.6e+02	0.0019	34.06	13%	0.063	4-215	47-353 (354)
	4ITC_A	Lys-gingipain W83 (E.C.3.4.22.47); beta sandwich, cleaved adhesin family; HET: GAI, GOL; 1.55A {Porphyromonas gingivalis}	63.62	1.1e+02	0.0012	30.32	14%	0.102	57-213	2-173 (173)
	3S30_B	Hypothetical glycoside hydrolase; Galactose-binding domain-like, Structural Genomics, Joint; 2.46A {Bacteroides vulgatus}	55.67	2.7e+02	0.003	32.44	14%	0.073	12-216	54-354 (354)
	3HBZ_A	putative glycoside hydrolase; Structural genomics, Joint Center for; HET: CAC, PEG, P6G; 2.05A {Bacteroides thetaiotaomicron VPI-5482}	53.23	3.2e+02	0.0036	31.67	11%	0.055	53-214	92-341 (342)
	4HET_A	HYPOTHETICAL GLYCOSIDE HYDROLASE; Galactose-binding domain-like, xylanase, PF13201 family; HET: MSE; 2.1A {Bacteroides thetaiotaomicron}	51.99	2.7e+02	0.003	32.50	12%	0.026	38-213	85-360 (360)
	1WKY_A	endo-beta-1,4-Mannanase; TIM BARREL, CATALYTIC DOMAIN, CBM; 1.65A {Bacillus sp.} SCOP: b.18.1.31, c.1.8.3	41.98	8.5e+02	0.0096	28.66	13%	0.087	332-624	218-464 (464)
	2C26_A	ENDOGLUCANASE; HYDROLASE, CELLULASE CTCEL9D-CEL44A, PKD DOMAIN; HET: EDO; 2.1A {CLOSTRIDIUM THERMOCELLUM}	44.06	3.1e+02	0.0035	29.75	14%	0.083	57-215	97-258 (260)
	4JRL_A	putative glycoside hydrolase; Galactose-binding domain-like, PF13201 family, Structural; HET: GOL; 2.1A {Bacteroides ovatus}	43.86	4.7e+02	0.0054	30.60	11%	0.011	32-213	70-356 (356)
	3KM5_B	Lysine specific cysteine protease; beta jelly roll barrel, cleaved; 1.4A {Porphyromonas gingivalis}	42.86	5.6e+02	0.0063	25.98	11%	0.022	56-213	2-180 (180)
	4GWM_A	Meprin A subunit beta (E.C.3.4.24.63); Mulidomain structure, Hydrolase; HET: NAG, MAN, FUC, BMA; 1.85A {Homo sapiens}	39.17	5.4e+02	0.0062	31.61	9%	-0.064	56-229	238-416 (592)
	1OF3_A	BETA-MANNOSIDASE; HYDROLASE/CARBOHYDRATE BINDING, MANNAN BINDING, CARBOHYDRATE; 2.0A {THERMOTOGA MARITIMA} SCOP: b.18.1.18	37.11	8.3e+02	0.0094	26.30	8%	0.006	55-215	8-178 (179)
	1OH4_A	BETA-MANNOSIDASE; HYDROLASE, CARBOHYDRATE BINDING MODULE, MANNAN; HET: GOL, BMA, GLA; 1.35A {THERMOTOGA MARITIMA} SCOP: b.18.1.18	37.11	8.3e+02	0.0094	26.30	8%	0.013	55-215	8-178 (179)
	2DCJ_B	xylanase J (E.C.3.2.1.8); family 11, Xylan Binding Domain; HET: MPD, GOL; 2.24A {Bacillus sp.}	36.62	1.2e+03	0.014	27.98	6%	0.030	55-210	181-354 (354)
	6ZBC_A	Precursor of the major merozoite; Merozoite surface protein 1, malaria; 3.1A {Plasmodium falciparum}	32.78	1.9e+02	0.0021	34.12	25%	0.421	223-358	32-118 (717)
	6ZBG_A	Precursor of the major merozoite; Merozoite surface protein 1, malaria; 3.2A {Plasmodium falciparum}	32.78	1.9e+02	0.0021	34.12	25%	0.421	223-358	32-118 (717)
	6KLO_B	PROTEIN; Bacterial binary toxin, Protein translocation; HET: CA; 2.8A {Clostridium perfringens}	32.44	7e+02	0.0079	32.31	12%	0.051	19-618	355-662 (666)
	6ZBJ_C	Precursor of the major merozoite; Merozoite surface protein 1, malaria; 3.3A {Plasmodium falciparum}	30.78	2.1e+02	0.0024	34.42	25%	0.444	223-358	32-118 (891)
	2CDP_A	BETA-AGARASE 1; CARBOHYDRATE-BINDING MODULE, HYDROLASE; HET: GAL, EDO, AAL; 1.59A {SACCHAROPHAGUS DEGRADANS}	30.27	8e+02	0.009	24.00	14%	0.024	91-211	56-160 (160)
	2CDP_C	BETA-AGARASE 1; CARBOHYDRATE-BINDING MODULE, HYDROLASE; HET: AAL, EDO, GAL; 1.59A {SACCHAROPHAGUS DEGRADANS}	30.27	8e+02	0.009	24.00	14%	0.024	91-211	56-160 (160)
	7MJR_A	Vip4Da1 protein; Vegetative insecticidal protein, TOXIN; HET: SO4; 3.22A {Bacillus thuringiensis}	28.98	6.2e+02	0.007	34.12	14%	0.094	31-608	556-928 (937)
	6KKA_B	Endo-1,4-beta-xylanase (E.C.3.2.1.8); GH11, xylanase, enzyme, hydrolase; HET: MPD, EPE, CIT, GOL; 2.36A {Bacillus sp. 41M-1}	27.21	1.6e+03	0.018	26.61	8%	0.054	55-210	154-327 (327)
	3KM5_A	Lysine specific cysteine protease; beta jelly roll barrel, cleaved; 1.4A {Porphyromonas gingivalis}	26.90	2.2e+02	0.0025	28.86	10%	0.008	56-213	2-180 (180)
	6UWI_C	ADP-ribosyltransferase binding component; Translocase, TOXIN; HET: CA; 3.7A {Clostridioides difficile}	24.86	6.8e+02	0.0077	32.39	13%	0.054	59-618	409-663 (667)
	6UWT_C	ADP-ribosyltransferase binding component; CDTb, translocase, tetradecamer, TOXIN; HET: CA;{Clostridioides difficile}	24.86	6.8e+02	0.0077	32.39	12%	0.071	8-627	342-667 (667)
	6TBA_FD	Hub protein Rcc01696, Distal tail; "virion", "horizontal gene transfer", "gene; HET: SF4; 4.54A {Rhodobacter capsulatus SB 1003}	23.79	1.7e+03	0.02	25.80	12%	0.038	15-215	34-257 (325)
	6TSU_F3	Major capsid protein Rcc01687, Uncharacterized; "capsid", "jelly roll", "spike", "HK97"; 3.42A {Rhodobacter capsulatus DE442}	23.79	1.7e+03	0.02	25.80	12%	0.038	15-215	34-257 (325)
	6O2N_J	ADP-ribosyltransferase binding component; CDTb, Clostridium, Toxin, Binary, difficile; 3.7A {Clostridioides difficile}	22.00	7.4e+02	0.0084	33.20	13%	0.095	19-626	565-875 (876)
	2ZZJ_A	Glucuronan lyase A (E.C.4.2.2.14); beta-jelly roll, Lyase; HET: CIT; 1.8A {Trichoderma reesei}	21.95	1.5e+03	0.017	24.29	9%	-0.020	17-218	16-233 (238)
	1PMH_X	beta-1,4-mannanase (E.C.3.2.1.78); jellyroll beta-sandwich, HYDROLASE; HET: BMA, EDO, MAN; 1.06A {Caldicellulosiruptor saccharolyticus} SCOP: b.18.1.18	21.91	2e+02	0.0023	30.59	9%	0.029	57-214	5-185 (185)
	1PMJ_X	beta-1,4-mannanase (E.C.3.2.1.78); jellyroll beta-sandwich, HYDROLASE; 1.55A {Caldicellulosiruptor saccharolyticus} SCOP: b.18.1.18	21.91	2e+02	0.0023	30.59	9%	0.029	57-214	5-185 (185)
	4YU5_B	Immune inhibitor A2 peptidase; hydrolase, metallopeptidase, metzincin; HET: MSE, KH2, GOL; 2.9A {Bacillus cereus var. anthracis (strain CI)}	20.10	1.1e+03	0.012	31.30	7%	-0.011	61-621	374-751 (756)
	4YU6_A	Immune inhibitor A2 peptidase; hydrolase, metallopeptidase, metzincin; 2.6A {Bacillus cereus var. anthracis (strain CI)}	20.07	1.9e+03	0.021	29.23	9%	0.070	505-628	439-566 (756)
FUN_002344-T1
	1H6Y_A	ENDO-1,4-BETA-XYLANASE Y; XYLAN DEGRADATION, HYDROLASE, GLYCOSIDASE; 2.2A {CLOSTRIDIUM THERMOCELLUM} SCOP: b.18.1.7	98.41	0.00011	1.3E-09	59.06	17%	0.174	134-307	2-163 (170)
	2WYS_B	ENDO-1,4-BETA-XYLANASE Y (E.C.3.2.1.8); HYDROLASE, XYLAN DEGRADATION, CELLULOSOME, GLYCOSIDASE; HET: XYP, PO4; 2.75A {CLOSTRIDIUM THERMOCELLUM}	98.33	0.00011	1.2E-09	70.80	14%	0.172	118-307	1-176 (540)
	2W5F_A	ENDO-1,4-BETA-XYLANASE Y (E.C.3.2.1.8); CELLULOSOME, GLYCOSIDASE, XYLAN DEGRADATION, HYDROLASE; HET: ACT, XYP, CD; 1.9A {CLOSTRIDIUM THERMOCELLUM}	98.27	0.00018	2E-09	69.43	14%	0.169	118-306	1-175 (540)
	2WZE_B	ENDO-1,4-BETA-XYLANASE Y (E.C.3.2.1.8); HYDROLASE, XYLAN DEGRADATION, CELLULOSOME, GLYCOSIDASE; HET: GOL, MSE, PO4, XYP; 2.5A {CLOSTRIDIUM THERMOCELLUM}	98.24	0.00022	2.5E-09	68.79	14%	0.173	118-306	1-175 (540)
	4XUP_A	CBM22-2-CBM22-2 (E.C.3.2.1.8), CBM22-2 (E.C.3.2.1.8); Binding Site, Carbohydrates, Enzyme Stability; HET: CA, GOL; 2.43A {Paenibacillus barcinonensis}	97.78	0.0052	5.9E-08	55.29	14%	0.148	130-302	161-334 (334)
	2ZEZ_A	S-layer associated multidomain endoglucanase; Family 16 carbohydrate binding module-2; 1.9A {Thermoanaerobacterium polysaccharolyticum}	98.19	0.00052	5.8E-09	52.66	11%	0.132	138-300	1-144 (144)
	2XOM_A	ARABINOGALACTAN ENDO-1,4-BETA-GALACTOSIDASE; HYDROLASE, GALACTAN, CARBOHYDRATE-BINDING MODULE, GLYCOSIDE; HET: GAL; 0.95A {THERMOTOGA MARITIMA}	98.14	0.0011	1.3E-08	52.10	16%	0.223	133-301	2-152 (152)
	2XON_L	ARABINOGALACTAN ENDO-1,4-BETA-GALACTOSIDASE; HYDROLASE, GALACTAN, CARBOHYDRATE-BINDING MODULE, GLYCOSIDE; HET: SO4, EDO, GAL; 1.4A {THERMOTOGA MARITIMA}	98.14	0.0011	1.3E-08	52.10	16%	0.223	133-301	2-152 (152)
	2ZEZ_C	S-layer associated multidomain endoglucanase; Family 16 carbohydrate binding module-2; 1.9A {Thermoanaerobacterium polysaccharolyticum}	98.12	0.00088	1E-08	51.36	11%	0.122	138-300	1-144 (144)
	4XUN_C	CBM22-2 domain (E.C.3.2.1.8); Binding Site, Carbohydrates, Enzyme Stability; 1.75A {Paenibacillus barcinonensis}	98.07	0.002	2.3E-08	52.68	13%	0.110	129-306	2-180 (181)
	4XUR_A	CBM22-2 domain (E.C.3.2.1.8 ); Binding Site, Carbohydrates, Enzyme Stability; HET: XYP; 1.67A {Paenibacillus barcinonensis}	98.07	0.002	2.3E-08	52.68	13%	0.110	129-306	2-180 (181)
	4XUO_A	CBM22; Binding Site, Carbohydrates, Enzyme Stability; 1.7A {Paenibacillus barcinonensis}	98.07	0.0029	3.3E-08	49.77	10%	0.117	132-303	1-159 (159)
	1DYO_A	ENDO-1,4-BETA-XYLANASE Y; CARBOHYDRATE-BINDING MODULE, XYLAN-BINDING, XYLANASE; HET: MSE; 2.1A {CLOSTRIDIUM THERMOCELLUM} SCOP: b.18.1.7	98.05	0.0018	2E-08	51.26	16%	0.160	134-304	2-160 (160)
	6TFJ_B	Vegetative insecticidal protein; Vip3Aa, toxin, protoxin, beta prism;{Bacillus thuringiensis}	98.04	0.00057	6.4E-09	66.88	16%	0.126	14-306	399-673 (789)
	4XUP_F	CBM22-2-CBM22-2 (E.C.3.2.1.8), CBM22-2 (E.C.3.2.1.8); Binding Site, Carbohydrates, Enzyme Stability; HET: CA, GOL; 2.43A {Paenibacillus barcinonensis}	97.45	0.019	2.2E-07	51.65	13%	0.130	132-302	163-334 (334)
	1CX1_A	ENDOGLUCANASE C; CELLULOSE-BINDING DOMAIN, CELLOOLIGOSACHARIDES, CELLULASE, PROTEIN-; NMR {Cellulomonas fimi} SCOP: b.18.1.14	98.01	0.0013	1.4E-08	51.82	14%	0.203	133-302	1-153 (153)
	6V1V_C	Vegetative insecticidal protein; insecticidal protein Bacillus thuringiensis pore; 3.189A {Bacillus thuringiensis}	98.00	0.00058	6.6E-09	66.44	14%	0.116	14-304	415-683 (796)
	6YRF_C	Vegetative insecticidal protein; Toxin, Vip3, Bt toxin;{Bacillus thuringiensis}	98.00	0.00062	7.1E-09	66.42	13%	0.088	14-305	410-691 (803)
	4Q8K_A	Alginase; Alginate Lyase, Lyase; HET: SO4; 1.646A {Pseudoalteromonas}	97.97	0.0014	1.6E-08	60.37	13%	0.150	140-306	1-130 (375)
	1ULP_A	ENDOGLUCANASE C; CELLULOSE DEGRADATION, CELLULOSE-BINDING DOMAIN, HYDROLASE; NMR {Cellulomonas fimi} SCOP: b.18.1.14	97.97	0.0024	2.7E-08	50.38	18%	0.184	139-303	1-152 (152)
	4D0Q_A	HYALURONATE LYASE (E.C.4.2.2.1); LYASE, HYALURONAN BINDING CARBOHYDRATE BINDING; HET: EDO; 1.2A {STREPTOCOCCUS PNEUMONIAE TIGR4}	97.95	0.0031	3.6E-08	50.42	12%	0.153	138-306	1-162 (169)
	2ZEX_B	S-layer associated multidomain endoglucanase; Family 16 CBM-1 cellopentaose complex; HET: BGC; 1.2A {Thermoanaerobacterium polysaccharolyticum}	97.95	0.0026	2.9E-08	49.02	14%	0.156	135-300	1-147 (147)
	1GU3_A	ENDOGLUCANASE C (E.C.3.2.1.4); CARBOHYDRATE-BINDING MODULE, CARBOHYDRATE BINDING MODULE; HET: BGC; 2.3A {CELLULOMONAS FIMI} SCOP: b.18.1.14	97.93	0.0032	3.6E-08	49.46	18%	0.194	139-300	1-149 (149)
	3OEA_A	S-layer associated multidomain endoglucanase; Carbohydrate Binding Domain, Cellopentaose, HYDROLASE; HET: BGC, GLC; 1.35A {Caldanaerobius polysaccharolyticus}	97.87	0.0039	4.5E-08	47.81	14%	0.160	136-300	1-146 (146)
	6YF6_A	Galactose-binding lectin; EclA C-terminal domain, SUGAR BINDING; HET: SFU; 2.0A {Enterobacter cloacae subsp. cloacae (strain ATCC 13047 / DSM 30054 / NBRC 13535 / NCDC 279-56)}	97.85	0.0038	4.3E-08	48.77	14%	0.163	137-299	1-144 (144)
	1K42_A	XYLANASE (E.C.3.2.1.8); beta-sandwich formed by 11 strands.; NMR {Rhodothermus marinus} SCOP: b.18.1.14	97.85	0.012	1.4E-07	46.93	11%	0.065	138-301	1-168 (168)
	3P6B_A	Cellulose 1,4-beta-cellobiosidase (E.C.3.2.1.91); beta-sandwich, carbohydrate binding, SUGAR BINDING; HET: ACT, GOL, SO4; 2.0A {Clostridium thermocellum}	97.81	0.014	1.5E-07	48.94	13%	0.158	118-307	1-201 (205)
	3K4Z_A	Glycoside hydrolase family 9; cellulase, CbhA, Clostridium thermocellum, CBM4; HET: XGP, CBI; 2.11A {Clostridium thermocellum DSM 4150}	97.79	0.0078	8.8E-08	53.35	13%	0.136	126-305	1-178 (289)
	4BJ0_A	XYLANASE (E.C.3.2.1.8); HYDROLASE, XYLOGLUCAN, CBM4-2, X2 L110F; HET: BGC, XYS, GLC; 1.0A {RHODOTHERMUS MARINUS}	97.79	0.012	1.4E-07	47.57	12%	0.076	139-307	1-173 (176)
	5A57_A	ENDO-ALPHA-N-ACETYLGALACTOSAMINIDASE; HYDROLASE, ENDO-BETA-N-ACETYLGALACTOSAMINIDASE, GLYCOSIDE HYDROLASE FAMILY; HET: GAL, CIT, EDO, 5G0; 1.46A {STREPTOCOCCUS PNEUMONIAE}	93.68	9.6	0.00011	41.16	11%	0.084	89-306	864-1109(1117)
	6VLS_D	Maltodextrin-binding protein,Vip3Aa; Bacillus thuringiensis, Vip3A, biological control; HET: PEG; 3.2A {Escherichia coli}	97.78	0.0031	3.5E-08	65.36	16%	0.171	14-306	576-850 (966)
	6A98_B	aromatic prenyltransferase; prenyltransferase, TRANSFERASE; HET: BOG; 1.82A {Fischerella ambigua}	97.76	0.014	1.6E-07	49.51	12%	0.115	118-304	1-223 (223)
	6A9F_A	aromatic prenyltransferase; prenyltransferase, TRANSFERASE; HET: 9BF; 1.7A {Mastigocladus laminosus UTEX LB 1931}	97.76	0.014	1.6E-07	49.51	12%	0.111	118-304	1-223 (223)
	6J03_A	12-epi-hapalindole U synthase; prenyltransferase, mutation, TRANSFERASE; HET: 0HZ; 1.48A {Fischerella ambigua UTEX 1903}	97.73	0.03	3.4E-07	46.96	14%	0.135	136-303	1-200 (200)
	1GUI_A	LAMINARINASE 16A; CARBOHYDRATE BINDING MODULE, CBM, GLUCAN; HET: GOL, BGC; 1.9A {THERMOTOGA MARITIMA} SCOP: b.18.1.14	97.73	0.0087	9.9E-08	47.09	14%	0.236	141-300	1-155 (155)
	6A8X_A	aromatic prenyltransferase; prenyltransferase, TRANSPORT PROTEIN; 2.35A {Fischerella ambigua}	97.73	0.014	1.6E-07	49.54	13%	0.094	118-304	1-225 (225)
	5WPS_A	12-epi-hapalindole C/U synthase; isomerase, cyclase; 1.389A {Fischerella sp. ATCC 43239}	97.67	0.02	2.3E-07	48.71	16%	0.124	118-304	1-225 (225)
	5YVK_A	cyclase; prenyltransferase, TRANSFERASE; HET: 0HZ; 1.292A {Fischerella ambigua UTEX 1903}	97.60	0.036	4E-07	47.29	14%	0.110	118-304	1-225 (225)
	2ZXQ_A	Endo-alpha-N-acetylgalactosaminidase (E.C.3.2.1.97); Broken TIM barrel, Glycosidase, Hydrolase; HET: MPD; 2.0A {Bifidobacterium longum}	95.44	2.3	2.6E-05	46.70	15%	0.158	89-305	902-1136(1376)
	3ECQ_B	Endo-alpha-N-acetylgalactosaminidase (E.C.3.2.1.97); Distorted (Beta/Alpha)8 (TIM) barrel glycoside; HET: GOL; 2.9A {Streptococcus pneumoniae}	61.76	4.6e+02	0.0052	30.59	13%	0.120	56-305	1082-1387(1531)
	5YVL_D	cyclase; prenyltransferase, TRANSFERASE; HET: PG0; 2.059A {Fischerella sp. ATCC 43239}	97.46	0.06	6.9E-07	45.92	15%	0.118	118-304	1-225 (225)
	7KWB_A	BtSGBP-B; CBM, SUGAR BINDING PROTEIN, lectin; 2.6A {Bacteroides thetaiotaomicron}	85.75	55	0.00062	31.91	10%	0.065	4-304	1-285 (459)
	4QPW_A	Putative glycosyl hydrolase family 10; Carbohydrate-Binding Module (CBM), hydrolase; HET: XYP; 1.14A {Bacteroides intestinalis DSM 17393}	95.85	1	1.2E-05	35.46	14%	0.005	140-300	3-142 (142)
	4MGQ_A	Glycosyl hydrolase family 10; Endo-xylanase, HYDROLASE; 1.68A {Prevotella bryantii}	94.95	2	2.3E-05	35.11	11%	0.039	170-305	8-128 (168)
	1WMX_A	COG3291: FOG: PKD repeat; CBM30, Carbohydrate Binding Module Family30; 2.0A {Clostridium thermocellum} SCOP: b.18.1.24	93.43	6.7	7.6E-05	33.38	9%	0.012	135-307	1-187 (205)
	6ZPZ_AAA	Endoglucanase 1 (E.C.3.2.1.4); arabinofuranosidse, glycosidase, GH51, HYDROLASE, cyclophellitol; HET: NAG, BMA, LX5; 1.71A {Meripilus giganteus}	92.98	13	0.00014	37.74	10%	0.120	115-304	10-204 (627)
	3SEE_A	Hypothetical sugar binding protein; Galactose-binding domain-like, Structural Genomics, Joint; 1.25A {Bacteroides thetaiotaomicron}	92.91	8.7	9.8E-05	33.21	11%	0.143	132-300	2-222 (222)
	6ZPV_AAA	Endoglucanase 1 (E.C.3.2.1.4); arabinofuranosidse, glycosidase, GH51, HYDROLASE; HET: NAG, MAN, GOL, BMA, SO4, ACT; 1.2A {Meripilus giganteus}	92.35	18	0.0002	36.78	11%	0.123	114-304	9-204 (627)
	5X7O_A	Glycoside hydrolase family 31 alpha-glucosidase; glydoside hydrolase family 31, carbohydrate-binding; HET: MES, EDO, MG, SO4; 2.0A {Paenibacillus sp. 598K}	91.51	19	0.00021	39.99	14%	0.148	91-301	1061-1263(1263)
	5X7P_A	Glycoside hydrolase family 31 alpha-glucosidase; glydoside hydrolase family 31, carbohydrate-binding; HET: EDO, GLC, AC1, MG, SO4, MES; 2.4A {Paenibacillus sp. 598K}	91.51	19	0.00021	39.99	14%	0.149	91-301	1061-1263(1263)
	5X7Q_B	Glycoside hydrolase family 31 alpha-glucosidase; glydoside hydrolase family 31, carbohydrate-binding; HET: SO4, AC1, EDO, MES, BGC, GLC, MG; 1.95A {Paenibacillus sp. 598K}	91.51	19	0.00021	39.99	14%	0.148	91-301	1061-1263(1263)
	4W8J_A	Cry1Ac insecticidal protein; toxin, insecticidal, pore forming, protoxin; 2.78A {Bacillus thuringiensis serovar kurstaki str. HD73}	23.91	3.2e+02	0.0036	30.92	12%	0.062	90-304	587-873 (1184)
	1WKY_A	endo-beta-1,4-Mannanase; TIM BARREL, CATALYTIC DOMAIN, CBM; 1.65A {Bacillus sp.} SCOP: b.18.1.31, c.1.8.3	81.18	83	0.00095	30.54	12%	0.085	3-298	142-464 (464)
	1SKH_A	Major prion protein 2; coil-helix-coil, UNKNOWN FUNCTION; NMR {Bos taurus}	61.88	24	0.00027	18.98	29%	0.594	1-29	9-29 (30)
	1WMX_B	COG3291: FOG: PKD repeat; CBM30, Carbohydrate Binding Module Family30; 2.0A {Clostridium thermocellum} SCOP: b.18.1.24	51.55	2.5e+02	0.0028	24.38	10%	-0.005	131-307	11-187 (205)
	5W6H_B	Bacteriophage CBA120 tailspike protein 4; Tailspike, CBA120, hydrolase, VIRAL PROTEIN; HET: ACT; 2.289A {Escherichia virus CBA120}	48.28	5.4e+02	0.0061	27.33	16%	0.042	83-300	491-697 (697)
	3ZBI_C	TRAF PROTEIN, TRAO PROTEIN, TRAN; CELL ADHESION, BACTERIAL SECRETION; 8.5A {ESCHERICHIA COLI}	37.62	53	0.0006	20.85	20%	0.133	1-35	1-30 (48)
	5N8B_B	Streptavidin, GLU-TRP-VAL-HIS-PRO-GLN-PHE-GLU-GLN-LYS-ALA-LYS Peptide; STREPTAVIDIN, HPQ MOTIF, STREPTAVIDIN PEPTIDE; 1.03A {Streptomyces avidinii}	37.31	53	0.0006	27.71	8%	0.022	158-269	42-159 (183)
	5N8W_A	Streptavidin, GLY-DTY-GLY-DLE-DAL-DSG-DVA-DAS-DGL-DSN-DSN-GLY; STREPTAVIDIN, BIOTIN BINDING, D-AMINO ACIDS; HET: DHI, DTH, DAS, DGL, DAL, DTR, DLY; 1.1A {Streptomyces avidinii}	37.31	53	0.0006	27.71	16%	0.130	4-274	2-165 (183)
	7AYL_A	Endo-1,4-beta-xylanase (E.C.3.2.1.8); Multidomain protein, carbohydrate binding domains; 1.80000321648A {uncultured bacterium}	35.19	60	0.00068	28.68	10%	0.050	2-300	1-232 (237)
	5OJ2_B	MAM domain-containing glycosylphosphatidylinositol anchor protein; neuroligin-neurexin, synapse formation, austism spectrum; HET: BMA, MSE, NAG, MAN; 3.2A {Gallus gallus}	28.30	1.1e+03	0.013	25.12	10%	0.016	131-306	715-896 (910)
	5D0O_E	Outer membrane protein assembly factor; E.coli, Bacterial outer membrane beta; 2.9A {Escherichia coli}	27.82	1.2e+02	0.0013	23.28	22%	0.109	1-23	1-25 (123)
	6LYQ_E	Outer membrane protein assembly factor; b-barrel assembly machinery (BAM) complex; 3.19A {Escherichia coli K-12}	26.59	1.3e+02	0.0014	22.86	14%	0.111	1-127	1-119 (119)
	7MJR_A	Vip4Da1 protein; Vegetative insecticidal protein, TOXIN; HET: SO4; 3.22A {Bacillus thuringiensis}	24.76	1.3e+03	0.015	25.66	15%	0.168	145-305	597-730 (937)
	1PMH_X	beta-1,4-mannanase (E.C.3.2.1.78); jellyroll beta-sandwich, HYDROLASE; HET: BMA, EDO, MAN; 1.06A {Caldicellulosiruptor saccharolyticus} SCOP: b.18.1.18	23.34	7.3e+02	0.0083	21.25	11%	-0.023	141-302	5-185 (185)
	1PMJ_X	beta-1,4-mannanase (E.C.3.2.1.78); jellyroll beta-sandwich, HYDROLASE; 1.55A {Caldicellulosiruptor saccharolyticus} SCOP: b.18.1.18	23.34	7.3e+02	0.0083	21.25	11%	-0.023	141-302	5-185 (185)
	6NFS_A	CopC; CopC, metallochaperone, copper binding, METAL; 1.5A {Pseudomonas fluorescens}	22.34	1.5e+02	0.0017	22.57	19%	0.212	1-235	1-120 (122)
	6T1W_D	Outer membrane protein assembly factor; beta barrel assembly, lipoprotein, stress; 3.79A {Escherichia coli K-12}	22.01	1.5e+02	0.0016	23.25	21%	0.311	1-24	1-24 (134)
	4YU6_A	Immune inhibitor A2 peptidase; hydrolase, metallopeptidase, metzincin; 2.6A {Bacillus cereus var. anthracis (strain CI)}	21.10	3.5e+02	0.004	28.90	10%	0.124	111-304	318-568 (756)
	2JNA_A	Putative secreted protein; GFT-NMR, homodimer, PSI-2, alpha+beta, putative; NMR {Salmonella typhimurium} SCOP: d.230.6.1	21.09	1.7e+02	0.002	22.22	12%	0.100	30-127	10-104 (104)
FUN_002171-T1
	6ZHP_B	Outer membrane porin F; OmpF, porin, MEMBRANE PROTEIN; HET: QLB; 2.053A {Escherichia coli (strain K12)}	22.75	1.2e+02	0.0014	28.93	13%	0.028	1-107	1-116 (362)
	2CR8_A	Mdm4 protein; zf-RanBP domain Mdm4 protein; HET: ZN; NMR {Homo sapiens} SCOP: g.41.11.1	19.43	83	0.00094	24.19	19%	0.433	247-282	2-37 (53)
	5WE0_F	Protection of telomeres protein poz1; Telomere, Shelterin, Cooperativity, GENE REGULATION; 2.3A {Schizosaccharomyces pombe (strain 972 / ATCC 24843)}	18.73	1.2e+02	0.0013	20.70	25%	0.253	261-280	1-20 (30)
	4ORS_A	Prostaglandin-H2 D-isomerase (E.C.5.3.99.2); LIPOCALIN-TYPE PROSTAGLANDIN-D SYNTHASE, ISOMERASE; 1.4A {Homo sapiens}	17.90	2.1e+02	0.0024	24.94	16%	0.088	1-98	1-84 (190)
	6NFS_A	CopC; CopC, metallochaperone, copper binding, METAL; 1.5A {Pseudomonas fluorescens}	17.64	2.1e+02	0.0024	23.93	12%	0.117	1-188	1-122 (122)
	7AYL_A	Endo-1,4-beta-xylanase (E.C.3.2.1.8); Multidomain protein, carbohydrate binding domains; 1.80000321648A {uncultured bacterium}	14.74	2.6e+02	0.0029	27.86	8%	0.031	2-261	1-177 (237)
	6X66_Md	DotC, DotD, Type IV secretion; Secretion, T4SS, Dot, PROTEIN TRANSPORT;{Legionella pneumophila}	13.43	3.1e+02	0.0035	24.92	11%	0.054	1-208	1-143 (163)
	4ORX_B	Prostaglandin-H2 D-isomerase (E.C.5.3.99.2); LIPOCALIN-TYPE PROSTAGLANDIN-D SYNTHASE, PEG, ISOMERASE; HET: PEU; 1.6A {Homo sapiens}	11.76	3.7e+02	0.0042	23.46	11%	-0.023	1-279	1-189 (190)
	2C6A_A	UBIQUITIN-PROTEIN LIGASE E3 MDM2 (E.C.6.3.2.-); ZINC FINGER, HUMAN MDM2, LIGASE; HET: ZN; NMR {HOMO SAPIENS} SCOP: g.41.11.1	10.78	1.4e+02	0.0016	22.27	17%	0.334	247-281	4-38 (46)
	5ONU_A	Uncharacterized protein; Outer membrane protein, Bacterial outer; HET: LDA, C8E, GOL; 2.22A {Vibrio cholerae}	8.08	5.3e+02	0.006	25.94	14%	0.078	1-290	9-287 (356)
FUN_001681-T1
	1H6Y_A	ENDO-1,4-BETA-XYLANASE Y; XYLAN DEGRADATION, HYDROLASE, GLYCOSIDASE; 2.2A {CLOSTRIDIUM THERMOCELLUM} SCOP: b.18.1.7	98.40	2.4e-05	2.7E-10	76.18	13%	0.136	57-246	1-169 (170)
	6YF6_A	Galactose-binding lectin; EclA C-terminal domain, SUGAR BINDING; HET: SFU; 2.0A {Enterobacter cloacae subsp. cloacae (strain ATCC 13047 / DSM 30054 / NBRC 13535 / NCDC 279-56)}	98.33	3.9e-05	4.4E-10	72.73	13%	0.078	63-228	1-144 (144)
	6J03_A	12-epi-hapalindole U synthase; prenyltransferase, mutation, TRANSFERASE; HET: 0HZ; 1.48A {Fischerella ambigua UTEX 1903}	98.33	5.3e-05	6E-10	78.55	11%	0.036	62-231	1-199 (200)
	2WYS_B	ENDO-1,4-BETA-XYLANASE Y (E.C.3.2.1.8); HYDROLASE, XYLAN DEGRADATION, CELLULOSOME, GLYCOSIDASE; HET: XYP, PO4; 2.75A {CLOSTRIDIUM THERMOCELLUM}	98.29	2.2e-05	2.5E-10	91.45	11%	0.143	49-412	6-421 (540)
	6A8X_A	aromatic prenyltransferase; prenyltransferase, TRANSPORT PROTEIN; 2.35A {Fischerella ambigua}	98.27	8.7e-05	9.9E-10	78.38	10%	0.033	42-231	7-223 (225)
	4XUN_C	CBM22-2 domain (E.C.3.2.1.8); Binding Site, Carbohydrates, Enzyme Stability; 1.75A {Paenibacillus barcinonensis}	98.22	8.6e-05	9.7E-10	73.98	12%	0.132	55-234	2-179 (181)
	4XUR_A	CBM22-2 domain (E.C.3.2.1.8 ); Binding Site, Carbohydrates, Enzyme Stability; HET: XYP; 1.67A {Paenibacillus barcinonensis}	98.22	8.6e-05	9.7E-10	73.98	12%	0.133	54-234	1-179 (181)
	2ZEZ_A	S-layer associated multidomain endoglucanase; Family 16 carbohydrate binding module-2; 1.9A {Thermoanaerobacterium polysaccharolyticum}	98.22	7.2e-05	8.2E-10	68.41	17%	0.190	64-229	1-144 (144)
	1DYO_A	ENDO-1,4-BETA-XYLANASE Y; CARBOHYDRATE-BINDING MODULE, XYLAN-BINDING, XYLANASE; HET: MSE; 2.1A {CLOSTRIDIUM THERMOCELLUM} SCOP: b.18.1.7	98.19	0.00016	1.8E-09	68.97	14%	0.172	56-232	1-159 (160)
	2WZE_B	ENDO-1,4-BETA-XYLANASE Y (E.C.3.2.1.8); HYDROLASE, XYLAN DEGRADATION, CELLULOSOME, GLYCOSIDASE; HET: GOL, MSE, PO4, XYP; 2.5A {CLOSTRIDIUM THERMOCELLUM}	98.19	6.4e-05	7.3E-10	87.74	10%	0.112	45-527	10-417 (540)
	2ZEZ_C	S-layer associated multidomain endoglucanase; Family 16 carbohydrate binding module-2; 1.9A {Thermoanaerobacterium polysaccharolyticum}	98.19	8.2e-05	9.3E-10	68.04	15%	0.177	64-229	1-144 (144)
	5WPS_A	12-epi-hapalindole C/U synthase; isomerase, cyclase; 1.389A {Fischerella sp. ATCC 43239}	98.17	0.00022	2.5E-09	75.40	11%	0.055	43-237	8-225 (225)
	2W5F_A	ENDO-1,4-BETA-XYLANASE Y (E.C.3.2.1.8); CELLULOSOME, GLYCOSIDASE, XYLAN DEGRADATION, HYDROLASE; HET: ACT, XYP, CD; 1.9A {CLOSTRIDIUM THERMOCELLUM}	98.17	7.4e-05	8.4E-10	87.33	9%	0.073	53-528	12-418 (540)
	5YVL_D	cyclase; prenyltransferase, TRANSFERASE; HET: PG0; 2.059A {Fischerella sp. ATCC 43239}	98.12	0.00023	2.6E-09	75.29	13%	0.074	43-235	8-225 (225)
	6A98_B	aromatic prenyltransferase; prenyltransferase, TRANSFERASE; HET: BOG; 1.82A {Fischerella ambigua}	98.12	0.00025	2.8E-09	74.92	10%	0.021	47-232	14-222 (223)
	6A9F_A	aromatic prenyltransferase; prenyltransferase, TRANSFERASE; HET: 9BF; 1.7A {Mastigocladus laminosus UTEX LB 1931}	98.12	0.00025	2.8E-09	74.92	10%	0.021	47-232	14-222 (223)
	2ZEX_B	S-layer associated multidomain endoglucanase; Family 16 CBM-1 cellopentaose complex; HET: BGC; 1.2A {Thermoanaerobacterium polysaccharolyticum}	98.07	0.00027	3.1E-09	65.05	13%	0.175	62-229	2-147 (147)
	2XOM_A	ARABINOGALACTAN ENDO-1,4-BETA-GALACTOSIDASE; HYDROLASE, GALACTAN, CARBOHYDRATE-BINDING MODULE, GLYCOSIDE; HET: GAL; 0.95A {THERMOTOGA MARITIMA}	98.04	0.00028	3.2E-09	67.30	12%	0.157	58-230	3-152 (152)
	2XON_L	ARABINOGALACTAN ENDO-1,4-BETA-GALACTOSIDASE; HYDROLASE, GALACTAN, CARBOHYDRATE-BINDING MODULE, GLYCOSIDE; HET: SO4, EDO, GAL; 1.4A {THERMOTOGA MARITIMA}	98.04	0.00028	3.2E-09	67.30	12%	0.157	58-230	3-152 (152)
	5YVK_A	cyclase; prenyltransferase, TRANSFERASE; HET: 0HZ; 1.292A {Fischerella ambigua UTEX 1903}	98.02	0.00061	6.9E-09	72.20	11%	0.054	43-237	8-225 (225)
	3OEA_A	S-layer associated multidomain endoglucanase; Carbohydrate Binding Domain, Cellopentaose, HYDROLASE; HET: BGC, GLC; 1.35A {Caldanaerobius polysaccharolyticus}	98.00	0.00038	4.3E-09	63.71	13%	0.171	62-229	1-146 (146)
	4D0Q_A	HYALURONATE LYASE (E.C.4.2.2.1); LYASE, HYALURONAN BINDING CARBOHYDRATE BINDING; HET: EDO; 1.2A {STREPTOCOCCUS PNEUMONIAE TIGR4}	97.94	0.00047	5.4E-09	66.48	12%	0.117	64-242	1-167 (169)
	4XUO_A	CBM22; Binding Site, Carbohydrates, Enzyme Stability; 1.7A {Paenibacillus barcinonensis}	97.93	0.0012	1.3E-08	62.36	14%	0.187	61-230	4-157 (159)
	1GU3_A	ENDOGLUCANASE C (E.C.3.2.1.4); CARBOHYDRATE-BINDING MODULE, CARBOHYDRATE BINDING MODULE; HET: BGC; 2.3A {CELLULOMONAS FIMI} SCOP: b.18.1.14	97.86	0.00074	8.3E-09	64.52	12%	0.174	65-229	1-149 (149)
	4XUP_A	CBM22-2-CBM22-2 (E.C.3.2.1.8), CBM22-2 (E.C.3.2.1.8); Binding Site, Carbohydrates, Enzyme Stability; HET: CA, GOL; 2.43A {Paenibacillus barcinonensis}	97.82	0.00077	8.7E-09	72.85	12%	0.150	56-230	161-333 (334)
	5I25_A	Coagulation factor XI (E.C.3.4.21.27), ASN-PRO-ILE-SER-ASP-PHE-PRO-ASP; Coagulation FXI, high molecular weight; HET: NAG; 2.85A {Homo sapiens}	94.86	0.3	3.4E-06	58.18	15%	0.275	324-643	181-505 (607)
	6I58_A	Coagulation factor XI (E.C.3.4.21.27); Prekallikrein, activation, high molecular weight; HET: NAG; 2.6A {Homo sapiens}	94.86	0.3	3.4E-06	58.18	16%	0.294	324-655	181-523 (607)
	6I44_A	Plasma kallikrein (E.C.3.4.21.34); Prekallikrein, activation, high molecular weight; HET: PEG, GOL, NAG, ACT, FMT, PE4; 1.36A {Homo sapiens}	95.23	0.27	3.1E-06	58.91	17%	0.297	322-642	187-514 (627)
	4XUP_F	CBM22-2-CBM22-2 (E.C.3.2.1.8), CBM22-2 (E.C.3.2.1.8); Binding Site, Carbohydrates, Enzyme Stability; HET: CA, GOL; 2.43A {Paenibacillus barcinonensis}	97.55	0.0033	3.7E-08	68.07	11%	0.133	46-230	149-333 (334)
	1CX1_A	ENDOGLUCANASE C; CELLULOSE-BINDING DOMAIN, CELLOOLIGOSACHARIDES, CELLULASE, PROTEIN-; NMR {Cellulomonas fimi} SCOP: b.18.1.14	97.78	0.00088	9.9E-09	63.80	13%	0.094	61-231	3-153 (153)
	4BJ0_A	XYLANASE (E.C.3.2.1.8); HYDROLASE, XYLOGLUCAN, CBM4-2, X2 L110F; HET: BGC, XYS, GLC; 1.0A {RHODOTHERMUS MARINUS}	97.77	0.0018	2E-08	63.34	10%	0.097	65-243	1-176 (176)
	1ULP_A	ENDOGLUCANASE C; CELLULOSE DEGRADATION, CELLULOSE-BINDING DOMAIN, HYDROLASE; NMR {Cellulomonas fimi} SCOP: b.18.1.14	97.75	0.0012	1.3E-08	63.34	13%	0.173	65-230	1-150 (152)
	5EOK_A	Coagulation factor XI (E.C.3.4.21.27), P39; Human, Plasma, Coagulation FXI, complex; HET: FUC, NAG; 2.8A {Homo sapiens}	94.37	0.29	3.2E-06	58.20	15%	0.282	324-643	180-504 (606)
	3P6B_A	Cellulose 1,4-beta-cellobiosidase (E.C.3.2.1.91); beta-sandwich, carbohydrate binding, SUGAR BINDING; HET: ACT, GOL, SO4; 2.0A {Clostridium thermocellum}	97.73	0.0015	1.7E-08	66.62	13%	0.138	19-241	10-205 (205)
	1K42_A	XYLANASE (E.C.3.2.1.8); beta-sandwich formed by 11 strands.; NMR {Rhodothermus marinus} SCOP: b.18.1.14	97.65	0.0061	6.9E-08	58.72	13%	0.173	64-230	1-168 (168)
	6TFJ_B	Vegetative insecticidal protein; Vip3Aa, toxin, protoxin, beta prism;{Bacillus thuringiensis}	97.57	0.0022	2.5E-08	78.17	14%	0.106	37-407	518-774 (789)
	1GUI_A	LAMINARINASE 16A; CARBOHYDRATE BINDING MODULE, CBM, GLUCAN; HET: GOL, BGC; 1.9A {THERMOTOGA MARITIMA} SCOP: b.18.1.14	97.54	0.0053	6E-08	58.41	17%	0.254	67-229	1-155 (155)
	3K4Z_A	Glycoside hydrolase family 9; cellulase, CbhA, Clostridium thermocellum, CBM4; HET: XGP, CBI; 2.11A {Clostridium thermocellum DSM 4150}	97.48	0.0034	3.8E-08	67.73	10%	0.123	55-351	6-277 (289)
	6YRF_C	Vegetative insecticidal protein; Toxin, Vip3, Bt toxin;{Bacillus thuringiensis}	97.48	0.0031	3.5E-08	76.76	13%	0.096	24-253	500-704 (803)
	5A57_A	ENDO-ALPHA-N-ACETYLGALACTOSAMINIDASE; HYDROLASE, ENDO-BETA-N-ACETYLGALACTOSAMINIDASE, GLYCOSIDE HYDROLASE FAMILY; HET: GAL, CIT, EDO, 5G0; 1.46A {STREPTOCOCCUS PNEUMONIAE}	86.27	21	0.00023	47.71	14%	0.058	42-243	862-1117(1117)
	6V1V_C	Vegetative insecticidal protein; insecticidal protein Bacillus thuringiensis pore; 3.189A {Bacillus thuringiensis}	97.31	0.0053	6E-08	74.70	12%	0.079	25-339	498-731 (796)
	3ECQ_B	Endo-alpha-N-acetylgalactosaminidase (E.C.3.2.1.97); Distorted (Beta/Alpha)8 (TIM) barrel glycoside; HET: GOL; 2.9A {Streptococcus pneumoniae}	48.15	5e+02	0.0056	36.96	15%	0.135	41-390	1140-1528(1531)
	6VLS_D	Maltodextrin-binding protein,Vip3Aa; Bacillus thuringiensis, Vip3A, biological control; HET: PEG; 3.2A {Escherichia coli}	37.95	6.3e+02	0.0071	34.30	20%	0.156	71-227	851-966 (966)
	4Q8K_A	Alginase; Alginate Lyase, Lyase; HET: SO4; 1.646A {Pseudoalteromonas}	97.04	0.023	2.6E-07	65.11	14%	0.083	66-524	1-357 (375)
	2ZXQ_A	Endo-alpha-N-acetylgalactosaminidase (E.C.3.2.1.97); Broken TIM barrel, Glycosidase, Hydrolase; HET: MPD; 2.0A {Bifidobacterium longum}	93.14	2.1	2.4E-05	57.70	15%	0.092	57-478	943-1351(1376)
	2YIL_B	MICRONEME ANTIGEN L2; SUGAR BINDING PROTEIN, APPLE-DOMAIN TANDEM; HET: SO4, GOL; 1.95A {SARCOCYSTIS MURIS}	63.33	18	0.0002	35.00	15%	0.296	591-676	2-85 (138)
	2YIP_E	MICRONEME ANTIGEN L2; SUGAR BINDING PROTEIN, APPLE-DOMAIN TANDEM; HET: CL, GOL, YIO; 2.14A {SARCOCYSTIS MURIS}	63.33	18	0.0002	35.00	15%	0.296	591-676	2-85 (138)
	4A5V_A	MICRONEMAL PROTEIN 4; ADHESION; NMR {TOXOPLASMA GONDII}	60.04	24	0.00027	35.38	21%	0.337	570-677	2-88 (161)
	6ZPV_AAA	Endoglucanase 1 (E.C.3.2.1.4); arabinofuranosidse, glycosidase, GH51, HYDROLASE; HET: NAG, MAN, GOL, BMA, SO4, ACT; 1.2A {Meripilus giganteus}	95.59	0.62	7E-06	56.98	14%	0.158	17-408	9-407 (627)
	4QPW_A	Putative glycosyl hydrolase family 10; Carbohydrate-Binding Module (CBM), hydrolase; HET: XYP; 1.14A {Bacteroides intestinalis DSM 17393}	95.33	0.75	8.5E-06	44.98	8%	0.061	66-229	3-142 (142)
	6ZPZ_AAA	Endoglucanase 1 (E.C.3.2.1.4); arabinofuranosidse, glycosidase, GH51, HYDROLASE, cyclophellitol; HET: NAG, BMA, LX5; 1.71A {Meripilus giganteus}	95.31	0.48	5.4E-06	57.77	14%	0.116	17-408	9-407 (627)
	7KWB_A	BtSGBP-B; CBM, SUGAR BINDING PROTEIN, lectin; 2.6A {Bacteroides thetaiotaomicron}	64.35	1.9e+02	0.0022	34.76	12%	0.110	1-487	7-453 (459)
	4MGQ_A	Glycosyl hydrolase family 10; Endo-xylanase, HYDROLASE; 1.68A {Prevotella bryantii}	94.83	0.75	8.4E-06	46.61	17%	0.181	104-278	8-152 (168)
	5X7O_A	Glycoside hydrolase family 31 alpha-glucosidase; glydoside hydrolase family 31, carbohydrate-binding; HET: MES, EDO, MG, SO4; 2.0A {Paenibacillus sp. 598K}	92.96	2.8	3.2E-05	55.93	13%	0.182	41-230	1088-1263(1263)
	5X7P_A	Glycoside hydrolase family 31 alpha-glucosidase; glydoside hydrolase family 31, carbohydrate-binding; HET: EDO, GLC, AC1, MG, SO4, MES; 2.4A {Paenibacillus sp. 598K}	92.96	2.8	3.2E-05	55.93	13%	0.182	41-230	1088-1263(1263)
	5X7Q_B	Glycoside hydrolase family 31 alpha-glucosidase; glydoside hydrolase family 31, carbohydrate-binding; HET: SO4, AC1, EDO, MES, BGC, GLC, MG; 1.95A {Paenibacillus sp. 598K}	92.96	2.8	3.2E-05	55.93	13%	0.182	41-230	1088-1263(1263)
	3SEE_A	Hypothetical sugar binding protein; Galactose-binding domain-like, Structural Genomics, Joint; 1.25A {Bacteroides thetaiotaomicron}	92.16	10	0.00012	41.25	16%	0.171	61-229	5-222 (222)
	1WMX_A	COG3291: FOG: PKD repeat; CBM30, Carbohydrate Binding Module Family30; 2.0A {Clostridium thermocellum} SCOP: b.18.1.24	91.40	12	0.00014	40.25	11%	0.080	62-260	2-201 (205)
	4W8J_A	Cry1Ac insecticidal protein; toxin, insecticidal, pore forming, protoxin; 2.78A {Bacillus thuringiensis serovar kurstaki str. HD73}	89.72	1.8	2E-05	57.25	16%	0.155	25-242	930-1184(1184)
	2LL4_M	Micronemal protein 4; CELL ADHESION; HET: NAG, GAL; NMR {Toxoplasma gondii}	77.36	8.2	9.3E-05	34.30	16%	0.212	591-678	3-81 (82)
	1HKY_A	MICRONEME PROTEIN 5 PRECURSOR; ADHESIN, PAN MODULE, EIMERIA TENELLA; NMR {EIMERIA TENELLA} SCOP: g.10.1.3	68.19	15	0.00017	33.27	20%	0.350	303-414	5-85 (86)
	3HMT_B	Hepatocyte growth factor; HGF/SF, hormone/growth factor, Disulfide bond; 2.0A {Homo sapiens}	74.57	9	0.0001	35.95	12%	0.185	580-674	2-99 (101)
	3HMS_A	Hepatocyte growth factor; HGF/SF, hormone/growth factor, Disulfide bond; 1.7A {Homo sapiens}	73.11	10	0.00012	35.59	12%	0.185	580-674	2-99 (101)
	2HGF_A	HEPATOCYTE GROWTH FACTOR; HEPATOCYTE GROWTH FACTOR, SCATTER FACTOR; NMR {Homo sapiens} SCOP: g.10.1.1	72.92	8.8	9.9E-05	35.67	9%	0.079	590-672	2-92 (97)
	2J8J_B	COAGULATION FACTOR XI (E.C.3.4.21.27); PROTEASE, HYDROLASE, GLYCOPROTEIN, POLYMORPHISM, SERINE; NMR {HOMO SAPIENS}	73.97	8.9	0.0001	34.61	18%	0.225	600-679	9-88 (90)
	5L73_B	Neuropilin-1; MAM domain, Dimerisation domain, Neuropilin; HET: TAM, BCN; 2.24A {Homo sapiens}	74.03	74	0.00084	32.42	8%	0.079	63-236	15-183 (192)
	6STX_C	Kelch domain-containing protein; Copper radical oxidase, 5-hydroxymethylfurfural, benzyl; HET: PG4, NAG; 1.9A {Colletotrichum graminicola (strain M1.001 / M2 / FGSC 10212)}	27.33	1.4e+02	0.0016	37.75	17%	0.272	573-678	1-108 (714)
	1WKY_A	endo-beta-1,4-Mannanase; TIM BARREL, CATALYTIC DOMAIN, CBM; 1.65A {Bacillus sp.} SCOP: b.18.1.31, c.1.8.3	69.68	1.1e+02	0.0012	36.35	17%	0.135	34-227	288-464 (464)
	5OJ2_B	MAM domain-containing glycosylphosphatidylinositol anchor protein; neuroligin-neurexin, synapse formation, austism spectrum; HET: BMA, MSE, NAG, MAN; 3.2A {Gallus gallus}	65.87	1.9e+02	0.0022	36.52	13%	0.077	64-253	722-905 (910)
	2C26_A	ENDOGLUCANASE; HYDROLASE, CELLULASE CTCEL9D-CEL44A, PKD DOMAIN; HET: EDO; 2.1A {CLOSTRIDIUM THERMOCELLUM}	62.82	3.6e+02	0.004	29.68	11%	0.081	44-230	59-256 (260)
	1I8N_A	ANTI-PLATELET PROTEIN; PAN MODULE, toxin; HET: ROP; 2.2A {Haementeria officinalis} SCOP: g.10.1.2	23.45	2.9e+02	0.0033	27.89	15%	0.237	435-563	6-126 (126)
	5W6H_B	Bacteriophage CBA120 tailspike protein 4; Tailspike, CBA120, hydrolase, VIRAL PROTEIN; HET: ACT; 2.289A {Escherichia virus CBA120}	37.87	5.8e+02	0.0065	33.36	10%	0.030	58-227	543-695 (697)
	2QJ2_A	Hepatocyte growth factor; HGF/SF, HORMONE/GROWTH FACTOR, HORMONE; HET: SO4; 1.81A {Homo sapiens} SCOP: g.10.1.1, g.14.1.1	21.01	2.5e+02	0.0028	30.08	11%	0.157	588-678	5-108 (184)
	1WMX_B	COG3291: FOG: PKD repeat; CBM30, Carbohydrate Binding Module Family30; 2.0A {Clostridium thermocellum} SCOP: b.18.1.24	35.48	9.4e+02	0.011	26.41	9%	0.048	44-263	7-204 (205)
	4GWM_A	Meprin A subunit beta (E.C.3.4.24.63); Mulidomain structure, Hydrolase; HET: NAG, MAN, FUC, BMA; 1.85A {Homo sapiens}	33.87	1.4e+03	0.016	28.62	13%	0.134	2-464	129-589 (592)
	6BQM_A	serine protease VesC (E.C.3.4.21.-); VC1649, trypsin-like domain, Ig-like domain; 2.2A {Vibrio cholerae serotype O1 (strain ATCC 39541 / Classical Ogawa 395 / O395)}	33.51	6.2e+02	0.007	30.92	12%	0.035	15-248	196-502 (506)
	5CP9_A	Hepatocyte growth factor; HGF/SF, NK1 fragment, fragment based; HET: 6O5; 1.9A {Homo sapiens}	21.69	1.8e+02	0.0021	31.02	19%	0.275	328-570	13-182 (183)
	1BHT_A	HEPATOCYTE GROWTH FACTOR, 4-(2-HYDROXYETHYL)-1-PIPERAZINE ETHANESULFONIC; HEPARIN-BINDING DOMAIN, KRINGLE, C-MET RECEPTOR; HET: EPE, SO4; 2.0A {Homo sapiens} SCOP: g.10.1.1, g.14.1.1	23.94	1.7e+02	0.002	30.83	19%	0.299	329-570	7-175 (176)
	7MOB_B	Hepatocyte growth factor, Hepatocyte growth; c-MET, HGF, receptor tyrosine kinase; 5.0A {Homo sapiens}	22.61	3.5e+02	0.004	29.75	19%	0.260	307-570	25-209 (210)
	3HBZ_A	putative glycoside hydrolase; Structural genomics, Joint Center for; HET: CAC, PEG, P6G; 2.05A {Bacteroides thetaiotaomicron VPI-5482}	26.58	1.2e+03	0.014	27.40	15%	0.089	20-230	38-340 (342)
	7EAR_A	Crystaline entomocidal protoxin; crystal-forming, protein delivery, cell-permeable, endosome-escapable; 2.2A {Bacillus thuringiensis}	26.17	9.6e+02	0.011	31.04	14%	0.111	46-230	451-644 (644)
	3S30_A	Hypothetical glycoside hydrolase; Galactose-binding domain-like, Structural Genomics, Joint; HET: MSE; 2.46A {Bacteroides vulgatus}	25.46	1.3e+03	0.014	27.48	11%	0.073	17-230	43-351 (354)
	4D3C_A	HEPATOCYTE GROWTH FACTOR, SFN68 FAB; PROTEIN BINDING; 2.62A {ORYCTOLAGUS CUNICULUS}	23.37	1.6e+02	0.0018	31.69	17%	0.236	461-681	12-191 (193)
	3S30_B	Hypothetical glycoside hydrolase; Galactose-binding domain-like, Structural Genomics, Joint; 2.46A {Bacteroides vulgatus}	22.35	1.7e+03	0.019	26.46	12%	0.115	19-230	38-351 (354)
	1OF3_A	BETA-MANNOSIDASE; HYDROLASE/CARBOHYDRATE BINDING, MANNAN BINDING, CARBOHYDRATE; 2.0A {THERMOTOGA MARITIMA} SCOP: b.18.1.18	21.81	1.5e+03	0.018	24.47	11%	0.092	63-236	6-178 (179)
	1OH4_A	BETA-MANNOSIDASE; HYDROLASE, CARBOHYDRATE BINDING MODULE, MANNAN; HET: GOL, BMA, GLA; 1.35A {THERMOTOGA MARITIMA} SCOP: b.18.1.18	21.81	1.5e+03	0.018	24.47	11%	0.098	63-236	6-178 (179)
FUN_013812-T1
	5A3L_C	CEA1; CELL ADHESION, FUNGAL ADHESION, CHITIN; HET: GOL, NDG, PEG, NAG, CIT; 1.66A {KOMAGATAELLA PASTORIS}	99.81	8.6e-18	9.7E-23	154.31	19%	0.250	83-313	5-240 (240)
	5A3M_A	CEA1; ADHESION PROTEIN, FUNGAL ADHESION, CHITIN; HET: PEG, NAG, CIT, GOL; 1.75A {PICHIA PASTORIS}	99.81	8.6e-18	9.7E-23	154.31	19%	0.250	83-313	5-240 (240)
	4COY_A	EPITHELIAL ADHESIN 6; CELL ADHESION, LECTIN, TISSUE INVASION; HET: GAL, NAG; 1.8A {CANDIDA GLABRATA}	99.81	1.1e-17	1.2E-22	154.80	15%	0.204	92-320	1-254 (254)
	6Y9J_A	Epa1p; Epithelial adhesin, SUGAR BINDING PROTEIN; HET: LAT; 1.1A {Candida glabrata}	99.80	2.4e-17	2.7E-22	153.32	18%	0.248	83-320	5-262 (262)
	4A3X_A	EPA1P; CELL ADHESION; HET: LAT; 1.65A {CANDIDA GLABRATA}	99.79	6.8e-17	7.7E-22	147.02	20%	0.304	104-315	1-227 (227)
	4ASL_A	EPA1P; CELL ADHESION, LECTIN, TISSUE INVASION; HET: GAL, GOL, NGA; 1.24A {CANDIDA GLABRATA}	99.78	9.6e-17	1.1E-21	149.08	18%	0.255	84-320	3-259 (259)
	4GQ7_A	Flocculin; Carbohydrate binding domain, PA14 domain; HET: NAG; 2.53A {Saccharomyces pastorianus}	99.72	3.6e-15	4.1E-20	135.66	15%	0.274	107-320	1-224 (224)
	4LHK_B	Flocculin; PA14 domain, CELL ADHESION; HET: MAN; 1.73A {Saccharomyces pastorianus}	99.71	4.5e-15	5.1E-20	136.41	15%	0.261	108-320	1-223 (239)
	6HOS_A	BA75_04148T0, Expression tag from chain; C-type lectin, Komagataella pastoris, cell; HET: GOL, P33, PG4; 2.15A {Komagataella pastoris}	99.70	1e-14	1.2E-19	134.23	18%	0.281	83-313	5-242 (242)
	2XJP_A	FLOCCULATION PROTEIN FLO5; CELL ADHESION, GREENBEARD, PA14-DOMAIN, CARBOHYDRATE; HET: MAN, BMA; 0.95A {SACCHAROMYCES CEREVISIAE}	99.58	7.4e-13	8.4E-18	123.26	15%	0.248	91-319	1-258 (258)
	4CP0_A	EPITHELIAL ADHESIN 9; CELL ADHESION, LECTIN, TISSUE INVASION; HET: LAT; 2.15A {CANDIDA GLABRATA}	99.55	1.7e-12	1.9E-17	122.17	17%	0.231	83-320	5-287 (290)
	2XJT_A	FLOCCULATION PROTEIN FLO5; CELL ADHESION, GREENBEARD, SOCIAL INTERACTION; HET: BMA, MAN, GOL; 1.2A {SACCHAROMYCES CEREVISIAE}	99.51	6.3e-12	7.2E-17	117.12	15%	0.261	103-319	5-258 (258)
	6Y98_A	PA14 domain-containing protein; Epithelial Adhesin, CELL ADHESION; HET: LAT; 2.8A {Candida glabrata (strain ATCC 2001 / CBS 138 / JCM 3761 / NBRC 0622 / NRRL Y-65)}	99.50	8.4e-12	9.5E-17	117.70	17%	0.239	83-320	5-287 (290)
	6X7T_A	Antifreeze protein; Allose-MpPA14 complex, PA14 domain, carbohydrate-binding; HET: VDV, VDS; 1.0A {Marinomonas primoryensis}	98.90	9.6e-08	1.1E-12	85.65	17%	0.156	111-307	2-187 (193)
	6QE7_A	Uncharacterized protein; biomass sensing, cellulosome, sigma factors; 2.06A {Clostridium thermocellum}	98.56	1.2e-05	1.4E-10	75.25	19%	0.240	120-308	1-163 (291)
	6QE7_C	Uncharacterized protein; biomass sensing, cellulosome, sigma factors; 2.06A {Clostridium thermocellum}	98.46	2.6e-05	3E-10	73.12	18%	0.191	120-313	1-151 (291)
	6QDI_A	PA14 domain-containing protein; biomass sensing, cellulosome, sigma factors; 1.13A {Clostridium clariflavum}	98.45	3.3e-05	3.7E-10	72.61	13%	0.183	122-315	1-152 (295)
	6X7J_A	Antifreeze protein; fucose-MpPA14 complex, PA14 domain, carbohydrate-binding; HET: EDO, FUL, FUC; 0.97A {Marinomonas primoryensis}	98.53	3.1e-06	3.5E-11	75.47	15%	0.153	117-306	1-178 (182)
	6X7Y_A	Antifreeze protein; N-acetyl-glucosamine-MpPA14 complex, PA14 domain, carbohydrate-binding; HET: NAG, EDO, NDG; 1.0A {Marinomonas primoryensis}	98.53	3.1e-06	3.5E-11	75.47	15%	0.153	117-306	1-178 (182)
	3TEY_A	Protective antigen; protein transport, toxin; 2.12A {Bacillus anthracis}	98.50	1e-05	1.2E-10	85.61	16%	0.147	112-318	4-179 (715)
	6SMS_A	Vegetative Insecticidal Protein 1Ac from; Bacillus thuringiensis, vegetative state insecticidal; HET: EDO; 1.47A {Bacillus thuringiensis}	98.34	2.6e-05	2.9E-10	82.79	13%	0.224	118-308	2-154 (724)
	2J42_A	C2 TOXIN COMPONENT-II; TOXIN, CLOSTRIDIUM BOTULINUM, C2-II; 3.13A {CLOSTRIDIUM BOTULINUM}	98.33	3.6e-05	4.1E-10	81.36	10%	0.016	108-313	4-167 (721)
	3TEW_A	Protective antigen; protein transport, toxin; HET: MXE; 1.45A {Bacillus anthracis}	98.32	4.1e-05	4.6E-10	81.22	16%	0.163	113-318	5-179 (715)
	4NAM_A	Protective antigen; anthrax, toxin, 5-fluorotryptophan, pore; 1.7A {Bacillus anthracis}	98.29	6.6e-05	7.5E-10	79.92	17%	0.164	113-320	7-183 (735)
	7MJR_A	Vip4Da1 protein; Vegetative insecticidal protein, TOXIN; HET: SO4; 3.22A {Bacillus thuringiensis}	98.22	7.8e-05	8.9E-10	80.83	13%	0.176	114-320	6-193 (937)
	6M8M_A	Putative large adhesion protein (Lap); PA14 domain, adhesion protein, RTX; HET: BGC; 1.2A {Marinobacter hydrocarbonoclasticus ATCC 49840}	98.11	0.00012	1.4E-09	67.10	15%	0.089	88-303	10-210 (214)
	6O2N_J	ADP-ribosyltransferase binding component; CDTb, Clostridium, Toxin, Binary, difficile; 3.7A {Clostridioides difficile}	98.01	0.00028	3.2E-09	76.53	9%	0.072	92-320	25-226 (876)
	7KMP_A	Alpha-xylosidase; Glycoside Hydrolase Family 31, Xyloglucan; HET: GOL; 1.556A {Xanthomonas axonopodis pv. citri (strain 306)}	95.71	0.15	1.7E-06	57.73	12%	0.060	1-307	34-416 (988)
	3ABZ_B	Beta-glucosidase I (E.C.3.2.1.21); Glycoside hydrolase family3 beta-glucosidase, PA14; HET: MSE, GOL; 2.15A {Kluyveromyces marxianus}	89.47	5.5	6.2E-05	44.96	14%	0.131	4-312	276-590 (845)
	3ABZ_A	Beta-glucosidase I (E.C.3.2.1.21); Glycoside hydrolase family3 beta-glucosidase, PA14; HET: GOL; 2.15A {Kluyveromyces marxianus}	70.90	49	0.00056	37.72	16%	0.162	6-308	275-586 (845)
	4I3G_A	Beta-glucosidase; PA14 Domain, beta-glucosidase, Macrolide antibiotic; HET: SO4, EDO, BGC, MPO; 1.4A {Streptomyces venezuelae}	25.82	4.6e+02	0.0052	30.35	9%	-0.007	106-286	375-551 (829)
	2WNV_B	COMPLEMENT C1Q SUBCOMPONENT SUBUNIT A; IMMUNE SYSTEM, C1Q, SECRETED, COLLAGEN; HET: NAG; 1.25A {HOMO SAPIENS}	21.58	7.5e+02	0.0085	20.74	11%	0.078	160-306	20-135 (136)
FUN_013434-T1
	1H6Y_A	ENDO-1,4-BETA-XYLANASE Y; XYLAN DEGRADATION, HYDROLASE, GLYCOSIDASE; 2.2A {CLOSTRIDIUM THERMOCELLUM} SCOP: b.18.1.7	98.18	0.00085	9.6E-09	61.02	15%	0.117	282-446	1-156 (170)
	4D0Q_A	HYALURONATE LYASE (E.C.4.2.2.1); LYASE, HYALURONAN BINDING CARBOHYDRATE BINDING; HET: EDO; 1.2A {STREPTOCOCCUS PNEUMONIAE TIGR4}	98.16	0.0004	4.6E-09	62.61	13%	0.106	287-446	1-156 (169)
	1GUI_A	LAMINARINASE 16A; CARBOHYDRATE BINDING MODULE, CBM, GLUCAN; HET: GOL, BGC; 1.9A {THERMOTOGA MARITIMA} SCOP: b.18.1.14	98.15	0.00045	5.1E-09	61.34	14%	0.121	290-446	1-155 (155)
	2WYS_B	ENDO-1,4-BETA-XYLANASE Y (E.C.3.2.1.8); HYDROLASE, XYLAN DEGRADATION, CELLULOSOME, GLYCOSIDASE; HET: XYP, PO4; 2.75A {CLOSTRIDIUM THERMOCELLUM}	98.11	0.00051	5.8E-09	75.01	17%	0.123	275-446	9-169 (540)
	2W5F_A	ENDO-1,4-BETA-XYLANASE Y (E.C.3.2.1.8); CELLULOSOME, GLYCOSIDASE, XYLAN DEGRADATION, HYDROLASE; HET: ACT, XYP, CD; 1.9A {CLOSTRIDIUM THERMOCELLUM}	98.08	0.00056	6.3E-09	74.80	17%	0.160	278-446	12-169 (540)
	2WZE_B	ENDO-1,4-BETA-XYLANASE Y (E.C.3.2.1.8); HYDROLASE, XYLAN DEGRADATION, CELLULOSOME, GLYCOSIDASE; HET: GOL, MSE, PO4, XYP; 2.5A {CLOSTRIDIUM THERMOCELLUM}	98.06	0.00066	7.5E-09	74.20	17%	0.169	279-446	13-169 (540)
	1CX1_A	ENDOGLUCANASE C; CELLULOSE-BINDING DOMAIN, CELLOOLIGOSACHARIDES, CELLULASE, PROTEIN-; NMR {Cellulomonas fimi} SCOP: b.18.1.14	97.99	0.00074	8.3E-09	60.00	14%	0.108	282-446	1-151 (153)
	1DYO_A	ENDO-1,4-BETA-XYLANASE Y; CARBOHYDRATE-BINDING MODULE, XYLAN-BINDING, XYLANASE; HET: MSE; 2.1A {CLOSTRIDIUM THERMOCELLUM} SCOP: b.18.1.7	97.98	0.0037	4.1E-08	55.77	14%	0.115	281-446	1-156 (160)
	2XOM_A	ARABINOGALACTAN ENDO-1,4-BETA-GALACTOSIDASE; HYDROLASE, GALACTAN, CARBOHYDRATE-BINDING MODULE, GLYCOSIDE; HET: GAL; 0.95A {THERMOTOGA MARITIMA}	97.98	0.0029	3.3E-08	56.28	15%	0.219	283-446	3-151 (152)
	2XON_L	ARABINOGALACTAN ENDO-1,4-BETA-GALACTOSIDASE; HYDROLASE, GALACTAN, CARBOHYDRATE-BINDING MODULE, GLYCOSIDE; HET: SO4, EDO, GAL; 1.4A {THERMOTOGA MARITIMA}	97.98	0.0029	3.3E-08	56.28	15%	0.219	283-446	3-151 (152)
	4BJ0_A	XYLANASE (E.C.3.2.1.8); HYDROLASE, XYLOGLUCAN, CBM4-2, X2 L110F; HET: BGC, XYS, GLC; 1.0A {RHODOTHERMUS MARINUS}	97.96	0.0018	2E-08	59.17	16%	0.237	288-446	1-166 (176)
	4XUN_C	CBM22-2 domain (E.C.3.2.1.8); Binding Site, Carbohydrates, Enzyme Stability; 1.75A {Paenibacillus barcinonensis}	97.92	0.0043	4.9E-08	57.54	14%	0.137	278-446	2-174 (181)
	4XUR_A	CBM22-2 domain (E.C.3.2.1.8 ); Binding Site, Carbohydrates, Enzyme Stability; HET: XYP; 1.67A {Paenibacillus barcinonensis}	97.92	0.0043	4.9E-08	57.54	14%	0.137	278-446	2-174 (181)
	2ZEX_B	S-layer associated multidomain endoglucanase; Family 16 CBM-1 cellopentaose complex; HET: BGC; 1.2A {Thermoanaerobacterium polysaccharolyticum}	97.87	0.0038	4.3E-08	53.99	17%	0.167	284-446	1-147 (147)
	2ZEZ_A	S-layer associated multidomain endoglucanase; Family 16 carbohydrate binding module-2; 1.9A {Thermoanaerobacterium polysaccharolyticum}	97.87	0.0033	3.8E-08	54.04	14%	0.078	287-446	1-144 (144)
	3OEA_A	S-layer associated multidomain endoglucanase; Carbohydrate Binding Domain, Cellopentaose, HYDROLASE; HET: BGC, GLC; 1.35A {Caldanaerobius polysaccharolyticus}	97.85	0.0042	4.7E-08	53.44	17%	0.167	285-446	1-146 (146)
	4XUP_A	CBM22-2-CBM22-2 (E.C.3.2.1.8), CBM22-2 (E.C.3.2.1.8); Binding Site, Carbohydrates, Enzyme Stability; HET: CA, GOL; 2.43A {Paenibacillus barcinonensis}	97.78	0.0039	4.4E-08	63.20	13%	0.133	281-446	1-156 (334)
	1K42_A	XYLANASE (E.C.3.2.1.8); beta-sandwich formed by 11 strands.; NMR {Rhodothermus marinus} SCOP: b.18.1.14	97.83	0.01	1.1E-07	53.46	16%	0.244	287-446	1-167 (168)
	4XUO_A	CBM22; Binding Site, Carbohydrates, Enzyme Stability; 1.7A {Paenibacillus barcinonensis}	97.82	0.0083	9.4E-08	53.06	14%	0.139	282-446	2-156 (159)
	3K4Z_A	Glycoside hydrolase family 9; cellulase, CbhA, Clostridium thermocellum, CBM4; HET: XGP, CBI; 2.11A {Clostridium thermocellum DSM 4150}	97.77	0.0039	4.4E-08	62.56	11%	0.083	279-446	5-173 (289)
	3P6B_A	Cellulose 1,4-beta-cellobiosidase (E.C.3.2.1.91); beta-sandwich, carbohydrate binding, SUGAR BINDING; HET: ACT, GOL, SO4; 2.0A {Clostridium thermocellum}	97.71	0.0093	1E-07	56.57	8%	0.004	273-446	20-194 (205)
	1GU3_A	ENDOGLUCANASE C (E.C.3.2.1.4); CARBOHYDRATE-BINDING MODULE, CARBOHYDRATE BINDING MODULE; HET: BGC; 2.3A {CELLULOMONAS FIMI} SCOP: b.18.1.14	97.71	0.0062	7.1E-08	54.14	10%	0.040	288-446	1-149 (149)
	2ZEZ_C	S-layer associated multidomain endoglucanase; Family 16 carbohydrate binding module-2; 1.9A {Thermoanaerobacterium polysaccharolyticum}	97.70	0.0079	8.9E-08	51.71	16%	0.130	287-446	1-144 (144)
	6YF6_A	Galactose-binding lectin; EclA C-terminal domain, SUGAR BINDING; HET: SFU; 2.0A {Enterobacter cloacae subsp. cloacae (strain ATCC 13047 / DSM 30054 / NBRC 13535 / NCDC 279-56)}	97.65	0.0077	8.8E-08	53.21	14%	0.130	287-445	2-144 (144)
	1ULP_A	ENDOGLUCANASE C; CELLULOSE DEGRADATION, CELLULOSE-BINDING DOMAIN, HYDROLASE; NMR {Cellulomonas fimi} SCOP: b.18.1.14	97.59	0.0079	9E-08	53.68	10%	0.039	288-446	1-149 (152)
	4XUP_F	CBM22-2-CBM22-2 (E.C.3.2.1.8), CBM22-2 (E.C.3.2.1.8); Binding Site, Carbohydrates, Enzyme Stability; HET: CA, GOL; 2.43A {Paenibacillus barcinonensis}	97.57	0.013	1.5E-07	59.48	13%	0.138	281-446	1-156 (334)
	6TFJ_B	Vegetative insecticidal protein; Vip3Aa, toxin, protoxin, beta prism;{Bacillus thuringiensis}	97.56	0.0072	8.2E-08	67.91	19%	0.192	3-446	271-667 (789)
	6YRF_C	Vegetative insecticidal protein; Toxin, Vip3, Bt toxin;{Bacillus thuringiensis}	97.49	0.0079	9E-08	67.40	16%	0.142	3-446	281-686 (803)
	4Q8K_A	Alginase; Alginate Lyase, Lyase; HET: SO4; 1.646A {Pseudoalteromonas}	97.36	0.015	1.7E-07	61.35	21%	0.292	289-446	1-124 (375)
	6V1V_C	Vegetative insecticidal protein; insecticidal protein Bacillus thuringiensis pore; 3.189A {Bacillus thuringiensis}	97.21	0.025	2.8E-07	63.54	16%	0.152	3-446	286-679 (796)
	6VLS_D	Maltodextrin-binding protein,Vip3Aa; Bacillus thuringiensis, Vip3A, biological control; HET: PEG; 3.2A {Escherichia coli}	96.90	0.06	6.8E-07	63.92	17%	0.202	5-446	453-844 (966)
	5WPS_A	12-epi-hapalindole C/U synthase; isomerase, cyclase; 1.389A {Fischerella sp. ATCC 43239}	96.87	0.24	2.7E-06	48.59	15%	0.132	261-446	11-221 (225)
	6A8X_A	aromatic prenyltransferase; prenyltransferase, TRANSPORT PROTEIN; 2.35A {Fischerella ambigua}	96.83	0.26	2.9E-06	48.36	14%	0.096	261-446	11-221 (225)
	5A57_A	ENDO-ALPHA-N-ACETYLGALACTOSAMINIDASE; HYDROLASE, ENDO-BETA-N-ACETYLGALACTOSAMINIDASE, GLYCOSIDE HYDROLASE FAMILY; HET: GAL, CIT, EDO, 5G0; 1.46A {STREPTOCOCCUS PNEUMONIAE}	90.61	15	0.00017	45.06	17%	0.104	47-446	633-1103(1117)
	4QPW_A	Putative glycosyl hydrolase family 10; Carbohydrate-Binding Module (CBM), hydrolase; HET: XYP; 1.14A {Bacteroides intestinalis DSM 17393}	96.64	0.22	2.5E-06	44.71	12%	0.060	289-446	3-142 (142)
	5YVL_D	cyclase; prenyltransferase, TRANSFERASE; HET: PG0; 2.059A {Fischerella sp. ATCC 43239}	96.56	0.73	8.3E-06	45.29	15%	0.130	261-446	11-221 (225)
	6A98_B	aromatic prenyltransferase; prenyltransferase, TRANSFERASE; HET: BOG; 1.82A {Fischerella ambigua}	96.53	0.56	6.3E-06	46.03	14%	0.108	275-446	13-219 (223)
	6A9F_A	aromatic prenyltransferase; prenyltransferase, TRANSFERASE; HET: 9BF; 1.7A {Mastigocladus laminosus UTEX LB 1931}	96.53	0.56	6.3E-06	46.03	14%	0.103	275-446	13-219 (223)
	5YVK_A	cyclase; prenyltransferase, TRANSFERASE; HET: 0HZ; 1.292A {Fischerella ambigua UTEX 1903}	96.53	0.64	7.2E-06	45.69	15%	0.132	261-446	11-221 (225)
	6J03_A	12-epi-hapalindole U synthase; prenyltransferase, mutation, TRANSFERASE; HET: 0HZ; 1.48A {Fischerella ambigua UTEX 1903}	96.44	0.85	9.6E-06	44.01	16%	0.127	285-446	1-197 (200)
	7KWB_A	BtSGBP-B; CBM, SUGAR BINDING PROTEIN, lectin; 2.6A {Bacteroides thetaiotaomicron}	92.91	3.5	3.9E-05	45.06	13%	0.039	173-446	18-281 (459)
	3ECQ_B	Endo-alpha-N-acetylgalactosaminidase (E.C.3.2.1.97); Distorted (Beta/Alpha)8 (TIM) barrel glycoside; HET: GOL; 2.9A {Streptococcus pneumoniae}	80.21	1.2e+02	0.0013	39.04	16%	0.106	53-446	908-1382(1531)
	2ZXQ_A	Endo-alpha-N-acetylgalactosaminidase (E.C.3.2.1.97); Broken TIM barrel, Glycosidase, Hydrolase; HET: MPD; 2.0A {Bifidobacterium longum}	94.71	2.5	2.9E-05	52.54	17%	0.100	23-446	625-1131(1376)
	1WMX_A	COG3291: FOG: PKD repeat; CBM30, Carbohydrate Binding Module Family30; 2.0A {Clostridium thermocellum} SCOP: b.18.1.24	94.83	2.8	3.2E-05	40.69	8%	0.062	284-446	1-180 (205)
	6ZPZ_AAA	Endoglucanase 1 (E.C.3.2.1.4); arabinofuranosidse, glycosidase, GH51, HYDROLASE, cyclophellitol; HET: NAG, BMA, LX5; 1.71A {Meripilus giganteus}	94.75	2.3	2.6E-05	48.39	13%	0.142	275-446	22-200 (627)
	4MGQ_A	Glycosyl hydrolase family 10; Endo-xylanase, HYDROLASE; 1.68A {Prevotella bryantii}	94.71	2.2	2.5E-05	39.72	9%	0.092	316-446	8-123 (168)
	3SEE_A	Hypothetical sugar binding protein; Galactose-binding domain-like, Structural Genomics, Joint; 1.25A {Bacteroides thetaiotaomicron}	94.35	8.5	9.6E-05	38.03	11%	0.052	283-446	4-222 (222)
	6ZPV_AAA	Endoglucanase 1 (E.C.3.2.1.4); arabinofuranosidse, glycosidase, GH51, HYDROLASE; HET: NAG, MAN, GOL, BMA, SO4, ACT; 1.2A {Meripilus giganteus}	94.26	5.7	6.4E-05	45.36	13%	0.124	276-446	23-200 (627)
	5X7O_A	Glycoside hydrolase family 31 alpha-glucosidase; glydoside hydrolase family 31, carbohydrate-binding; HET: MES, EDO, MG, SO4; 2.0A {Paenibacillus sp. 598K}	91.35	13	0.00015	46.41	16%	0.117	159-446	929-1262(1263)
	5X7P_A	Glycoside hydrolase family 31 alpha-glucosidase; glydoside hydrolase family 31, carbohydrate-binding; HET: EDO, GLC, AC1, MG, SO4, MES; 2.4A {Paenibacillus sp. 598K}	91.35	13	0.00015	46.41	16%	0.120	159-446	929-1262(1263)
	5X7Q_B	Glycoside hydrolase family 31 alpha-glucosidase; glydoside hydrolase family 31, carbohydrate-binding; HET: SO4, AC1, EDO, MES, BGC, GLC, MG; 1.95A {Paenibacillus sp. 598K}	91.35	13	0.00015	46.41	16%	0.117	159-446	929-1262(1263)
	1WKY_A	endo-beta-1,4-Mannanase; TIM BARREL, CATALYTIC DOMAIN, CBM; 1.65A {Bacillus sp.} SCOP: b.18.1.31, c.1.8.3	89.81	20	0.00022	39.10	13%	0.109	60-444	82-464 (464)
	1WMX_B	COG3291: FOG: PKD repeat; CBM30, Carbohydrate Binding Module Family30; 2.0A {Clostridium thermocellum} SCOP: b.18.1.24	78.74	1.1e+02	0.0012	30.25	7%	-0.047	283-446	15-180 (205)
	5W6H_B	Bacteriophage CBA120 tailspike protein 4; Tailspike, CBA120, hydrolase, VIRAL PROTEIN; HET: ACT; 2.289A {Escherichia virus CBA120}	64.96	3.2e+02	0.0036	32.57	13%	0.114	7-446	238-697 (697)
	4W8J_A	Cry1Ac insecticidal protein; toxin, insecticidal, pore forming, protoxin; 2.78A {Bacillus thuringiensis serovar kurstaki str. HD73}	64.89	2.8e+02	0.0032	35.12	13%	0.079	123-446	703-1176(1184)
	7MJR_A	Vip4Da1 protein; Vegetative insecticidal protein, TOXIN; HET: SO4; 3.22A {Bacillus thuringiensis}	37.23	5.3e+02	0.006	31.92	12%	0.160	57-446	214-725 (937)
	6KLO_B	PROTEIN; Bacterial binary toxin, Protein translocation; HET: CA; 2.8A {Clostridium perfringens}	33.06	6.2e+02	0.007	29.97	15%	0.175	27-446	87-531 (666)
	2Q1F_A	Chondroitinase (E.C.4.2.2.4); ALPHA PLUS BETA, LYASE; HET: MSE, PO4; 2.85A {Bacteroides thetaiotaomicron}	32.12	1.7e+03	0.019	28.33	10%	0.040	285-446	14-168 (1022)
	6UWI_C	ADP-ribosyltransferase binding component; Translocase, TOXIN; HET: CA; 3.7A {Clostridioides difficile}	31.33	6.5e+02	0.0073	29.84	16%	0.235	47-446	129-532 (667)
	6UWT_C	ADP-ribosyltransferase binding component; CDTb, translocase, tetradecamer, TOXIN; HET: CA;{Clostridioides difficile}	31.33	6.5e+02	0.0073	29.84	16%	0.177	141-446	164-532 (667)
	2C26_A	ENDOGLUCANASE; HYDROLASE, CELLULASE CTCEL9D-CEL44A, PKD DOMAIN; HET: EDO; 2.1A {CLOSTRIDIUM THERMOCELLUM}	26.50	1e+03	0.012	24.01	11%	0.096	292-446	99-255 (260)
	6O2N_J	ADP-ribosyltransferase binding component; CDTb, Clostridium, Toxin, Binary, difficile; 3.7A {Clostridioides difficile}	26.36	7.9e+02	0.009	30.36	16%	0.182	44-446	216-741 (876)
FUN_008367-T1
	6A8X_A	aromatic prenyltransferase; prenyltransferase, TRANSPORT PROTEIN; 2.35A {Fischerella ambigua}	98.87	2e-07	2.2E-12	101.77	12%	0.098	27-221	1-225 (225)
	5WPS_A	12-epi-hapalindole C/U synthase; isomerase, cyclase; 1.389A {Fischerella sp. ATCC 43239}	98.86	1.6e-07	1.8E-12	102.43	11%	0.075	27-221	1-225 (225)
	6J03_A	12-epi-hapalindole U synthase; prenyltransferase, mutation, TRANSFERASE; HET: 0HZ; 1.48A {Fischerella ambigua UTEX 1903}	98.76	6e-07	6.8E-12	96.40	11%	0.075	51-220	1-200 (200)
	5YVL_D	cyclase; prenyltransferase, TRANSFERASE; HET: PG0; 2.059A {Fischerella sp. ATCC 43239}	98.71	9.8e-07	1.1E-11	96.47	11%	0.076	27-221	1-225 (225)
	6A98_B	aromatic prenyltransferase; prenyltransferase, TRANSFERASE; HET: BOG; 1.82A {Fischerella ambigua}	98.69	1.4e-06	1.6E-11	95.12	14%	0.133	27-221	1-223 (223)
	6A9F_A	aromatic prenyltransferase; prenyltransferase, TRANSFERASE; HET: 9BF; 1.7A {Mastigocladus laminosus UTEX LB 1931}	98.69	1.4e-06	1.6E-11	95.12	14%	0.133	27-221	1-223 (223)
	5YVK_A	cyclase; prenyltransferase, TRANSFERASE; HET: 0HZ; 1.292A {Fischerella ambigua UTEX 1903}	98.62	2.7e-06	3.1E-11	93.12	12%	0.097	27-221	1-225 (225)
	1H6Y_A	ENDO-1,4-BETA-XYLANASE Y; XYLAN DEGRADATION, HYDROLASE, GLYCOSIDASE; 2.2A {CLOSTRIDIUM THERMOCELLUM} SCOP: b.18.1.7	98.53	1.3e-05	1.4E-10	81.08	10%	0.131	49-225	2-164 (170)
	6I44_A	Plasma kallikrein (E.C.3.4.21.34); Prekallikrein, activation, high molecular weight; HET: PEG, GOL, NAG, ACT, FMT, PE4; 1.36A {Homo sapiens}	95.78	0.1	1.2E-06	64.87	18%	0.253	725-934	16-198 (627)
	5I25_A	Coagulation factor XI (E.C.3.4.21.27), ASN-PRO-ILE-SER-ASP-PHE-PRO-ASP; Coagulation FXI, high molecular weight; HET: NAG; 2.85A {Homo sapiens}	95.80	0.086	9.8E-07	65.01	17%	0.296	698-934	2-190 (607)
	6I58_A	Coagulation factor XI (E.C.3.4.21.27); Prekallikrein, activation, high molecular weight; HET: NAG; 2.6A {Homo sapiens}	95.80	0.086	9.8E-07	65.01	16%	0.296	698-934	2-190 (607)
	5EOK_A	Coagulation factor XI (E.C.3.4.21.27), P39; Human, Plasma, Coagulation FXI, complex; HET: FUC, NAG; 2.8A {Homo sapiens}	95.65	0.095	1.1E-06	64.53	17%	0.270	722-934	4-189 (606)
	4D0Q_A	HYALURONATE LYASE (E.C.4.2.2.1); LYASE, HYALURONAN BINDING CARBOHYDRATE BINDING; HET: EDO; 1.2A {STREPTOCOCCUS PNEUMONIAE TIGR4}	98.33	3.8e-05	4.4E-10	76.75	11%	0.157	53-226	1-165 (169)
	6YF6_A	Galactose-binding lectin; EclA C-terminal domain, SUGAR BINDING; HET: SFU; 2.0A {Enterobacter cloacae subsp. cloacae (strain ATCC 13047 / DSM 30054 / NBRC 13535 / NCDC 279-56)}	98.33	4e-05	4.5E-10	75.50	11%	0.074	52-216	1-144 (144)
	1DYO_A	ENDO-1,4-BETA-XYLANASE Y; CARBOHYDRATE-BINDING MODULE, XYLAN-BINDING, XYLANASE; HET: MSE; 2.1A {CLOSTRIDIUM THERMOCELLUM} SCOP: b.18.1.7	98.30	9.7e-05	1.1E-09	73.08	10%	0.125	49-220	2-159 (160)
	4XUN_C	CBM22-2 domain (E.C.3.2.1.8); Binding Site, Carbohydrates, Enzyme Stability; 1.75A {Paenibacillus barcinonensis}	98.26	0.00014	1.5E-09	75.46	12%	0.132	41-223	1-180 (181)
	4XUR_A	CBM22-2 domain (E.C.3.2.1.8 ); Binding Site, Carbohydrates, Enzyme Stability; HET: XYP; 1.67A {Paenibacillus barcinonensis}	98.26	0.00014	1.5E-09	75.46	12%	0.132	41-223	1-180 (181)
	4BJ0_A	XYLANASE (E.C.3.2.1.8); HYDROLASE, XYLOGLUCAN, CBM4-2, X2 L110F; HET: BGC, XYS, GLC; 1.0A {RHODOTHERMUS MARINUS}	98.25	7.3e-05	8.3E-10	75.80	8%	0.100	54-223	1-172 (176)
	2ZEZ_C	S-layer associated multidomain endoglucanase; Family 16 carbohydrate binding module-2; 1.9A {Thermoanaerobacterium polysaccharolyticum}	98.25	7.4e-05	8.4E-10	70.90	16%	0.152	53-217	1-144 (144)
	2WYS_B	ENDO-1,4-BETA-XYLANASE Y (E.C.3.2.1.8); HYDROLASE, XYLAN DEGRADATION, CELLULOSOME, GLYCOSIDASE; HET: XYP, PO4; 2.75A {CLOSTRIDIUM THERMOCELLUM}	98.23	5.5e-05	6.2E-10	91.54	14%	0.144	27-280	1-225 (540)
	2ZEZ_A	S-layer associated multidomain endoglucanase; Family 16 carbohydrate binding module-2; 1.9A {Thermoanaerobacterium polysaccharolyticum}	98.22	8.5e-05	9.6E-10	70.50	15%	0.142	53-217	1-144 (144)
	4XUO_A	CBM22; Binding Site, Carbohydrates, Enzyme Stability; 1.7A {Paenibacillus barcinonensis}	98.15	0.00042	4.7E-09	67.90	9%	0.059	47-220	1-159 (159)
	2WZE_B	ENDO-1,4-BETA-XYLANASE Y (E.C.3.2.1.8); HYDROLASE, XYLAN DEGRADATION, CELLULOSOME, GLYCOSIDASE; HET: GOL, MSE, PO4, XYP; 2.5A {CLOSTRIDIUM THERMOCELLUM}	98.12	0.00015	1.7E-09	88.04	13%	0.125	27-473	1-330 (540)
	1K42_A	XYLANASE (E.C.3.2.1.8); beta-sandwich formed by 11 strands.; NMR {Rhodothermus marinus} SCOP: b.18.1.14	98.12	0.00031	3.5E-09	70.14	10%	0.119	53-218	1-168 (168)
	2ZEX_B	S-layer associated multidomain endoglucanase; Family 16 CBM-1 cellopentaose complex; HET: BGC; 1.2A {Thermoanaerobacterium polysaccharolyticum}	98.11	0.00024	2.7E-09	67.94	10%	0.121	50-217	1-147 (147)
	2W5F_A	ENDO-1,4-BETA-XYLANASE Y (E.C.3.2.1.8); CELLULOSOME, GLYCOSIDASE, XYLAN DEGRADATION, HYDROLASE; HET: ACT, XYP, CD; 1.9A {CLOSTRIDIUM THERMOCELLUM}	98.10	0.00016	1.8E-09	87.80	12%	0.117	27-473	1-330 (540)
	2XOM_A	ARABINOGALACTAN ENDO-1,4-BETA-GALACTOSIDASE; HYDROLASE, GALACTAN, CARBOHYDRATE-BINDING MODULE, GLYCOSIDE; HET: GAL; 0.95A {THERMOTOGA MARITIMA}	98.07	0.00028	3.1E-09	70.03	14%	0.174	47-218	1-152 (152)
	2XON_L	ARABINOGALACTAN ENDO-1,4-BETA-GALACTOSIDASE; HYDROLASE, GALACTAN, CARBOHYDRATE-BINDING MODULE, GLYCOSIDE; HET: SO4, EDO, GAL; 1.4A {THERMOTOGA MARITIMA}	98.07	0.00028	3.1E-09	70.03	14%	0.174	47-218	1-152 (152)
	4XUP_A	CBM22-2-CBM22-2 (E.C.3.2.1.8), CBM22-2 (E.C.3.2.1.8); Binding Site, Carbohydrates, Enzyme Stability; HET: CA, GOL; 2.43A {Paenibacillus barcinonensis}	97.97	0.00054	6.1E-09	76.85	12%	0.156	46-219	162-334 (334)
	3OEA_A	S-layer associated multidomain endoglucanase; Carbohydrate Binding Domain, Cellopentaose, HYDROLASE; HET: BGC, GLC; 1.35A {Caldanaerobius polysaccharolyticus}	97.98	0.00063	7.1E-09	64.64	11%	0.118	51-217	1-146 (146)
	4XUP_F	CBM22-2-CBM22-2 (E.C.3.2.1.8), CBM22-2 (E.C.3.2.1.8); Binding Site, Carbohydrates, Enzyme Stability; HET: CA, GOL; 2.43A {Paenibacillus barcinonensis}	97.65	0.0032	3.6E-08	70.82	13%	0.161	47-219	163-334 (334)
	1CX1_A	ENDOGLUCANASE C; CELLULOSE-BINDING DOMAIN, CELLOOLIGOSACHARIDES, CELLULASE, PROTEIN-; NMR {Cellulomonas fimi} SCOP: b.18.1.14	97.92	0.00038	4.3E-09	68.85	10%	0.041	48-219	1-153 (153)
	1GU3_A	ENDOGLUCANASE C (E.C.3.2.1.4); CARBOHYDRATE-BINDING MODULE, CARBOHYDRATE BINDING MODULE; HET: BGC; 2.3A {CELLULOMONAS FIMI} SCOP: b.18.1.14	97.90	0.00057	6.5E-09	67.86	16%	0.121	54-217	1-149 (149)
	3P6B_A	Cellulose 1,4-beta-cellobiosidase (E.C.3.2.1.91); beta-sandwich, carbohydrate binding, SUGAR BINDING; HET: ACT, GOL, SO4; 2.0A {Clostridium thermocellum}	97.86	0.0007	7.9E-09	71.75	12%	0.018	27-227	1-203 (205)
	3K4Z_A	Glycoside hydrolase family 9; cellulase, CbhA, Clostridium thermocellum, CBM4; HET: XGP, CBI; 2.11A {Clostridium thermocellum DSM 4150}	97.77	0.0011	1.3E-08	74.15	9%	0.043	43-280	3-219 (289)
	1GUI_A	LAMINARINASE 16A; CARBOHYDRATE BINDING MODULE, CBM, GLUCAN; HET: GOL, BGC; 1.9A {THERMOTOGA MARITIMA} SCOP: b.18.1.14	97.75	0.002	2.3E-08	63.64	16%	0.199	56-217	1-155 (155)
	1ULP_A	ENDOGLUCANASE C; CELLULOSE DEGRADATION, CELLULOSE-BINDING DOMAIN, HYDROLASE; NMR {Cellulomonas fimi} SCOP: b.18.1.14	97.74	0.0015	1.7E-08	65.14	16%	0.120	54-219	1-151 (152)
	6YRF_C	Vegetative insecticidal protein; Toxin, Vip3, Bt toxin;{Bacillus thuringiensis}	97.71	0.0014	1.6E-08	82.76	12%	0.068	39-354	542-788 (803)
	6V1V_C	Vegetative insecticidal protein; insecticidal protein Bacillus thuringiensis pore; 3.189A {Bacillus thuringiensis}	97.67	0.0017	2E-08	81.73	10%	0.057	41-353	541-780 (796)
	6TFJ_B	Vegetative insecticidal protein; Vip3Aa, toxin, protoxin, beta prism;{Bacillus thuringiensis}	97.64	0.0024	2.7E-08	80.97	15%	0.114	37-354	524-774 (789)
	5A57_A	ENDO-ALPHA-N-ACETYLGALACTOSAMINIDASE; HYDROLASE, ENDO-BETA-N-ACETYLGALACTOSAMINIDASE, GLYCOSIDE HYDROLASE FAMILY; HET: GAL, CIT, EDO, 5G0; 1.46A {STREPTOCOCCUS PNEUMONIAE}	93.44	1.9	2.2E-05	58.88	8%	0.006	28-226	856-1112(1117)
	6VLS_D	Maltodextrin-binding protein,Vip3Aa; Bacillus thuringiensis, Vip3A, biological control; HET: PEG; 3.2A {Escherichia coli}	23.14	1.1e+03	0.013	33.62	12%	0.088	54-215	783-966 (966)
	3ECQ_B	Endo-alpha-N-acetylgalactosaminidase (E.C.3.2.1.97); Distorted (Beta/Alpha)8 (TIM) barrel glycoside; HET: GOL; 2.9A {Streptococcus pneumoniae}	57.76	3.9e+02	0.0044	39.48	9%	0.023	22-248	1113-1407(1531)
	2ZXQ_A	Endo-alpha-N-acetylgalactosaminidase (E.C.3.2.1.97); Broken TIM barrel, Glycosidase, Hydrolase; HET: MPD; 2.0A {Bifidobacterium longum}	94.17	1.2	1.3E-05	62.31	12%	0.065	30-227	896-1142(1376)
	4Q8K_A	Alginase; Alginate Lyase, Lyase; HET: SO4; 1.646A {Pseudoalteromonas}	97.37	0.0063	7.2E-08	72.32	14%	0.103	55-512	1-329 (375)
	6ZPV_AAA	Endoglucanase 1 (E.C.3.2.1.4); arabinofuranosidse, glycosidase, GH51, HYDROLASE; HET: NAG, MAN, GOL, BMA, SO4, ACT; 1.2A {Meripilus giganteus}	96.90	0.057	6.5E-07	68.23	13%	0.149	44-575	25-407 (627)
	6ZPZ_AAA	Endoglucanase 1 (E.C.3.2.1.4); arabinofuranosidse, glycosidase, GH51, HYDROLASE, cyclophellitol; HET: NAG, BMA, LX5; 1.71A {Meripilus giganteus}	96.59	0.094	1.1E-06	66.18	13%	0.112	23-575	12-407 (627)
	4QPW_A	Putative glycosyl hydrolase family 10; Carbohydrate-Binding Module (CBM), hydrolase; HET: XYP; 1.14A {Bacteroides intestinalis DSM 17393}	96.49	0.13	1.5E-06	52.27	11%	0.127	55-217	3-142 (142)
	2YIL_B	MICRONEME ANTIGEN L2; SUGAR BINDING PROTEIN, APPLE-DOMAIN TANDEM; HET: SO4, GOL; 1.95A {SARCOCYSTIS MURIS}	71.76	10	0.00012	38.35	15%	0.259	842-932	3-85 (138)
	2YIP_E	MICRONEME ANTIGEN L2; SUGAR BINDING PROTEIN, APPLE-DOMAIN TANDEM; HET: CL, GOL, YIO; 2.14A {SARCOCYSTIS MURIS}	71.76	10	0.00012	38.35	15%	0.259	842-932	3-85 (138)
	7KWB_A	BtSGBP-B; CBM, SUGAR BINDING PROTEIN, lectin; 2.6A {Bacteroides thetaiotaomicron}	74.99	44	0.0005	41.62	10%	0.059	1-223	1-287 (459)
	4A5V_A	MICRONEMAL PROTEIN 4; ADHESION; NMR {TOXOPLASMA GONDII}	68.58	15	0.00017	38.60	18%	0.274	841-934	4-89 (161)
	1WMX_A	COG3291: FOG: PKD repeat; CBM30, Carbohydrate Binding Module Family30; 2.0A {Clostridium thermocellum} SCOP: b.18.1.24	95.74	0.64	7.2E-06	51.64	8%	0.008	50-230	1-193 (205)
	4MGQ_A	Glycosyl hydrolase family 10; Endo-xylanase, HYDROLASE; 1.68A {Prevotella bryantii}	95.73	0.27	3E-06	51.91	16%	0.178	91-261	9-157 (168)
	3SEE_A	Hypothetical sugar binding protein; Galactose-binding domain-like, Structural Genomics, Joint; 1.25A {Bacteroides thetaiotaomicron}	95.16	1.3	1.5E-05	49.82	12%	0.164	46-217	1-222 (222)
	5X7O_A	Glycoside hydrolase family 31 alpha-glucosidase; glydoside hydrolase family 31, carbohydrate-binding; HET: MES, EDO, MG, SO4; 2.0A {Paenibacillus sp. 598K}	22.67	1.6e+03	0.018	32.74	16%	0.098	50-304	901-1178(1263)
	5X7P_A	Glycoside hydrolase family 31 alpha-glucosidase; glydoside hydrolase family 31, carbohydrate-binding; HET: EDO, GLC, AC1, MG, SO4, MES; 2.4A {Paenibacillus sp. 598K}	22.67	1.6e+03	0.018	32.74	16%	0.098	50-304	901-1178(1263)
	5X7Q_B	Glycoside hydrolase family 31 alpha-glucosidase; glydoside hydrolase family 31, carbohydrate-binding; HET: SO4, AC1, EDO, MES, BGC, GLC, MG; 1.95A {Paenibacillus sp. 598K}	22.67	1.6e+03	0.018	32.74	16%	0.107	48-304	899-1178(1263)
	3HMT_B	Hepatocyte growth factor; HGF/SF, hormone/growth factor, Disulfide bond; 2.0A {Homo sapiens}	74.68	7.1	8E-05	38.41	18%	0.207	536-634	4-95 (101)
	3HMS_A	Hepatocyte growth factor; HGF/SF, hormone/growth factor, Disulfide bond; 1.7A {Homo sapiens}	74.82	7	7.9E-05	38.45	19%	0.207	544-634	6-95 (101)
	4W8J_A	Cry1Ac insecticidal protein; toxin, insecticidal, pore forming, protoxin; 2.78A {Bacillus thuringiensis serovar kurstaki str. HD73}	35.80	1.1e+02	0.0012	43.59	14%	0.121	49-350	677-1012(1184)
	2HGF_A	HEPATOCYTE GROWTH FACTOR; HEPATOCYTE GROWTH FACTOR, SCATTER FACTOR; NMR {Homo sapiens} SCOP: g.10.1.1	74.55	8.6	9.8E-05	37.44	12%	0.250	715-798	6-92 (97)
	1WMX_B	COG3291: FOG: PKD repeat; CBM30, Carbohydrate Binding Module Family30; 2.0A {Clostridium thermocellum} SCOP: b.18.1.24	86.03	45	0.00051	37.70	10%	-0.018	50-246	16-201 (205)
	2LL4_M	Micronemal protein 4; CELL ADHESION; HET: NAG, GAL; NMR {Toxoplasma gondii}	63.95	41	0.00046	31.47	13%	0.150	413-500	3-80 (82)
	2J8J_B	COAGULATION FACTOR XI (E.C.3.4.21.27); PROTEASE, HYDROLASE, GLYCOPROTEIN, POLYMORPHISM, SERINE; NMR {HOMO SAPIENS}	61.46	28	0.00032	32.98	15%	0.134	422-504	7-90 (90)
	6STX_C	Kelch domain-containing protein; Copper radical oxidase, 5-hydroxymethylfurfural, benzyl; HET: PG4, NAG; 1.9A {Colletotrichum graminicola (strain M1.001 / M2 / FGSC 10212)}	28.62	1.1e+02	0.0013	40.09	15%	0.340	819-928	1-108 (714)
	1HKY_A	MICRONEME PROTEIN 5 PRECURSOR; ADHESIN, PAN MODULE, EIMERIA TENELLA; NMR {EIMERIA TENELLA} SCOP: g.10.1.3	71.60	18	0.0002	34.46	19%	0.383	408-504	2-86 (86)
	5L73_B	Neuropilin-1; MAM domain, Dimerisation domain, Neuropilin; HET: TAM, BCN; 2.24A {Homo sapiens}	71.12	1.6e+02	0.0018	31.51	13%	0.084	49-225	12-184 (192)
	5W6H_B	Bacteriophage CBA120 tailspike protein 4; Tailspike, CBA120, hydrolase, VIRAL PROTEIN; HET: ACT; 2.289A {Escherichia virus CBA120}	56.95	2.4e+02	0.0027	38.23	11%	0.064	14-217	509-697 (697)
	5OJ2_B	MAM domain-containing glycosylphosphatidylinositol anchor protein; neuroligin-neurexin, synapse formation, austism spectrum; HET: BMA, MSE, NAG, MAN; 3.2A {Gallus gallus}	55.24	1.9e+02	0.0022	38.13	17%	0.111	4-225	681-898 (910)
	2C26_A	ENDOGLUCANASE; HYDROLASE, CELLULASE CTCEL9D-CEL44A, PKD DOMAIN; HET: EDO; 2.1A {CLOSTRIDIUM THERMOCELLUM}	51.90	3.3e+02	0.0037	31.40	15%	0.160	14-218	23-256 (260)
	1WKY_A	endo-beta-1,4-Mannanase; TIM BARREL, CATALYTIC DOMAIN, CBM; 1.65A {Bacillus sp.} SCOP: b.18.1.31, c.1.8.3	48.38	3.1e+02	0.0035	34.16	10%	0.015	38-215	299-464 (464)
	6BQM_A	serine protease VesC (E.C.3.4.21.-); VC1649, trypsin-like domain, Ig-like domain; 2.2A {Vibrio cholerae serotype O1 (strain ATCC 39541 / Classical Ogawa 395 / O395)}	45.96	2.6e+02	0.0029	35.55	12%	0.007	118-237	396-505 (506)
	7AY3_A	Endo-1,4-beta-xylanase (E.C.3.2.1.8); CBM36, glycoside hydrolase, multidomain protein; 2.00001880273A {uncultured bacterium}	40.84	8.8e+02	0.0099	27.64	15%	0.102	87-249	14-159 (176)
	3WNO_B	Cycloisomaltooligosaccharide glucanotransferase (E.C.2.4.1.248); C2 type immunoglobulin fold, (beta/alpha)8-barrel; HET: MES, SO4, EDO, GLC; 1.9A {Bacillus circulans}	40.14	1.5e+03	0.017	31.09	18%	0.200	58-373	383-645 (710)
	2QJ2_A	Hepatocyte growth factor; HGF/SF, HORMONE/GROWTH FACTOR, HORMONE; HET: SO4; 1.81A {Homo sapiens} SCOP: g.10.1.1, g.14.1.1	26.43	1.4e+02	0.0016	33.44	20%	0.259	550-742	9-168 (184)
	4GWM_A	Meprin A subunit beta (E.C.3.4.24.63); Mulidomain structure, Hydrolase; HET: NAG, MAN, FUC, BMA; 1.85A {Homo sapiens}	39.76	5.6e+02	0.0064	33.42	12%	0.063	22-302	178-457 (592)
	1OF3_A	BETA-MANNOSIDASE; HYDROLASE/CARBOHYDRATE BINDING, MANNAN BINDING, CARBOHYDRATE; 2.0A {THERMOTOGA MARITIMA} SCOP: b.18.1.18	37.83	9.7e+02	0.011	27.26	8%	0.031	47-220	2-178 (179)
	1OH4_A	BETA-MANNOSIDASE; HYDROLASE, CARBOHYDRATE BINDING MODULE, MANNAN; HET: GOL, BMA, GLA; 1.35A {THERMOTOGA MARITIMA} SCOP: b.18.1.18	37.83	9.7e+02	0.011	27.26	8%	0.020	47-220	2-178 (179)
	5X7H_A	Cycloisomaltooligosaccharide glucanotransferase (E.C.2.4.1.248); glydoside hydrolase family 66, carbohydrate-binding; HET: GLC, MLI; 2.6A {Paenibacillus sp. 598K}	35.53	1.6e+03	0.018	30.87	13%	0.093	5-246	315-568 (720)
	5CP9_A	Hepatocyte growth factor; HGF/SF, NK1 fragment, fragment based; HET: 6O5; 1.9A {Homo sapiens}	24.44	1.6e+02	0.0019	32.88	18%	0.278	419-553	11-131 (183)
	1BHT_A	HEPATOCYTE GROWTH FACTOR, 4-(2-HYDROXYETHYL)-1-PIPERAZINE ETHANESULFONIC; HEPARIN-BINDING DOMAIN, KRINGLE, C-MET RECEPTOR; HET: EPE, SO4; 2.0A {Homo sapiens} SCOP: g.10.1.1, g.14.1.1	25.19	1.9e+02	0.0021	32.13	19%	0.256	420-553	5-124 (176)
	5X7G_A	Cycloisomaltooligosaccharide glucanotransferase (E.C.2.4.1.248); glydoside hydrolase family 66, carbohydrate-binding; HET: GOL, MLI; 2.2A {Paenibacillus sp. 598K}	33.79	1.9e+03	0.021	30.35	12%	0.143	93-375	422-665 (720)
	6QFK_A	PEGA domain-containing protein,EngBF-DARPin Fusion 4b; crystallization chaperone, protein fusion, DARPin; HET: EDO, MES; 2.0A {Bifidobacterium longum}	33.19	9.1e+02	0.01	35.01	19%	0.222	27-409	726-1120(1357)
	7MOB_B	Hepatocyte growth factor, Hepatocyte growth; c-MET, HGF, receptor tyrosine kinase; 5.0A {Homo sapiens}	20.97	2.1e+02	0.0024	32.90	21%	0.275	521-742	3-193 (210)
	2DCJ_B	xylanase J (E.C.3.2.1.8); family 11, Xylan Binding Domain; HET: MPD, GOL; 2.24A {Bacillus sp.}	30.90	1.6e+03	0.018	28.58	17%	0.144	20-215	126-354 (354)
	3WNK_A	Cycloisomaltooligosaccharide glucanotransferase (E.C.2.4.1.248); C2 type immunoglobulin fold, (beta/alpha)8-barrel; HET: CD, GOL; 2.3A {Bacillus circulans}	29.46	2.4e+03	0.027	29.31	19%	0.180	54-244	388-567 (721)
	6TN6_A	Mannan endo-1,4-beta-mannosidase. Glycosyl Hydrolase family; Mannanase, hyperthermophile, HYDROLASE; HET: EDO, MPD, TRS, GOL, PEG; 1.45A {Thermotoga petrophila RKU-1}	27.89	1.1e+03	0.013	31.28	7%	-0.031	4-220	361-643 (643)
	1I5P_A	PESTICIDIAL CRYSTAL PROTEIN CRY2AA; HELICAL BUNDLE, BETA PRISM, LECTIN-LIKE; 2.2A {Bacillus thuringiensis serovar kurstaki} SCOP: f.1.3.1, b.18.1.3, b.77.2.1	27.40	1.7e+03	0.019	30.43	13%	0.088	27-223	443-632 (633)
	3KM5_B	Lysine specific cysteine protease; beta jelly roll barrel, cleaved; 1.4A {Porphyromonas gingivalis}	27.21	1e+03	0.012	25.70	12%	-0.004	54-218	1-180 (180)
	4D3C_A	HEPATOCYTE GROWTH FACTOR, SFN68 FAB; PROTEIN BINDING; 2.62A {ORYCTOLAGUS CUNICULUS}	20.09	2e+02	0.0022	32.60	19%	0.238	547-742	14-176 (193)
	4ITC_A	Lys-gingipain W83 (E.C.3.4.22.47); beta sandwich, cleaved adhesin family; HET: GAI, GOL; 1.55A {Porphyromonas gingivalis}	26.50	6.3e+02	0.0072	26.65	14%	0.077	55-218	1-173 (173)
	3KM5_A	Lysine specific cysteine protease; beta jelly roll barrel, cleaved; 1.4A {Porphyromonas gingivalis}	26.27	8.1e+02	0.0092	26.52	12%	-0.011	55-218	2-180 (180)
	2CDP_A	BETA-AGARASE 1; CARBOHYDRATE-BINDING MODULE, HYDROLASE; HET: GAL, EDO, AAL; 1.59A {SACCHAROPHAGUS DEGRADANS}	25.81	1.2e+03	0.013	24.40	11%	0.024	27-216	1-160 (160)
	2CDP_C	BETA-AGARASE 1; CARBOHYDRATE-BINDING MODULE, HYDROLASE; HET: AAL, EDO, GAL; 1.59A {SACCHAROPHAGUS DEGRADANS}	25.81	1.2e+03	0.013	24.40	13%	0.062	27-216	1-160 (160)
	5F7U_A	Cycloalternan-forming enzyme; Complex, Structural Genomics, Center for; HET: GLC; 1.7A {Listeria monocytogenes serovar 1/2a (strain ATCC BAA-679 / EGD-e)}	24.28	2.4e+03	0.027	30.59	15%	0.107	13-216	860-1063(1063)
	1W0N_A	ENDO-1,4-BETA-XYLANASE D (E.C.3.2.1.8); HYDROLASE, CARBOHYDRATE-BINDING MODULE, CARBOHYDRATE BINDING; 0.8A {PAENIBACILLUS POLYMYXA} SCOP: b.18.1.28	24.02	1.4e+03	0.016	24.90	15%	0.123	76-216	1-131 (131)
	3S30_A	Hypothetical glycoside hydrolase; Galactose-binding domain-like, Structural Genomics, Joint; HET: MSE; 2.46A {Bacteroides vulgatus}	23.33	1.5e+03	0.017	28.20	11%	0.105	6-221	43-354 (354)
	4YU5_B	Immune inhibitor A2 peptidase; hydrolase, metallopeptidase, metzincin; HET: MSE, KH2, GOL; 2.9A {Bacillus cereus var. anthracis (strain CI)}	22.77	8.8e+02	0.0099	33.69	13%	0.103	13-422	259-721 (756)
	6TBA_FD	Hub protein Rcc01696, Distal tail; "virion", "horizontal gene transfer", "gene; HET: SF4; 4.54A {Rhodobacter capsulatus SB 1003}	22.56	2.2e+03	0.025	26.52	12%	0.143	5-330	2-311 (325)
	6TSU_F3	Major capsid protein Rcc01687, Uncharacterized; "capsid", "jelly roll", "spike", "HK97"; 3.42A {Rhodobacter capsulatus DE442}	22.56	2.2e+03	0.025	26.52	12%	0.143	5-330	2-311 (325)
	2W3J_A	CARBOHYDRATE BINDING MODULE; SUGAR-BINDING PROTEIN, CARBOHYDRATE BINDING MODULE; 1.7A {UNCULTURED BACTERIUM}	20.88	1.4e+03	0.015	23.48	13%	0.120	74-229	8-141 (145)
	2C9A_A	RECEPTOR-TYPE TYROSINE-PROTEIN PHOSPHATASE MU (E.C.3.1.3.48); GLYCOPROTEIN, HYDROLASE, IMMUNOGLOBULIN DOMAIN, RECEPTOR; HET: NDG, MAN, NAG, FUL; 2.7A {HOMO SAPIENS} SCOP: b.29.1.25, b.1.1.4	20.27	1.6e+03	0.019	24.18	11%	0.015	56-224	3-167 (259)
	5HPO_A	Lmo2446 protein; lmo2446, Listeria monocytogenes EGD-e, Center; HET: CEX, MSE; 1.8A {Listeria monocytogenes serovar 1/2a (strain ATCC BAA-679 / EGD-e)}	20.12	3.6e+03	0.04	29.14	14%	0.104	13-216	881-1084(1084)
	1I8N_A	ANTI-PLATELET PROTEIN; PAN MODULE, toxin; HET: ROP; 2.2A {Haementeria officinalis} SCOP: g.10.1.2	20.09	3.3e+02	0.0037	29.04	17%	0.313	661-801	8-126 (126)
FUN_009826-T1
	4A3X_A	EPA1P; CELL ADHESION; HET: LAT; 1.65A {CANDIDA GLABRATA}	99.55	4.8e-13	5.5E-18	137.50	13%	0.172	453-650	1-223 (227)
	6Y9J_A	Epa1p; Epithelial adhesin, SUGAR BINDING PROTEIN; HET: LAT; 1.1A {Candida glabrata}	99.53	9.4e-13	1.1E-17	138.92	15%	0.182	426-650	11-253 (262)
	4COY_A	EPITHELIAL ADHESIN 6; CELL ADHESION, LECTIN, TISSUE INVASION; HET: GAL, NAG; 1.8A {CANDIDA GLABRATA}	99.53	8e-13	9.1E-18	138.93	12%	0.134	427-650	3-245 (254)
	5A3L_C	CEA1; CELL ADHESION, FUNGAL ADHESION, CHITIN; HET: GOL, NDG, PEG, NAG, CIT; 1.66A {KOMAGATAELLA PASTORIS}	99.53	7.8e-13	8.9E-18	137.62	15%	0.166	425-650	10-238 (240)
	5A3M_A	CEA1; ADHESION PROTEIN, FUNGAL ADHESION, CHITIN; HET: PEG, NAG, CIT, GOL; 1.75A {PICHIA PASTORIS}	99.53	7.8e-13	8.9E-18	137.62	15%	0.166	425-650	10-238 (240)
	4ASL_A	EPA1P; CELL ADHESION, LECTIN, TISSUE INVASION; HET: GAL, GOL, NGA; 1.24A {CANDIDA GLABRATA}	99.52	1.8e-12	2E-17	136.60	15%	0.178	426-650	8-250 (259)
	6HOS_A	BA75_04148T0, Expression tag from chain; C-type lectin, Komagataella pastoris, cell; HET: GOL, P33, PG4; 2.15A {Komagataella pastoris}	99.39	4e-11	4.5E-16	125.51	15%	0.151	426-650	11-240 (242)
	4LHK_B	Flocculin; PA14 domain, CELL ADHESION; HET: MAN; 1.73A {Saccharomyces pastorianus}	99.36	7.2e-11	8.1E-16	123.10	18%	0.177	457-650	1-214 (239)
	4GQ7_A	Flocculin; Carbohydrate binding domain, PA14 domain; HET: NAG; 2.53A {Saccharomyces pastorianus}	99.32	1.9e-10	2.2E-15	118.52	18%	0.175	456-650	1-215 (224)
	4CP0_A	EPITHELIAL ADHESIN 9; CELL ADHESION, LECTIN, TISSUE INVASION; HET: LAT; 2.15A {CANDIDA GLABRATA}	99.22	1e-09	1.1E-14	117.88	12%	0.107	438-650	17-278 (290)
	2XJT_A	FLOCCULATION PROTEIN FLO5; CELL ADHESION, GREENBEARD, SOCIAL INTERACTION; HET: BMA, MAN, GOL; 1.2A {SACCHAROMYCES CEREVISIAE}	99.13	5.8e-09	6.6E-14	110.48	19%	0.214	451-650	4-250 (258)
	6Y98_A	PA14 domain-containing protein; Epithelial Adhesin, CELL ADHESION; HET: LAT; 2.8A {Candida glabrata (strain ATCC 2001 / CBS 138 / JCM 3761 / NBRC 0622 / NRRL Y-65)}	99.13	4.7e-09	5.3E-14	112.94	11%	0.096	438-650	17-278 (290)
	2XJP_A	FLOCCULATION PROTEIN FLO5; CELL ADHESION, GREENBEARD, PA14-DOMAIN, CARBOHYDRATE; HET: MAN, BMA; 0.95A {SACCHAROMYCES CEREVISIAE}	99.12	8e-09	9E-14	109.49	19%	0.223	450-650	3-250 (258)
	6QE7_A	Uncharacterized protein; biomass sensing, cellulosome, sigma factors; 2.06A {Clostridium thermocellum}	98.19	0.00015	1.7E-09	76.40	14%	0.074	470-645	1-144 (291)
	6X7T_A	Antifreeze protein; Allose-MpPA14 complex, PA14 domain, carbohydrate-binding; HET: VDV, VDS; 1.0A {Marinomonas primoryensis}	98.41	9.6e-06	1.1E-10	83.09	12%	0.122	462-646	4-186 (193)
	6QE7_C	Uncharacterized protein; biomass sensing, cellulosome, sigma factors; 2.06A {Clostridium thermocellum}	98.05	0.00023	2.6E-09	75.05	13%	0.065	470-647	1-146 (291)
	6QDI_A	PA14 domain-containing protein; biomass sensing, cellulosome, sigma factors; 1.13A {Clostridium clariflavum}	98.16	0.00015	1.7E-09	76.47	14%	0.038	472-649	1-147 (295)
	3TEY_A	Protective antigen; protein transport, toxin; 2.12A {Bacillus anthracis}	98.25	3.8e-05	4.3E-10	92.44	14%	0.097	462-649	5-160 (715)
	6X7J_A	Antifreeze protein; fucose-MpPA14 complex, PA14 domain, carbohydrate-binding; HET: EDO, FUL, FUC; 0.97A {Marinomonas primoryensis}	98.21	3.7e-05	4.2E-10	78.13	12%	0.153	465-646	1-178 (182)
	6X7Y_A	Antifreeze protein; N-acetyl-glucosamine-MpPA14 complex, PA14 domain, carbohydrate-binding; HET: NAG, EDO, NDG; 1.0A {Marinomonas primoryensis}	98.21	3.7e-05	4.2E-10	78.13	12%	0.153	465-646	1-178 (182)
	6SMS_A	Vegetative Insecticidal Protein 1Ac from; Bacillus thuringiensis, vegetative state insecticidal; HET: EDO; 1.47A {Bacillus thuringiensis}	98.20	5.2e-05	5.9E-10	91.33	13%	0.072	467-648	2-154 (724)
	3TEW_A	Protective antigen; protein transport, toxin; HET: MXE; 1.45A {Bacillus anthracis}	98.15	8.1e-05	9.2E-10	89.64	13%	0.077	463-649	7-160 (715)
	2J42_A	C2 TOXIN COMPONENT-II; TOXIN, CLOSTRIDIUM BOTULINUM, C2-II; 3.13A {CLOSTRIDIUM BOTULINUM}	98.10	0.00017	1.9E-09	86.72	13%	-0.027	459-649	6-163 (721)
	4NAM_A	Protective antigen; anthrax, toxin, 5-fluorotryptophan, pore; 1.7A {Bacillus anthracis}	98.06	0.00014	1.5E-09	88.05	11%	0.043	462-649	6-160 (735)
	7MJR_A	Vip4Da1 protein; Vegetative insecticidal protein, TOXIN; HET: SO4; 3.22A {Bacillus thuringiensis}	97.98	0.00029	3.2E-09	86.88	9%	-0.015	464-648	7-151 (937)
	6O2N_J	ADP-ribosyltransferase binding component; CDTb, Clostridium, Toxin, Binary, difficile; 3.7A {Clostridioides difficile}	97.83	0.00062	7E-09	83.85	13%	0.087	423-648	13-193 (876)
	6M8M_A	Putative large adhesion protein (Lap); PA14 domain, adhesion protein, RTX; HET: BGC; 1.2A {Marinobacter hydrocarbonoclasticus ATCC 49840}	97.72	0.00082	9.2E-09	70.27	13%	0.088	468-645	32-212 (214)
	7KMP_A	Alpha-xylosidase; Glycoside Hydrolase Family 31, Xyloglucan; HET: GOL; 1.556A {Xanthomonas axonopodis pv. citri (strain 306)}	91.92	1.7	2E-05	56.17	13%	0.116	238-645	21-414 (988)
	3ABZ_B	Beta-glucosidase I (E.C.3.2.1.21); Glycoside hydrolase family3 beta-glucosidase, PA14; HET: MSE, GOL; 2.15A {Kluyveromyces marxianus}	75.88	44	0.00049	43.39	14%	0.158	230-630	142-559 (845)
	2WNV_B	COMPLEMENT C1Q SUBCOMPONENT SUBUNIT A; IMMUNE SYSTEM, C1Q, SECRETED, COLLAGEN; HET: NAG; 1.25A {HOMO SAPIENS}	49.73	1.8e+02	0.002	28.14	16%	0.092	510-647	21-136 (136)
	2JG8_C	COMPLEMENT C1Q SUBCOMPONENT SUBUNIT A; POLYMORPHISM, GLYCOPROTEIN, PHAGOCYTOSIS, DISEASE MUTATION; HET: NAG, SEP; 2.05A {Homo sapiens} SCOP: b.22.1.1	46.62	3.4e+02	0.0038	25.91	14%	0.095	510-644	22-131 (131)
	2WNV_C	COMPLEMENT C1Q SUBCOMPONENT SUBUNIT A; IMMUNE SYSTEM, C1Q, SECRETED, COLLAGEN; HET: NAG; 1.25A {HOMO SAPIENS}	46.62	3.4e+02	0.0038	25.91	14%	0.095	510-644	22-131 (131)
	3ABZ_A	Beta-glucosidase I (E.C.3.2.1.21); Glycoside hydrolase family3 beta-glucosidase, PA14; HET: GOL; 2.15A {Kluyveromyces marxianus}	45.46	1.9e+02	0.0021	37.91	14%	0.188	230-630	142-559 (845)
	1C3H_B	30 KD ADIPOCYTE COMPLEMENT-RELATED PROTEIN; ACRP30 C1Q TNF TRIMER ALL-BETA; 2.1A {Mus musculus} SCOP: b.22.1.1	43.93	2.1e+02	0.0024	27.66	16%	0.088	508-646	19-137 (137)
	1GR3_A	COLLAGEN X; COLLAGEN, EXTRACELLULAR MATRIX, CONNECTIVE TISSUE; HET: CPS; 2.0A {HOMO SAPIENS} SCOP: b.22.1.1	41.30	2.2e+02	0.0025	28.71	14%	0.094	449-644	6-160 (160)
	4F3J_A	Complement C1q tumor necrosis factor-related; Late-onset Retinal Macular Degeneration, L-ORMD; 1.337A {Homo sapiens}	39.17	6e+02	0.0068	25.24	12%	0.011	508-650	18-139 (148)
	2JG9_A	COMPLEMENT C1Q SUBCOMPONENT SUBUNIT A; POLYMORPHISM, GLYCOPROTEIN, PHAGOCYTOSIS, DISEASE MUTATION; 1.9A {Homo sapiens} SCOP: b.22.1.1	38.32	3.2e+02	0.0036	26.28	13%	0.086	510-645	18-134 (134)
	2WNV_D	COMPLEMENT C1Q SUBCOMPONENT SUBUNIT A; IMMUNE SYSTEM, C1Q, SECRETED, COLLAGEN; HET: NAG; 1.25A {HOMO SAPIENS}	38.32	3.2e+02	0.0036	26.28	13%	0.086	510-645	18-134 (134)
	4NN0_C	Complement C1q tumor necrosis factor-related; L-ORMD, late onset retinal macular; HET: SO4, EDO; 1.42A {Homo sapiens}	38.15	2.8e+02	0.0032	27.34	14%	0.057	507-648	17-138 (148)
	6FCZ_B	Complement C1q subcomponent subunit A; Complement, antibody, complex, C1, Immune; 10.0A {Homo sapiens}	37.72	5.6e+02	0.0063	24.49	15%	0.100	510-644	20-132 (132)
	5HBA_A	Uncharacterized protein; Immune system, Complement 1q; HET: SO4; 2.05A {Danio rerio}	35.40	2.7e+02	0.0031	26.66	17%	0.152	508-644	18-134 (134)
	4OUL_D	Caprin-2; C1q domain, Wnt signaling, SIGNALING; 1.949A {Homo sapiens}	34.69	4.1e+02	0.0046	26.01	13%	0.070	507-648	17-136 (140)
	4OUS_A	Caprin-2; C1q domain, Wnt signaling, SIGNALING; 1.05A {Danio rerio}	31.83	5.4e+02	0.0062	25.26	13%	0.094	508-648	21-139 (143)
	6U66_C	Adiponectin; hormone, globular domain; 0.99A {Homo sapiens}	31.70	4.4e+02	0.005	25.68	14%	0.025	472-646	8-142 (142)
	2Y2T_A	CURLI PRODUCTION PROTEIN CSGC; CHAPERONE, CELL ADHESION, BIOFILM, REDOX; 2.3A {ESCHERICHIA COLI O157\:H7 STR. EC4115}	30.14	8.1e+02	0.0092	24.07	7%	-0.022	510-633	4-103 (110)
	2XSK_A	CSGC; CHAPERONE; HET: ACT; 1.7A {ESCHERICHIA COLI}	30.02	8.2e+02	0.0093	24.06	7%	-0.015	510-633	4-103 (110)
	5H48_A	Cerebellin-1; C1q domain, C1q/TNF superfamily, receptor; HET: NAG; 2.2A {Rattus norvegicus}	29.85	5e+02	0.0056	27.20	16%	0.069	459-644	25-184 (184)
	5KC6_B	Cerebellin-1; Cerebellin, neurotransmission, Signaling protein; HET: NAG; 2.801A {Homo sapiens}	24.67	7.1e+02	0.008	25.91	17%	0.102	507-648	55-173 (178)
	2KA3_B	EMILIN-1; EMILIN-1, C1Q-like domain, Homotrimeric protein; NMR {Homo sapiens}	23.26	9.4e+02	0.011	24.65	12%	0.066	510-650	31-162 (162)
	4QQH_A	Complement C1q-like protein 3; Jelly roll fold, C1q, Brain-specific; 1.2A {Mus musculus}	23.24	7.4e+02	0.0084	23.90	15%	0.209	506-644	19-137 (137)
	5HKJ_A	Complement C1q subcomponent subunit A,Complement; gC1q domain, complement, C1q, signaling; HET: NAG; 1.35A {Homo sapiens}	21.86	9.6e+02	0.011	28.31	13%	0.044	507-645	158-271 (410)
	5YBZ_D	Complement C1q-like protein 3; SIGNALING PROTEIN; HET: DMS, SO4; 1.711A {Mus musculus}	21.45	8.2e+02	0.0093	23.65	13%	0.164	508-647	19-138 (138)
	5HZF_A	Complement C1q subcomponent subunit A,Complement; gC1q domain, complement, C1q, signaling; 1.55A {Homo sapiens}	20.90	9.7e+02	0.011	28.25	10%	0.051	424-642	93-284 (410)
FUN_008841-T1
	6P22_D	Tail fiber protein; PVC, Photorhabdus laumondii, membrane piercing; HET: PLM, STE, ELA; 2.291A {Enterobacteria phage T4}	26.20	6.8e+02	0.0077	23.72	8%	0.012	163-290	5-130 (138)
	1JLY_A	AGGLUTININ; LECTIN, AGGLUTININ, T-DISACCHARIDE HOMODIMER, BIVALENT; 2.2A {Amaranthus caudatus} SCOP: b.42.3.1	5.80	2.2e+03	0.025	21.76	8%	-0.109	89-305	78-302 (304)
	1JLX_B	AGGLUTININ, TOLUENE; COMPLEX (LECTIN-SACCHARIDE), T-DISACCHARIDE HOMODIMER, BIVALENT; HET: GAL, MBN, A2G; 2.2A {Amaranthus caudatus} SCOP: b.42.3.1	6.31	2e+03	0.023	22.03	9%	-0.082	90-305	78-301 (303)
	4UU4_A	PERIPLASMIC LIPOPOLYSACCHARIDE TRANSPORT PROTEIN LPTH; TRANSPORT PROTEIN, LPTH, LPTA, LPS; 2.751A {PSEUDOMONAS AERUGINOSA}	8.93	1.7e+02	0.002	26.70	15%	0.070	1-234	1-153 (175)
	1HCE_A	HISACTOPHILIN (NMR, MINIMIZED AVERAGE STRUCTURE); ACTIN BINDING; NMR {Dictyostelium discoideum} SCOP: b.42.5.2	7.27	2.5e+03	0.028	19.00	9%	-0.028	146-297	1-117 (118)
	4N4R_D	LPS-assembly protein LptD, LPS-assembly lipoprotein; Beta barrel, Translocase, Lipopolysaccharide transport; HET: MSE, CAC; 2.8A {Salmonella enterica subsp. enterica serovar Typhimurium}	6.74	1.7e+02	0.0019	27.65	13%	0.232	1-109	1-117 (196)
	6I18_A	Fascin; actin bundling, small molecule inhibition; HET: EDO, H0N; 1.49A {Homo sapiens}	6.02	3.4e+03	0.039	21.69	9%	-0.020	141-287	249-399 (493)
	2WO3_B	EPHRIN TYPE-A RECEPTOR (E.C.2.7.10.1), EPHRIN-A2; TRANSFERASE-SIGNALING PROTEIN COMPLEX, EFN, EPH; HET: NAG; 2.35A {HOMO SAPIENS}	4.75	1.4e+03	0.015	21.84	14%	0.217	162-310	2-151 (157)
FUN_003904-T1
	5D0O_E	Outer membrane protein assembly factor; E.coli, Bacterial outer membrane beta; 2.9A {Escherichia coli}	26.20	1.2e+02	0.0013	25.73	16%	0.140	1-221	1-117 (123)
	5N8B_B	Streptavidin, GLU-TRP-VAL-HIS-PRO-GLN-PHE-GLU-GLN-LYS-ALA-LYS Peptide; STREPTAVIDIN, HPQ MOTIF, STREPTAVIDIN PEPTIDE; 1.03A {Streptomyces avidinii}	22.81	1.2e+02	0.0014	29.26	10%	0.023	184-307	41-169 (183)
	5N8W_A	Streptavidin, GLY-DTY-GLY-DLE-DAL-DSG-DVA-DAS-DGL-DSN-DSN-GLY; STREPTAVIDIN, BIOTIN BINDING, D-AMINO ACIDS; HET: DHI, DTH, DAS, DGL, DAL, DTR, DLY; 1.1A {Streptomyces avidinii}	22.81	1.2e+02	0.0014	29.26	16%	0.156	1-284	1-153 (183)
	6LYQ_E	Outer membrane protein assembly factor; b-barrel assembly machinery (BAM) complex; 3.19A {Escherichia coli K-12}	22.13	1.6e+02	0.0019	24.68	9%	0.034	1-215	1-109 (119)
	5MY7_A	Adhesin; lysozyme, Neisseria meningitidis, antigen, cell; HET: PEG; 1.4A {Neisseria meningitidis}	21.35	1.6e+02	0.0019	25.14	13%	0.057	1-219	1-123 (124)
	7AYL_A	Endo-1,4-beta-xylanase (E.C.3.2.1.8); Multidomain protein, carbohydrate binding domains; 1.80000321648A {uncultured bacterium}	19.26	1.5e+02	0.0017	29.78	10%	0.021	1-311	1-214 (237)
	1SKH_A	Major prion protein 2; coil-helix-coil, UNKNOWN FUNCTION; NMR {Bos taurus}	18.56	2.6e+02	0.0029	19.36	23%	0.109	1-30	1-30 (30)
	4ORS_A	Prostaglandin-H2 D-isomerase (E.C.5.3.99.2); LIPOCALIN-TYPE PROSTAGLANDIN-D SYNTHASE, ISOMERASE; 1.4A {Homo sapiens}	18.02	2.1e+02	0.0024	25.13	14%	0.114	1-263	1-188 (190)
	3ZBI_C	TRAF PROTEIN, TRAO PROTEIN, TRAN; CELL ADHESION, BACTERIAL SECRETION; 8.5A {ESCHERICHIA COLI}	17.24	2.2e+02	0.0025	21.74	13%	0.146	1-35	1-33 (48)
	4ORX_B	Prostaglandin-H2 D-isomerase (E.C.5.3.99.2); LIPOCALIN-TYPE PROSTAGLANDIN-D SYNTHASE, PEG, ISOMERASE; HET: PEU; 1.6A {Homo sapiens}	16.27	2.4e+02	0.0027	24.90	15%	0.135	1-264	1-189 (190)
FUN_015362-T1
	1H6Y_A	ENDO-1,4-BETA-XYLANASE Y; XYLAN DEGRADATION, HYDROLASE, GLYCOSIDASE; 2.2A {CLOSTRIDIUM THERMOCELLUM} SCOP: b.18.1.7	98.40	0.00017	2E-09	57.65	15%	0.163	136-295	1-160 (170)
	2ZEZ_C	S-layer associated multidomain endoglucanase; Family 16 carbohydrate binding module-2; 1.9A {Thermoanaerobacterium polysaccharolyticum}	98.37	0.00021	2.4E-09	54.51	19%	0.205	141-291	1-144 (144)
	2ZEZ_A	S-layer associated multidomain endoglucanase; Family 16 carbohydrate binding module-2; 1.9A {Thermoanaerobacterium polysaccharolyticum}	98.36	0.00018	2E-09	54.91	19%	0.205	141-291	1-144 (144)
	2WYS_B	ENDO-1,4-BETA-XYLANASE Y (E.C.3.2.1.8); HYDROLASE, XYLAN DEGRADATION, CELLULOSOME, GLYCOSIDASE; HET: XYP, PO4; 2.75A {CLOSTRIDIUM THERMOCELLUM}	98.32	0.00011	1.3E-09	70.27	16%	0.173	128-295	8-173 (540)
	1CX1_A	ENDOGLUCANASE C; CELLULOSE-BINDING DOMAIN, CELLOOLIGOSACHARIDES, CELLULASE, PROTEIN-; NMR {Cellulomonas fimi} SCOP: b.18.1.14	98.26	0.00026	2.9E-09	55.45	17%	0.158	136-293	1-153 (153)
	2WZE_B	ENDO-1,4-BETA-XYLANASE Y (E.C.3.2.1.8); HYDROLASE, XYLAN DEGRADATION, CELLULOSOME, GLYCOSIDASE; HET: GOL, MSE, PO4, XYP; 2.5A {CLOSTRIDIUM THERMOCELLUM}	98.26	0.00021	2.4E-09	68.56	16%	0.184	131-294	11-172 (540)
	2W5F_A	ENDO-1,4-BETA-XYLANASE Y (E.C.3.2.1.8); CELLULOSOME, GLYCOSIDASE, XYLAN DEGRADATION, HYDROLASE; HET: ACT, XYP, CD; 1.9A {CLOSTRIDIUM THERMOCELLUM}	98.26	0.00021	2.3E-09	68.60	16%	0.204	129-294	9-172 (540)
	2ZEX_B	S-layer associated multidomain endoglucanase; Family 16 CBM-1 cellopentaose complex; HET: BGC; 1.2A {Thermoanaerobacterium polysaccharolyticum}	98.21	0.001	1.1E-08	51.04	22%	0.280	138-291	1-147 (147)
	4XUN_C	CBM22-2 domain (E.C.3.2.1.8); Binding Site, Carbohydrates, Enzyme Stability; 1.75A {Paenibacillus barcinonensis}	98.21	0.00089	1E-08	54.47	14%	0.217	131-295	1-178 (181)
	4XUR_A	CBM22-2 domain (E.C.3.2.1.8 ); Binding Site, Carbohydrates, Enzyme Stability; HET: XYP; 1.67A {Paenibacillus barcinonensis}	98.21	0.00089	1E-08	54.47	14%	0.217	131-295	1-178 (181)
	4XUP_A	CBM22-2-CBM22-2 (E.C.3.2.1.8), CBM22-2 (E.C.3.2.1.8); Binding Site, Carbohydrates, Enzyme Stability; HET: CA, GOL; 2.43A {Paenibacillus barcinonensis}	98.06	0.0011	1.2E-08	59.23	13%	0.170	88-293	115-334 (334)
	3OEA_A	S-layer associated multidomain endoglucanase; Carbohydrate Binding Domain, Cellopentaose, HYDROLASE; HET: BGC, GLC; 1.35A {Caldanaerobius polysaccharolyticus}	98.19	0.00097	1.1E-08	50.90	22%	0.286	139-291	1-146 (146)
	4XUO_A	CBM22; Binding Site, Carbohydrates, Enzyme Stability; 1.7A {Paenibacillus barcinonensis}	98.18	0.0011	1.2E-08	51.91	14%	0.202	135-294	1-159 (159)
	6TFJ_B	Vegetative insecticidal protein; Vip3Aa, toxin, protoxin, beta prism;{Bacillus thuringiensis}	98.14	0.00029	3.3E-09	68.55	17%	0.161	54-295	457-671 (789)
	1DYO_A	ENDO-1,4-BETA-XYLANASE Y; CARBOHYDRATE-BINDING MODULE, XYLAN-BINDING, XYLANASE; HET: MSE; 2.1A {CLOSTRIDIUM THERMOCELLUM} SCOP: b.18.1.7	98.14	0.0017	1.9E-08	51.14	15%	0.165	135-295	1-160 (160)
	4D0Q_A	HYALURONATE LYASE (E.C.4.2.2.1); LYASE, HYALURONAN BINDING CARBOHYDRATE BINDING; HET: EDO; 1.2A {STREPTOCOCCUS PNEUMONIAE TIGR4}	98.14	0.00049	5.5E-09	54.77	18%	0.130	141-295	1-160 (169)
	4XUP_F	CBM22-2-CBM22-2 (E.C.3.2.1.8), CBM22-2 (E.C.3.2.1.8); Binding Site, Carbohydrates, Enzyme Stability; HET: CA, GOL; 2.43A {Paenibacillus barcinonensis}	97.81	0.005	5.7E-08	55.04	11%	0.139	44-293	40-334 (334)
	6YRF_C	Vegetative insecticidal protein; Toxin, Vip3, Bt toxin;{Bacillus thuringiensis}	98.09	0.00039	4.4E-09	67.52	14%	0.109	46-295	432-690 (803)
	1GUI_A	LAMINARINASE 16A; CARBOHYDRATE BINDING MODULE, CBM, GLUCAN; HET: GOL, BGC; 1.9A {THERMOTOGA MARITIMA} SCOP: b.18.1.14	98.07	0.00074	8.4E-09	52.86	15%	0.114	144-291	1-155 (155)
	1ULP_A	ENDOGLUCANASE C; CELLULOSE DEGRADATION, CELLULOSE-BINDING DOMAIN, HYDROLASE; NMR {Cellulomonas fimi} SCOP: b.18.1.14	98.04	0.001	1.2E-08	52.21	14%	0.101	142-294	1-152 (152)
	4Q8K_A	Alginase; Alginate Lyase, Lyase; HET: SO4; 1.646A {Pseudoalteromonas}	97.94	0.0012	1.3E-08	60.57	19%	0.223	143-295	1-128 (375)
	6V1V_C	Vegetative insecticidal protein; insecticidal protein Bacillus thuringiensis pore; 3.189A {Bacillus thuringiensis}	97.90	0.0014	1.6E-08	63.62	15%	0.135	46-295	437-683 (796)
	4BJ0_A	XYLANASE (E.C.3.2.1.8); HYDROLASE, XYLOGLUCAN, CBM4-2, X2 L110F; HET: BGC, XYS, GLC; 1.0A {RHODOTHERMUS MARINUS}	97.86	0.0038	4.3E-08	50.17	12%	0.177	142-295	1-170 (176)
	1GU3_A	ENDOGLUCANASE C (E.C.3.2.1.4); CARBOHYDRATE-BINDING MODULE, CARBOHYDRATE BINDING MODULE; HET: BGC; 2.3A {CELLULOMONAS FIMI} SCOP: b.18.1.14	97.86	0.0036	4.1E-08	48.93	12%	0.078	142-291	1-149 (149)
	6VLS_D	Maltodextrin-binding protein,Vip3Aa; Bacillus thuringiensis, Vip3A, biological control; HET: PEG; 3.2A {Escherichia coli}	97.83	0.0018	2E-08	66.62	17%	0.124	37-295	589-848 (966)
	6YF6_A	Galactose-binding lectin; EclA C-terminal domain, SUGAR BINDING; HET: SFU; 2.0A {Enterobacter cloacae subsp. cloacae (strain ATCC 13047 / DSM 30054 / NBRC 13535 / NCDC 279-56)}	97.81	0.003	3.4E-08	49.09	12%	0.063	141-290	2-144 (144)
	1K42_A	XYLANASE (E.C.3.2.1.8); beta-sandwich formed by 11 strands.; NMR {Rhodothermus marinus} SCOP: b.18.1.14	97.80	0.0043	4.9E-08	49.24	13%	0.211	141-292	1-168 (168)
	3P6B_A	Cellulose 1,4-beta-cellobiosidase (E.C.3.2.1.91); beta-sandwich, carbohydrate binding, SUGAR BINDING; HET: ACT, GOL, SO4; 2.0A {Clostridium thermocellum}	97.80	0.0095	1.1E-07	49.60	13%	0.053	111-295	6-198 (205)
	3K4Z_A	Glycoside hydrolase family 9; cellulase, CbhA, Clostridium thermocellum, CBM4; HET: XGP, CBI; 2.11A {Clostridium thermocellum DSM 4150}	97.75	0.0073	8.3E-08	53.22	13%	0.114	132-295	4-177 (289)
	2XOM_A	ARABINOGALACTAN ENDO-1,4-BETA-GALACTOSIDASE; HYDROLASE, GALACTAN, CARBOHYDRATE-BINDING MODULE, GLYCOSIDE; HET: GAL; 0.95A {THERMOTOGA MARITIMA}	97.69	0.01	1.1E-07	46.54	21%	0.218	136-292	2-152 (152)
	2XON_L	ARABINOGALACTAN ENDO-1,4-BETA-GALACTOSIDASE; HYDROLASE, GALACTAN, CARBOHYDRATE-BINDING MODULE, GLYCOSIDE; HET: SO4, EDO, GAL; 1.4A {THERMOTOGA MARITIMA}	97.69	0.01	1.1E-07	46.54	21%	0.218	136-292	2-152 (152)
	5A57_A	ENDO-ALPHA-N-ACETYLGALACTOSAMINIDASE; HYDROLASE, ENDO-BETA-N-ACETYLGALACTOSAMINIDASE, GLYCOSIDE HYDROLASE FAMILY; HET: GAL, CIT, EDO, 5G0; 1.46A {STREPTOCOCCUS PNEUMONIAE}	91.55	19	0.00022	38.84	15%	0.099	43-295	771-1107(1117)
	5WPS_A	12-epi-hapalindole C/U synthase; isomerase, cyclase; 1.389A {Fischerella sp. ATCC 43239}	97.52	0.035	3.9E-07	47.16	18%	0.213	118-295	10-225 (225)
	6A8X_A	aromatic prenyltransferase; prenyltransferase, TRANSPORT PROTEIN; 2.35A {Fischerella ambigua}	97.42	0.044	5E-07	46.52	15%	0.141	119-295	11-225 (225)
	5YVL_D	cyclase; prenyltransferase, TRANSFERASE; HET: PG0; 2.059A {Fischerella sp. ATCC 43239}	97.37	0.066	7.4E-07	45.53	17%	0.210	118-295	10-225 (225)
	3ECQ_B	Endo-alpha-N-acetylgalactosaminidase (E.C.3.2.1.97); Distorted (Beta/Alpha)8 (TIM) barrel glycoside; HET: GOL; 2.9A {Streptococcus pneumoniae}	72.22	2.8e+02	0.0031	31.95	15%	0.126	43-295	1050-1386(1531)
	5YVK_A	cyclase; prenyltransferase, TRANSFERASE; HET: 0HZ; 1.292A {Fischerella ambigua UTEX 1903}	97.20	0.16	1.8E-06	43.29	17%	0.223	118-295	10-225 (225)
	6A98_B	aromatic prenyltransferase; prenyltransferase, TRANSFERASE; HET: BOG; 1.82A {Fischerella ambigua}	97.19	0.15	1.7E-06	43.44	16%	0.156	118-295	10-223 (223)
	6A9F_A	aromatic prenyltransferase; prenyltransferase, TRANSFERASE; HET: 9BF; 1.7A {Mastigocladus laminosus UTEX LB 1931}	97.19	0.15	1.7E-06	43.44	16%	0.156	118-295	10-223 (223)
	6J03_A	12-epi-hapalindole U synthase; prenyltransferase, mutation, TRANSFERASE; HET: 0HZ; 1.48A {Fischerella ambigua UTEX 1903}	96.89	0.32	3.6E-06	40.82	17%	0.224	139-294	1-200 (200)
	7KWB_A	BtSGBP-B; CBM, SUGAR BINDING PROTEIN, lectin; 2.6A {Bacteroides thetaiotaomicron}	94.58	3.3	3.8E-05	39.71	8%	0.018	7-295	3-285 (459)
	2ZXQ_A	Endo-alpha-N-acetylgalactosaminidase (E.C.3.2.1.97); Broken TIM barrel, Glycosidase, Hydrolase; HET: MPD; 2.0A {Bifidobacterium longum}	94.52	3.6	4E-05	45.15	16%	0.099	45-295	815-1135(1376)
	4QPW_A	Putative glycosyl hydrolase family 10; Carbohydrate-Binding Module (CBM), hydrolase; HET: XYP; 1.14A {Bacteroides intestinalis DSM 17393}	96.68	0.21	2.4E-06	39.13	10%	0.050	143-291	3-142 (142)
	3SEE_A	Hypothetical sugar binding protein; Galactose-binding domain-like, Structural Genomics, Joint; 1.25A {Bacteroides thetaiotaomicron}	95.83	1.6	1.8E-05	37.38	17%	0.052	136-291	3-222 (222)
	4MGQ_A	Glycosyl hydrolase family 10; Endo-xylanase, HYDROLASE; 1.68A {Prevotella bryantii}	95.79	0.91	1E-05	36.88	11%	0.073	168-294	8-126 (168)
	1WMX_A	COG3291: FOG: PKD repeat; CBM30, Carbohydrate Binding Module Family30; 2.0A {Clostridium thermocellum} SCOP: b.18.1.24	94.66	3.6	4.1E-05	34.77	10%	0.003	138-295	1-184 (205)
	6ZPZ_AAA	Endoglucanase 1 (E.C.3.2.1.4); arabinofuranosidse, glycosidase, GH51, HYDROLASE, cyclophellitol; HET: NAG, BMA, LX5; 1.71A {Meripilus giganteus}	94.01	5	5.6E-05	40.24	14%	0.087	118-294	13-203 (627)
	6ZPV_AAA	Endoglucanase 1 (E.C.3.2.1.4); arabinofuranosidse, glycosidase, GH51, HYDROLASE; HET: NAG, MAN, GOL, BMA, SO4, ACT; 1.2A {Meripilus giganteus}	91.41	26	0.0003	35.41	15%	0.108	119-294	14-203 (627)
	5X7O_A	Glycoside hydrolase family 31 alpha-glucosidase; glydoside hydrolase family 31, carbohydrate-binding; HET: MES, EDO, MG, SO4; 2.0A {Paenibacillus sp. 598K}	91.05	19	0.00022	39.71	18%	0.223	50-292	1014-1263(1263)
	5X7P_A	Glycoside hydrolase family 31 alpha-glucosidase; glydoside hydrolase family 31, carbohydrate-binding; HET: EDO, GLC, AC1, MG, SO4, MES; 2.4A {Paenibacillus sp. 598K}	91.05	19	0.00022	39.71	18%	0.223	50-292	1014-1263(1263)
	5X7Q_B	Glycoside hydrolase family 31 alpha-glucosidase; glydoside hydrolase family 31, carbohydrate-binding; HET: SO4, AC1, EDO, MES, BGC, GLC, MG; 1.95A {Paenibacillus sp. 598K}	91.05	19	0.00022	39.71	18%	0.217	50-292	1014-1263(1263)
	1WKY_A	endo-beta-1,4-Mannanase; TIM BARREL, CATALYTIC DOMAIN, CBM; 1.65A {Bacillus sp.} SCOP: b.18.1.31, c.1.8.3	85.88	43	0.00049	32.23	12%	0.003	6-289	143-464 (464)
	4W8J_A	Cry1Ac insecticidal protein; toxin, insecticidal, pore forming, protoxin; 2.78A {Bacillus thuringiensis serovar kurstaki str. HD73}	80.40	1.3e+02	0.0014	33.53	15%	0.123	10-294	793-1179(1184)
	1WMX_B	COG3291: FOG: PKD repeat; CBM30, Carbohydrate Binding Module Family30; 2.0A {Clostridium thermocellum} SCOP: b.18.1.24	71.72	99	0.0011	26.57	8%	-0.094	137-295	15-184 (205)
	7MJR_A	Vip4Da1 protein; Vegetative insecticidal protein, TOXIN; HET: SO4; 3.22A {Bacillus thuringiensis}	54.84	4e+02	0.0045	29.10	16%	0.204	111-295	476-729 (937)
	5XMZ_A	Effector protein PevD1; Verticillium, effector, PevD1, SIGNALING PROTEIN; 1.85A {Verticillium dahliae}	53.55	22	0.00025	28.67	12%	0.135	1-219	1-112 (155)
	6LYR_E	Outer membrane protein assembly factor; b-barrel assembly machinery (BAM) complex; 3.28A {Escherichia coli K-12}	52.79	23	0.00026	26.73	19%	0.202	1-27	1-26 (119)
	6TKL_I	Prothrombin (E.C.3.4.21.5), Tsetse thrombin inhibitor; anticoagulant tyrosine sulfation posttranslational modification; HET: TYS, MLE, NAG; 1.3A {Homo sapiens}	51.18	58	0.00066	19.84	27%	0.400	1-50	1-45 (53)
	5D0O_E	Outer membrane protein assembly factor; E.coli, Bacterial outer membrane beta; 2.9A {Escherichia coli}	49.60	26	0.0003	26.66	19%	0.194	1-28	1-27 (123)
	6LYQ_E	Outer membrane protein assembly factor; b-barrel assembly machinery (BAM) complex; 3.19A {Escherichia coli K-12}	43.29	41	0.00046	25.41	17%	0.174	1-25	1-24 (119)
	5W6H_B	Bacteriophage CBA120 tailspike protein 4; Tailspike, CBA120, hydrolase, VIRAL PROTEIN; HET: ACT; 2.289A {Escherichia virus CBA120}	40.71	7e+02	0.0079	26.45	16%	0.139	43-290	431-696 (697)
	3ZBI_C	TRAF PROTEIN, TRAO PROTEIN, TRAN; CELL ADHESION, BACTERIAL SECRETION; 8.5A {ESCHERICHIA COLI}	38.25	74	0.00084	20.17	32%	0.193	1-41	1-38 (48)
	6O2N_J	ADP-ribosyltransferase binding component; CDTb, Clostridium, Toxin, Binary, difficile; 3.7A {Clostridioides difficile}	37.33	8.7e+02	0.0099	26.60	16%	0.198	47-295	444-745 (876)
	6KLO_B	PROTEIN; Bacterial binary toxin, Protein translocation; HET: CA; 2.8A {Clostridium perfringens}	37.08	7.7e+02	0.0087	25.88	15%	0.154	17-295	134-535 (666)
	6UWI_C	ADP-ribosyltransferase binding component; Translocase, TOXIN; HET: CA; 3.7A {Clostridioides difficile}	36.13	8e+02	0.009	25.78	13%	0.109	47-295	235-536 (667)
	6UWT_C	ADP-ribosyltransferase binding component; CDTb, translocase, tetradecamer, TOXIN; HET: CA;{Clostridioides difficile}	36.13	8e+02	0.009	25.78	13%	0.130	73-295	264-536 (667)
	6J3Y_Y	Photosystem II reaction center protein; Photosystem, ELECTRON TRANSPORT; HET: PHO, OEX, SQD, HEM, LMG, DGD, LHG, A86, LMU, PL9, BCR, CLA; 3.3A {Chaetoceros gracilis}	30.82	98	0.0011	18.08	14%	0.273	1-21	2-22 (34)
	4YUU_Y1	Photosystem Q(B) protein (E.C.1.10.3.9), Photosystem; TRANSMEMBRANE ALPHA-HELIX, ELECTRON TRANSPORT, PHOTOSYNTHESIS; HET: PHO, GOL, OEX, SQD, LMT, LMG, HEM, DGD, LHG, BCT, PL9, BCR, UNL, CLA; 2.77000368116A {Cyanidium caldarium}	30.42	1.1e+02	0.0013	17.97	20%	0.308	2-21	3-22 (35)
	1OF3_A	BETA-MANNOSIDASE; HYDROLASE/CARBOHYDRATE BINDING, MANNAN BINDING, CARBOHYDRATE; 2.0A {THERMOTOGA MARITIMA} SCOP: b.18.1.18	28.52	5e+02	0.0057	22.03	11%	-0.002	136-295	2-179 (179)
	1OH4_A	BETA-MANNOSIDASE; HYDROLASE, CARBOHYDRATE BINDING MODULE, MANNAN; HET: GOL, BMA, GLA; 1.35A {THERMOTOGA MARITIMA} SCOP: b.18.1.18	28.52	5e+02	0.0057	22.03	11%	-0.002	136-295	2-179 (179)
	5N8B_B	Streptavidin, GLU-TRP-VAL-HIS-PRO-GLN-PHE-GLU-GLN-LYS-ALA-LYS Peptide; STREPTAVIDIN, HPQ MOTIF, STREPTAVIDIN PEPTIDE; 1.03A {Streptomyces avidinii}	24.67	96	0.0011	26.16	12%	0.162	147-263	35-160 (183)
	5N8W_A	Streptavidin, GLY-DTY-GLY-DLE-DAL-DSG-DVA-DAS-DGL-DSN-DSN-GLY; STREPTAVIDIN, BIOTIN BINDING, D-AMINO ACIDS; HET: DHI, DTH, DAS, DGL, DAL, DTR, DLY; 1.1A {Streptomyces avidinii}	24.67	96	0.0011	26.16	32%	0.332	1-28	1-34 (183)
	7KV7_AAA	PKD domain protein; CBM, SUGAR BINDING PROTEIN, lectin; HET: SO4, PEG, EDO, BGC, LYS; 1.76A {Bacteroides fluxus YIT 12057}	23.47	1.2e+02	0.0013	27.55	12%	0.034	1-290	1-288 (290)
	7AFT_H	Protein transport protein SEC61, Protein; Post-translational translocation, Protein translocation, Sec;{Saccharomyces cerevisiae (strain ATCC 204508 / S288c)}	23.20	1.5e+02	0.0017	24.97	18%	0.133	1-260	1-163 (178)
	6NFS_A	CopC; CopC, metallochaperone, copper binding, METAL; 1.5A {Pseudomonas fluorescens}	21.44	96	0.0011	23.57	14%	0.051	192-228	83-118 (122)
	2K3A_A	CHAP domain protein; Protein, monomer, CHAP domain, putative; NMR {Staphylococcus saprophyticus subsp. saprophyticus ATCC 15305}	21.31	1.5e+02	0.0017	24.15	8%	-0.215	201-261	93-145 (155)
	1PMH_X	beta-1,4-mannanase (E.C.3.2.1.78); jellyroll beta-sandwich, HYDROLASE; HET: BMA, EDO, MAN; 1.06A {Caldicellulosiruptor saccharolyticus} SCOP: b.18.1.18	21.15	6.4e+02	0.0072	21.49	13%	0.020	138-293	1-185 (185)
	1PMJ_X	beta-1,4-mannanase (E.C.3.2.1.78); jellyroll beta-sandwich, HYDROLASE; 1.55A {Caldicellulosiruptor saccharolyticus} SCOP: b.18.1.18	21.15	6.4e+02	0.0072	21.49	13%	0.020	138-293	1-185 (185)
	2A3P_A	COG3005: Nitrate/TMAO reductases, membrane-bound tetraheme; Desulfovibrio, tetraheme cytochrome, cytochrome c3; HET: HEC; 2.3A {Desulfovibrio desulfuricans subsp. desulfuricans str.}	20.56	1.4e+02	0.0016	23.14	16%	0.169	1-64	1-47 (130)
	7KV6_AAA	PKD domain protein; CBM, SUGAR BINDING PROTEIN, lectin; HET: BGC, GAI; 1.6A {Bacteroides fluxus YIT 12057}	20.36	1.5e+02	0.0017	26.79	15%	0.123	1-213	1-195 (290)
	7KV7_BBB	PKD domain protein; CBM, SUGAR BINDING PROTEIN, lectin; HET: PEG, BGC, SO4, LYS, EDO; 1.76A {Bacteroides fluxus YIT 12057}	20.36	1.5e+02	0.0017	26.79	15%	0.123	1-213	1-195 (290)
	7AYL_A	Endo-1,4-beta-xylanase (E.C.3.2.1.8); Multidomain protein, carbohydrate binding domains; 1.80000321648A {uncultured bacterium}	20.07	1.7e+02	0.0019	25.95	10%	0.111	1-291	3-232 (237)
FUN_002662-T1
	6P22_D	Tail fiber protein; PVC, Photorhabdus laumondii, membrane piercing; HET: PLM, STE, ELA; 2.291A {Enterobacteria phage T4}	25.29	8.4e+02	0.0095	23.32	13%	0.111	175-306	4-133 (138)
	1JLY_A	AGGLUTININ; LECTIN, AGGLUTININ, T-DISACCHARIDE HOMODIMER, BIVALENT; 2.2A {Amaranthus caudatus} SCOP: b.42.3.1	12.16	1.4e+03	0.015	23.43	9%	-0.069	152-316	1-257 (304)
	1JLX_B	AGGLUTININ, TOLUENE; COMPLEX (LECTIN-SACCHARIDE), T-DISACCHARIDE HOMODIMER, BIVALENT; HET: GAL, MBN, A2G; 2.2A {Amaranthus caudatus} SCOP: b.42.3.1	11.14	1.5e+03	0.017	23.06	10%	-0.046	153-312	1-252 (303)
	6TKL_I	Prothrombin (E.C.3.4.21.5), Tsetse thrombin inhibitor; anticoagulant tyrosine sulfation posttranslational modification; HET: TYS, MLE, NAG; 1.3A {Homo sapiens}	9.66	6.4e+02	0.0072	19.76	20%	0.204	1-43	1-43 (53)
	5XMZ_A	Effector protein PevD1; Verticillium, effector, PevD1, SIGNALING PROTEIN; 1.85A {Verticillium dahliae}	8.91	4.7e+02	0.0053	24.05	11%	0.063	1-260	1-152 (155)
	1HML_A	ALPHA LACTALBUMIN (E.C.2.4.1.22) COMPLEXED WITH; CALCIUM-BINDING PROTEIN; 1.7A {Homo sapiens} SCOP: d.2.1.2	6.76	5.9e+02	0.0067	23.30	15%	0.237	210-287	43-129 (142)
	4UU4_A	PERIPLASMIC LIPOPOLYSACCHARIDE TRANSPORT PROTEIN LPTH; TRANSPORT PROTEIN, LPTH, LPTA, LPS; 2.751A {PSEUDOMONAS AERUGINOSA}	6.43	6.2e+02	0.007	23.41	10%	-0.016	1-247	1-153 (175)
	2WO3_B	EPHRIN TYPE-A RECEPTOR (E.C.2.7.10.1), EPHRIN-A2; TRANSFERASE-SIGNALING PROTEIN COMPLEX, EFN, EPH; HET: NAG; 2.35A {HOMO SAPIENS}	5.55	1.1e+03	0.012	22.61	14%	0.142	175-324	2-150 (157)
	6T1W_D	Outer membrane protein assembly factor; beta barrel assembly, lipoprotein, stress; 3.79A {Escherichia coli K-12}	5.35	8.4e+02	0.0095	21.38	13%	0.016	1-63	1-74 (134)
	1HCE_A	HISACTOPHILIN (NMR, MINIMIZED AVERAGE STRUCTURE); ACTIN BINDING; NMR {Dictyostelium discoideum} SCOP: b.42.5.2	5.34	3.3e+03	0.037	18.41	14%	-0.015	159-309	1-116 (118)
FUN_007311-T1
	1XHJ_A	SE0630; Alpha-beta, NifU-like, Structural Genomics, Protein; NMR {Staphylococcus epidermidis} SCOP: d.52.8.1	6.27	1.4e+03	0.015	20.16	18%	0.198	161-211	20-79 (88)
	6X7H_A	Cyanovirin-N; Mannose binding protein Antiviral protein; HET: MAN; 1.25A {Nostoc ellipsosporum}	4.81	3.4e+03	0.039	17.95	11%	0.170	102-210	5-101 (109)
	2R2Y_A	Protein ADRM1; proteasome, ubiquitin, PH-domain, 19S regulator; 1.7A {Mus musculus}	4.47	4.1e+03	0.047	19.39	13%	0.173	128-248	7-136 (153)
	1VEH_A	NifU-like protein HIRIP5; NifU-like, structural genomics, mouse cDNA; NMR {Mus musculus} SCOP: d.52.8.1	4.45	2e+03	0.022	19.27	14%	0.116	161-211	27-86 (92)
	2KR0_A	Proteasomal ubiquitin receptor ADRM1; Proteasome, ubiquitin, 19S regulator, PROTEIN; NMR {Homo sapiens}	3.88	3.9e+03	0.044	22.81	17%	0.268	126-216	6-106 (411)
	2ZF8_A	Component of sodium-driven polar flagellar; BETA BARREL, 2-Layer Sandwich, Flagellum; 2.85A {Vibrio alginolyticus}	3.28	4.9e+03	0.056	20.19	14%	0.139	133-347	4-240 (278)
	2Z59_A	Protein ADRM1, Ubiquitin; Proteasome, PH domain, PROTEIN TRANSPORT; NMR {Mus musculus}	3.19	5e+03	0.056	17.34	16%	0.313	149-216	2-81 (109)
	4J4E_D	Cyanovirin-N; CVNH fold, carbohydrate binding protein; 2.4A {Nostoc ellipsosporum}	2.98	4.7e+03	0.053	16.61	11%	0.168	101-208	4-99 (101)
	4K6B_B	HS1 knob domain; Jelly-roll topology, viral protein, Cell; HET: GLU; 1.101A {unidentified phage}	2.88	6.3e+03	0.072	18.75	19%	0.309	38-137	20-155 (161)
	3RWN_A	Gene 9 protein; Knob, Cell membrane penetration, bacteriophage; HET: GLU; 1.0A {Shigella phage Sf6}	2.70	6.8e+03	0.077	18.54	19%	0.310	37-137	19-155 (161)
FUN_009795-T1
	4ORS_A	Prostaglandin-H2 D-isomerase (E.C.5.3.99.2); LIPOCALIN-TYPE PROSTAGLANDIN-D SYNTHASE, ISOMERASE; 1.4A {Homo sapiens}	19.28	1.5e+02	0.0017	25.63	11%	0.045	1-230	1-189 (190)
	6TKL_I	Prothrombin (E.C.3.4.21.5), Tsetse thrombin inhibitor; anticoagulant tyrosine sulfation posttranslational modification; HET: TYS, MLE, NAG; 1.3A {Homo sapiens}	15.74	3.9e+02	0.0044	20.19	17%	0.156	1-36	1-37 (53)
	4ORX_B	Prostaglandin-H2 D-isomerase (E.C.5.3.99.2); LIPOCALIN-TYPE PROSTAGLANDIN-D SYNTHASE, PEG, ISOMERASE; HET: PEU; 1.6A {Homo sapiens}	14.20	2.3e+02	0.0026	24.63	12%	0.055	1-230	1-189 (190)
	4NUO_A	Ancylostoma secreted protein 2; SCP/TAPS, Excretory/secretory product, UNKNOWN FUNCTION; 1.75A {Necator americanus}	14.11	3.1e+02	0.0035	24.00	10%	0.142	1-228	1-209 (210)
	3ZBI_C	TRAF PROTEIN, TRAO PROTEIN, TRAN; CELL ADHESION, BACTERIAL SECRETION; 8.5A {ESCHERICHIA COLI}	9.42	5.4e+02	0.0061	19.32	12%	-0.001	1-44	1-43 (48)
	6X6O_B	DNA dC-dU-editing enzyme APOBEC-3B (E.C.3.5.4.-); APOBEC, deaminase, HYDROLASE, VIRAL PROTEIN; 1.52A {Escherichia virus T4}	8.42	4.7e+02	0.0053	22.93	17%	0.164	2-25	1-24 (105)
	2A3P_A	COG3005: Nitrate/TMAO reductases, membrane-bound tetraheme; Desulfovibrio, tetraheme cytochrome, cytochrome c3; HET: HEC; 2.3A {Desulfovibrio desulfuricans subsp. desulfuricans str.}	8.27	5.2e+02	0.0059	22.09	15%	0.169	1-26	1-30 (130)
	4ORY_F	Prostaglandin-H2 D-isomerase (E.C.5.3.99.2); LIPOCALIN-TYPE PROSTAGLANDIN-D SYNTHASE, ISOMERASE; HET: PEU; 1.8A {Homo sapiens}	8.20	7.3e+02	0.0082	21.78	9%	0.050	1-240	1-189 (190)
	5D0O_E	Outer membrane protein assembly factor; E.coli, Bacterial outer membrane beta; 2.9A {Escherichia coli}	7.90	6.2e+02	0.007	21.12	12%	0.060	1-181	1-117 (123)
	6LYR_E	Outer membrane protein assembly factor; b-barrel assembly machinery (BAM) complex; 3.28A {Escherichia coli K-12}	7.59	6.8e+02	0.0076	20.64	12%	0.154	1-173	1-105 (119)
FUN_003643-T1
	4ORS_A	Prostaglandin-H2 D-isomerase (E.C.5.3.99.2); LIPOCALIN-TYPE PROSTAGLANDIN-D SYNTHASE, ISOMERASE; 1.4A {Homo sapiens}	27.32	95	0.0011	27.00	14%	0.135	1-240	1-189 (190)
	4ORX_B	Prostaglandin-H2 D-isomerase (E.C.5.3.99.2); LIPOCALIN-TYPE PROSTAGLANDIN-D SYNTHASE, PEG, ISOMERASE; HET: PEU; 1.6A {Homo sapiens}	22.57	1.3e+02	0.0014	26.33	15%	0.133	1-240	1-189 (190)
	7AYL_A	Endo-1,4-beta-xylanase (E.C.3.2.1.8); Multidomain protein, carbohydrate binding domains; 1.80000321648A {uncultured bacterium}	21.75	1.2e+02	0.0014	29.87	14%	0.092	1-288	1-229 (237)
	5MY7_A	Adhesin; lysozyme, Neisseria meningitidis, antigen, cell; HET: PEG; 1.4A {Neisseria meningitidis}	15.56	2.5e+02	0.0028	23.68	11%	0.082	1-209	1-123 (124)
	5N1T_B	Cytochrome C, Uncharacterized protein; COPPER CHAPERONE, SULFIDE REDUCTASE, PERIPLASM; HET: HEC, FAD; 2.6A {Thioalkalivibrio paradoxus ARh 1}	14.26	3e+02	0.0034	21.23	15%	0.129	1-26	1-26 (102)
	6LYQ_E	Outer membrane protein assembly factor; b-barrel assembly machinery (BAM) complex; 3.19A {Escherichia coli K-12}	13.14	3.7e+02	0.0042	22.28	16%	0.125	1-185	1-107 (119)
	5WLG_I	H-2 class I histocompatibility antigen; H-2Db, malaria, GAP50, Immune response; 2.1A {Mus musculus}	11.71	1.3e+03	0.015	18.95	10%	0.052	125-282	22-176 (182)
	5D0O_E	Outer membrane protein assembly factor; E.coli, Bacterial outer membrane beta; 2.9A {Escherichia coli}	11.71	3.5e+02	0.004	22.60	18%	0.135	1-192	1-117 (123)
	6NDX_B	Flagellar hook protein FlgE; hook, lysinoalanine, crosslinking, spirochetes, periodontal; HET: DAL; 3.04A {Treponema denticola}	11.58	3.4e+02	0.0039	27.86	13%	0.167	130-263	2-148 (333)
	6ZHP_B	Outer membrane porin F; OmpF, porin, MEMBRANE PROTEIN; HET: QLB; 2.053A {Escherichia coli (strain K12)}	11.56	3.3e+02	0.0037	26.15	9%	-0.085	1-195	1-183 (362)
FUN_002166-T1
	5IV5_AC	Baseplate wedge protein gp6, Baseplate; T4, baseplate-tail tube complex, pre-attachment; 4.11A {Enterobacteria phage T4}	10.98	1e+03	0.011	27.64	19%	0.164	18-281	59-389 (602)
	5IV5_AD	Baseplate wedge protein gp6, Baseplate; T4, baseplate-tail tube complex, pre-attachment; 4.11A {Enterobacteria phage T4}	10.98	1e+03	0.011	27.64	19%	0.164	18-281	59-389 (602)
	5IV5_AE	Baseplate wedge protein gp6, Baseplate; T4, baseplate-tail tube complex, pre-attachment; 4.11A {Enterobacteria phage T4}	10.98	1e+03	0.011	27.64	19%	0.164	18-281	59-389 (602)
	5IV5_CF	Baseplate wedge protein gp6, Baseplate; T4, baseplate-tail tube complex, pre-attachment; 4.11A {Enterobacteria phage T4}	10.98	1e+03	0.011	27.64	19%	0.164	18-281	59-389 (602)
	5IV5_CG	Baseplate wedge protein gp6, Baseplate; T4, baseplate-tail tube complex, pre-attachment; 4.11A {Enterobacteria phage T4}	10.98	1e+03	0.011	27.64	19%	0.164	18-281	59-389 (602)
	5IV5_CH	Baseplate wedge protein gp6, Baseplate; T4, baseplate-tail tube complex, pre-attachment; 4.11A {Enterobacteria phage T4}	10.98	1e+03	0.011	27.64	19%	0.164	18-281	59-389 (602)
	5IV5_EI	Baseplate wedge protein gp6, Baseplate; T4, baseplate-tail tube complex, pre-attachment; 4.11A {Enterobacteria phage T4}	10.98	1e+03	0.011	27.64	19%	0.164	18-281	59-389 (602)
	5IV5_EJ	Baseplate wedge protein gp6, Baseplate; T4, baseplate-tail tube complex, pre-attachment; 4.11A {Enterobacteria phage T4}	10.98	1e+03	0.011	27.64	19%	0.164	18-281	59-389 (602)
	5IV5_FA	Baseplate wedge protein gp6, Baseplate; T4, baseplate-tail tube complex, pre-attachment; 4.11A {Enterobacteria phage T4}	10.98	1e+03	0.011	27.64	19%	0.164	18-281	59-389 (602)
	5IV5_HB	Baseplate wedge protein gp6, Baseplate; T4, baseplate-tail tube complex, pre-attachment; 4.11A {Enterobacteria phage T4}	10.98	1e+03	0.011	27.64	19%	0.164	18-281	59-389 (602)
FUN_013948-T1
	5WPS_A	12-epi-hapalindole C/U synthase; isomerase, cyclase; 1.389A {Fischerella sp. ATCC 43239}	98.78	6.7e-07	7.6E-12	95.15	13%	0.077	59-251	1-225 (225)
	6A8X_A	aromatic prenyltransferase; prenyltransferase, TRANSPORT PROTEIN; 2.35A {Fischerella ambigua}	98.77	1e-06	1.2E-11	93.74	13%	0.073	59-251	1-225 (225)
	6J03_A	12-epi-hapalindole U synthase; prenyltransferase, mutation, TRANSFERASE; HET: 0HZ; 1.48A {Fischerella ambigua UTEX 1903}	98.73	1.1e-06	1.3E-11	91.88	11%	0.039	85-250	1-200 (200)
	5YVL_D	cyclase; prenyltransferase, TRANSFERASE; HET: PG0; 2.059A {Fischerella sp. ATCC 43239}	98.69	1.8e-06	2.1E-11	91.92	13%	0.056	59-251	1-225 (225)
	5YVK_A	cyclase; prenyltransferase, TRANSFERASE; HET: 0HZ; 1.292A {Fischerella ambigua UTEX 1903}	98.62	4.4e-06	5E-11	89.12	11%	0.028	59-251	1-225 (225)
	6A98_B	aromatic prenyltransferase; prenyltransferase, TRANSFERASE; HET: BOG; 1.82A {Fischerella ambigua}	98.59	5.5e-06	6.2E-11	88.25	14%	0.093	59-251	1-223 (223)
	6A9F_A	aromatic prenyltransferase; prenyltransferase, TRANSFERASE; HET: 9BF; 1.7A {Mastigocladus laminosus UTEX LB 1931}	98.59	5.5e-06	6.2E-11	88.25	14%	0.093	59-251	1-223 (223)
	1H6Y_A	ENDO-1,4-BETA-XYLANASE Y; XYLAN DEGRADATION, HYDROLASE, GLYCOSIDASE; 2.2A {CLOSTRIDIUM THERMOCELLUM} SCOP: b.18.1.7	98.50	1.7e-05	1.9E-10	78.14	10%	0.105	84-257	3-166 (170)
	2ZEZ_A	S-layer associated multidomain endoglucanase; Family 16 carbohydrate binding module-2; 1.9A {Thermoanaerobacterium polysaccharolyticum}	98.49	7.8e-06	8.8E-11	75.57	12%	0.083	87-247	1-144 (144)
	2ZEZ_C	S-layer associated multidomain endoglucanase; Family 16 carbohydrate binding module-2; 1.9A {Thermoanaerobacterium polysaccharolyticum}	98.46	1.4e-05	1.6E-10	73.92	12%	0.093	87-247	1-144 (144)
	6YF6_A	Galactose-binding lectin; EclA C-terminal domain, SUGAR BINDING; HET: SFU; 2.0A {Enterobacter cloacae subsp. cloacae (strain ATCC 13047 / DSM 30054 / NBRC 13535 / NCDC 279-56)}	98.34	4.5e-05	5E-10	73.24	9%	0.074	86-246	1-144 (144)
	1DYO_A	ENDO-1,4-BETA-XYLANASE Y; CARBOHYDRATE-BINDING MODULE, XYLAN-BINDING, XYLANASE; HET: MSE; 2.1A {CLOSTRIDIUM THERMOCELLUM} SCOP: b.18.1.7	98.28	0.00012	1.3E-09	70.66	12%	0.142	83-250	3-159 (160)
	4XUN_C	CBM22-2 domain (E.C.3.2.1.8); Binding Site, Carbohydrates, Enzyme Stability; 1.75A {Paenibacillus barcinonensis}	98.24	0.00015	1.6E-09	73.30	11%	0.135	79-254	3-180 (181)
	4XUR_A	CBM22-2 domain (E.C.3.2.1.8 ); Binding Site, Carbohydrates, Enzyme Stability; HET: XYP; 1.67A {Paenibacillus barcinonensis}	98.24	0.00015	1.6E-09	73.30	11%	0.134	78-254	2-180 (181)
	2XOM_A	ARABINOGALACTAN ENDO-1,4-BETA-GALACTOSIDASE; HYDROLASE, GALACTAN, CARBOHYDRATE-BINDING MODULE, GLYCOSIDE; HET: GAL; 0.95A {THERMOTOGA MARITIMA}	98.24	0.0001	1.1E-09	71.24	14%	0.110	81-248	1-152 (152)
	2XON_L	ARABINOGALACTAN ENDO-1,4-BETA-GALACTOSIDASE; HYDROLASE, GALACTAN, CARBOHYDRATE-BINDING MODULE, GLYCOSIDE; HET: SO4, EDO, GAL; 1.4A {THERMOTOGA MARITIMA}	98.24	0.0001	1.1E-09	71.24	14%	0.110	81-248	1-152 (152)
	4BJ0_A	XYLANASE (E.C.3.2.1.8); HYDROLASE, XYLOGLUCAN, CBM4-2, X2 L110F; HET: BGC, XYS, GLC; 1.0A {RHODOTHERMUS MARINUS}	98.17	0.00022	2.5E-09	70.51	12%	0.077	88-252	1-171 (176)
	2W5F_A	ENDO-1,4-BETA-XYLANASE Y (E.C.3.2.1.8); CELLULOSOME, GLYCOSIDASE, XYLAN DEGRADATION, HYDROLASE; HET: ACT, XYP, CD; 1.9A {CLOSTRIDIUM THERMOCELLUM}	98.17	0.00011	1.2E-09	87.07	10%	0.087	60-633	2-523 (540)
	2WZE_B	ENDO-1,4-BETA-XYLANASE Y (E.C.3.2.1.8); HYDROLASE, XYLAN DEGRADATION, CELLULOSOME, GLYCOSIDASE; HET: GOL, MSE, PO4, XYP; 2.5A {CLOSTRIDIUM THERMOCELLUM}	98.16	0.00011	1.3E-09	86.76	10%	0.089	60-638	2-528 (540)
	2WYS_B	ENDO-1,4-BETA-XYLANASE Y (E.C.3.2.1.8); HYDROLASE, XYLAN DEGRADATION, CELLULOSOME, GLYCOSIDASE; HET: XYP, PO4; 2.75A {CLOSTRIDIUM THERMOCELLUM}	98.15	8.1e-05	9.2E-10	87.88	11%	0.136	60-636	2-526 (540)
	1K42_A	XYLANASE (E.C.3.2.1.8); beta-sandwich formed by 11 strands.; NMR {Rhodothermus marinus} SCOP: b.18.1.14	98.11	0.00052	5.9E-09	66.81	11%	0.093	87-248	1-168 (168)
	4D0Q_A	HYALURONATE LYASE (E.C.4.2.2.1); LYASE, HYALURONAN BINDING CARBOHYDRATE BINDING; HET: EDO; 1.2A {STREPTOCOCCUS PNEUMONIAE TIGR4}	98.10	0.00019	2.1E-09	70.08	13%	0.171	87-256	1-165 (169)
	6I44_A	Plasma kallikrein (E.C.3.4.21.34); Prekallikrein, activation, high molecular weight; HET: PEG, GOL, NAG, ACT, FMT, PE4; 1.36A {Homo sapiens}	95.40	0.23	2.6E-06	60.29	12%	0.083	179-649	19-430 (627)
	3OEA_A	S-layer associated multidomain endoglucanase; Carbohydrate Binding Domain, Cellopentaose, HYDROLASE; HET: BGC, GLC; 1.35A {Caldanaerobius polysaccharolyticus}	98.08	0.0004	4.5E-09	64.29	11%	0.051	85-247	1-146 (146)
	4XUO_A	CBM22; Binding Site, Carbohydrates, Enzyme Stability; 1.7A {Paenibacillus barcinonensis}	98.06	0.00082	9.3E-09	64.21	11%	0.151	81-250	1-159 (159)
	5I25_A	Coagulation factor XI (E.C.3.4.21.27), ASN-PRO-ILE-SER-ASP-PHE-PRO-ASP; Coagulation FXI, high molecular weight; HET: NAG; 2.85A {Homo sapiens}	95.54	0.13	1.5E-06	61.77	12%	0.171	385-717	173-504 (607)
	6I58_A	Coagulation factor XI (E.C.3.4.21.27); Prekallikrein, activation, high molecular weight; HET: NAG; 2.6A {Homo sapiens}	95.54	0.13	1.5E-06	61.77	13%	0.166	385-717	173-504 (607)
	2ZEX_B	S-layer associated multidomain endoglucanase; Family 16 CBM-1 cellopentaose complex; HET: BGC; 1.2A {Thermoanaerobacterium polysaccharolyticum}	98.05	0.0005	5.7E-09	64.08	12%	0.068	85-247	2-147 (147)
	4XUP_A	CBM22-2-CBM22-2 (E.C.3.2.1.8), CBM22-2 (E.C.3.2.1.8); Binding Site, Carbohydrates, Enzyme Stability; HET: CA, GOL; 2.43A {Paenibacillus barcinonensis}	97.87	0.0012	1.4E-08	72.17	11%	0.168	81-270	1-181 (334)
	5EOK_A	Coagulation factor XI (E.C.3.4.21.27), P39; Human, Plasma, Coagulation FXI, complex; HET: FUC, NAG; 2.8A {Homo sapiens}	95.08	0.13	1.5E-06	61.66	14%	0.198	384-732	171-575 (606)
	1GU3_A	ENDOGLUCANASE C (E.C.3.2.1.4); CARBOHYDRATE-BINDING MODULE, CARBOHYDRATE BINDING MODULE; HET: BGC; 2.3A {CELLULOMONAS FIMI} SCOP: b.18.1.14	97.91	0.00063	7.2E-09	65.80	19%	0.182	88-247	1-149 (149)
	3K4Z_A	Glycoside hydrolase family 9; cellulase, CbhA, Clostridium thermocellum, CBM4; HET: XGP, CBI; 2.11A {Clostridium thermocellum DSM 4150}	97.91	0.00064	7.3E-09	74.09	11%	0.076	77-363	3-275 (289)
	1ULP_A	ENDOGLUCANASE C; CELLULOSE DEGRADATION, CELLULOSE-BINDING DOMAIN, HYDROLASE; NMR {Cellulomonas fimi} SCOP: b.18.1.14	97.85	0.00095	1.1E-08	64.81	19%	0.167	88-250	1-152 (152)
	4XUP_F	CBM22-2-CBM22-2 (E.C.3.2.1.8), CBM22-2 (E.C.3.2.1.8); Binding Site, Carbohydrates, Enzyme Stability; HET: CA, GOL; 2.43A {Paenibacillus barcinonensis}	97.60	0.0043	4.9E-08	68.02	10%	0.162	21-249	66-334 (334)
	1CX1_A	ENDOGLUCANASE C; CELLULOSE-BINDING DOMAIN, CELLOOLIGOSACHARIDES, CELLULASE, PROTEIN-; NMR {Cellulomonas fimi} SCOP: b.18.1.14	97.81	0.0011	1.2E-08	64.06	13%	0.075	82-249	1-153 (153)
	3P6B_A	Cellulose 1,4-beta-cellobiosidase (E.C.3.2.1.91); beta-sandwich, carbohydrate binding, SUGAR BINDING; HET: ACT, GOL, SO4; 2.0A {Clostridium thermocellum}	97.79	0.0025	2.8E-08	65.91	13%	0.078	60-257	2-204 (205)
	1GUI_A	LAMINARINASE 16A; CARBOHYDRATE BINDING MODULE, CBM, GLUCAN; HET: GOL, BGC; 1.9A {THERMOTOGA MARITIMA} SCOP: b.18.1.14	97.49	0.0066	7.4E-08	58.52	15%	0.158	90-247	1-155 (155)
	6TFJ_B	Vegetative insecticidal protein; Vip3Aa, toxin, protoxin, beta prism;{Bacillus thuringiensis}	97.40	0.007	7.9E-08	75.06	13%	0.128	26-416	477-784 (789)
	6YRF_C	Vegetative insecticidal protein; Toxin, Vip3, Bt toxin;{Bacillus thuringiensis}	97.39	0.0062	7E-08	75.32	11%	0.090	15-416	475-798 (803)
	4Q8K_A	Alginase; Alginate Lyase, Lyase; HET: SO4; 1.646A {Pseudoalteromonas}	97.37	0.0095	1.1E-07	69.00	15%	0.143	89-565	1-371 (375)
	2ZXQ_A	Endo-alpha-N-acetylgalactosaminidase (E.C.3.2.1.97); Broken TIM barrel, Glycosidase, Hydrolase; HET: MPD; 2.0A {Bifidobacterium longum}	90.89	5.5	6.2E-05	54.71	13%	0.091	38-424	912-1293(1376)
	6V1V_C	Vegetative insecticidal protein; insecticidal protein Bacillus thuringiensis pore; 3.189A {Bacillus thuringiensis}	97.29	0.0076	8.6E-08	74.40	11%	0.070	17-415	486-790 (796)
	6VLS_D	Maltodextrin-binding protein,Vip3Aa; Bacillus thuringiensis, Vip3A, biological control; HET: PEG; 3.2A {Escherichia coli}	97.15	0.013	1.5E-07	75.72	15%	0.118	27-280	655-867 (966)
	5A57_A	ENDO-ALPHA-N-ACETYLGALACTOSAMINIDASE; HYDROLASE, ENDO-BETA-N-ACETYLGALACTOSAMINIDASE, GLYCOSIDE HYDROLASE FAMILY; HET: GAL, CIT, EDO, 5G0; 1.46A {STREPTOCOCCUS PNEUMONIAE}	90.22	6	6.7E-05	53.06	12%	0.085	20-258	795-1114(1117)
	4QPW_A	Putative glycosyl hydrolase family 10; Carbohydrate-Binding Module (CBM), hydrolase; HET: XYP; 1.14A {Bacteroides intestinalis DSM 17393}	96.98	0.034	3.9E-07	54.90	10%	0.084	90-247	4-142 (142)
	6ZPZ_AAA	Endoglucanase 1 (E.C.3.2.1.4); arabinofuranosidse, glycosidase, GH51, HYDROLASE, cyclophellitol; HET: NAG, BMA, LX5; 1.71A {Meripilus giganteus}	96.60	0.098	1.1E-06	64.30	13%	0.064	70-739	19-614 (627)
	2YIL_B	MICRONEME ANTIGEN L2; SUGAR BINDING PROTEIN, APPLE-DOMAIN TANDEM; HET: SO4, GOL; 1.95A {SARCOCYSTIS MURIS}	60.80	21	0.00024	35.08	21%	0.293	659-753	4-83 (138)
	2YIP_E	MICRONEME ANTIGEN L2; SUGAR BINDING PROTEIN, APPLE-DOMAIN TANDEM; HET: CL, GOL, YIO; 2.14A {SARCOCYSTIS MURIS}	60.80	21	0.00024	35.08	21%	0.293	659-753	4-83 (138)
	3ECQ_B	Endo-alpha-N-acetylgalactosaminidase (E.C.3.2.1.97); Distorted (Beta/Alpha)8 (TIM) barrel glycoside; HET: GOL; 2.9A {Streptococcus pneumoniae}	44.79	7.7e+02	0.0087	35.82	15%	0.146	20-404	1074-1518(1531)
	4MGQ_A	Glycosyl hydrolase family 10; Endo-xylanase, HYDROLASE; 1.68A {Prevotella bryantii}	96.45	0.14	1.5E-06	52.54	11%	0.050	125-292	9-161 (168)
	6ZPV_AAA	Endoglucanase 1 (E.C.3.2.1.4); arabinofuranosidse, glycosidase, GH51, HYDROLASE; HET: NAG, MAN, GOL, BMA, SO4, ACT; 1.2A {Meripilus giganteus}	96.41	0.22	2.5E-06	61.49	13%	0.065	57-740	3-615 (627)
	7KWB_A	BtSGBP-B; CBM, SUGAR BINDING PROTEIN, lectin; 2.6A {Bacteroides thetaiotaomicron}	80.70	27	0.0003	42.17	10%	0.048	1-473	1-458 (459)
	4A5V_A	MICRONEMAL PROTEIN 4; ADHESION; NMR {TOXOPLASMA GONDII}	60.82	23	0.00026	36.13	22%	0.302	646-747	1-81 (161)
	3SEE_A	Hypothetical sugar binding protein; Galactose-binding domain-like, Structural Genomics, Joint; 1.25A {Bacteroides thetaiotaomicron}	95.40	1.6	1.8E-05	47.90	16%	0.197	80-247	1-222 (222)
	1WMX_A	COG3291: FOG: PKD repeat; CBM30, Carbohydrate Binding Module Family30; 2.0A {Clostridium thermocellum} SCOP: b.18.1.24	94.08	2	2.2E-05	46.62	12%	0.031	84-277	1-204 (205)
	5X7O_A	Glycoside hydrolase family 31 alpha-glucosidase; glydoside hydrolase family 31, carbohydrate-binding; HET: MES, EDO, MG, SO4; 2.0A {Paenibacillus sp. 598K}	30.83	1.1e+03	0.012	33.40	10%	0.054	72-269	753-983 (1263)
	5X7P_A	Glycoside hydrolase family 31 alpha-glucosidase; glydoside hydrolase family 31, carbohydrate-binding; HET: EDO, GLC, AC1, MG, SO4, MES; 2.4A {Paenibacillus sp. 598K}	30.83	1.1e+03	0.012	33.40	10%	0.069	72-269	753-983 (1263)
	5X7Q_B	Glycoside hydrolase family 31 alpha-glucosidase; glydoside hydrolase family 31, carbohydrate-binding; HET: SO4, AC1, EDO, MES, BGC, GLC, MG; 1.95A {Paenibacillus sp. 598K}	30.83	1.1e+03	0.012	33.40	10%	0.049	72-269	753-983 (1263)
	4W8J_A	Cry1Ac insecticidal protein; toxin, insecticidal, pore forming, protoxin; 2.78A {Bacillus thuringiensis serovar kurstaki str. HD73}	27.87	1.5e+02	0.0017	41.14	15%	0.083	33-603	598-1182(1184)
	3HMT_B	Hepatocyte growth factor; HGF/SF, hormone/growth factor, Disulfide bond; 2.0A {Homo sapiens}	78.85	5	5.7E-05	38.20	15%	0.210	530-621	1-92 (101)
	3HMS_A	Hepatocyte growth factor; HGF/SF, hormone/growth factor, Disulfide bond; 1.7A {Homo sapiens}	78.59	5.2	5.9E-05	38.12	15%	0.213	530-621	1-92 (101)
	2HGF_A	HEPATOCYTE GROWTH FACTOR; HEPATOCYTE GROWTH FACTOR, SCATTER FACTOR; NMR {Homo sapiens} SCOP: g.10.1.1	78.09	6.8	7.7E-05	36.94	17%	0.310	666-744	3-93 (97)
	2LL4_M	Micronemal protein 4; CELL ADHESION; HET: NAG, GAL; NMR {Toxoplasma gondii}	76.95	8.1	9.2E-05	34.88	19%	0.309	649-748	3-81 (82)
	1HKY_A	MICRONEME PROTEIN 5 PRECURSOR; ADHESIN, PAN MODULE, EIMERIA TENELLA; NMR {EIMERIA TENELLA} SCOP: g.10.1.3	72.47	11	0.00012	34.74	17%	0.274	384-492	6-83 (86)
	2J8J_B	COAGULATION FACTOR XI (E.C.3.4.21.27); PROTEASE, HYDROLASE, GLYCOPROTEIN, POLYMORPHISM, SERINE; NMR {HOMO SAPIENS}	77.82	6.5	7.3E-05	36.05	16%	0.287	552-641	6-89 (90)
	6STX_C	Kelch domain-containing protein; Copper radical oxidase, 5-hydroxymethylfurfural, benzyl; HET: PG4, NAG; 1.9A {Colletotrichum graminicola (strain M1.001 / M2 / FGSC 10212)}	25.67	1.3e+02	0.0015	38.48	16%	0.218	651-751	2-108 (714)
	1WMX_B	COG3291: FOG: PKD repeat; CBM30, Carbohydrate Binding Module Family30; 2.0A {Clostridium thermocellum} SCOP: b.18.1.24	69.78	95	0.0011	34.15	8%	-0.050	71-277	6-204 (205)
	5L73_B	Neuropilin-1; MAM domain, Dimerisation domain, Neuropilin; HET: TAM, BCN; 2.24A {Homo sapiens}	67.70	2e+02	0.0023	29.77	8%	0.072	84-254	13-183 (192)
	5OJ2_B	MAM domain-containing glycosylphosphatidylinositol anchor protein; neuroligin-neurexin, synapse formation, austism spectrum; HET: BMA, MSE, NAG, MAN; 3.2A {Gallus gallus}	67.60	5.3e+02	0.006	33.33	13%	0.071	80-257	715-900 (910)
	3S30_A	Hypothetical glycoside hydrolase; Galactose-binding domain-like, Structural Genomics, Joint; HET: MSE; 2.46A {Bacteroides vulgatus}	66.55	98	0.0011	36.72	14%	0.098	25-251	43-354 (354)
	4HET_A	HYPOTHETICAL GLYCOSIDE HYDROLASE; Galactose-binding domain-like, xylanase, PF13201 family; HET: MSE; 2.1A {Bacteroides thetaiotaomicron}	60.96	1.5e+02	0.0017	35.27	11%	0.079	12-248	1-360 (360)
	3HBZ_A	putative glycoside hydrolase; Structural genomics, Joint Center for; HET: CAC, PEG, P6G; 2.05A {Bacteroides thetaiotaomicron VPI-5482}	59.24	1.8e+02	0.002	34.42	13%	0.079	22-250	5-342 (342)
	6TBA_FD	Hub protein Rcc01696, Distal tail; "virion", "horizontal gene transfer", "gene; HET: SF4; 4.54A {Rhodobacter capsulatus SB 1003}	54.58	6.3e+02	0.0071	29.94	16%	0.113	8-307	1-308 (325)
	6TSU_F3	Major capsid protein Rcc01687, Uncharacterized; "capsid", "jelly roll", "spike", "HK97"; 3.42A {Rhodobacter capsulatus DE442}	54.58	6.3e+02	0.0071	29.94	16%	0.113	8-307	1-308 (325)
	4JRL_A	putative glycoside hydrolase; Galactose-binding domain-like, PF13201 family, Structural; HET: GOL; 2.1A {Bacteroides ovatus}	54.11	3e+02	0.0034	32.97	14%	0.091	25-248	41-356 (356)
	3S30_B	Hypothetical glycoside hydrolase; Galactose-binding domain-like, Structural Genomics, Joint; 2.46A {Bacteroides vulgatus}	52.46	2.7e+02	0.0031	33.19	14%	0.069	27-250	45-353 (354)
	4GWM_A	Meprin A subunit beta (E.C.3.4.24.63); Mulidomain structure, Hydrolase; HET: NAG, MAN, FUC, BMA; 1.85A {Homo sapiens}	50.20	5.6e+02	0.0064	32.45	13%	0.093	7-539	126-592 (592)
	3KM5_A	Lysine specific cysteine protease; beta jelly roll barrel, cleaved; 1.4A {Porphyromonas gingivalis}	45.01	3e+02	0.0034	28.73	10%	0.126	88-248	1-180 (180)
	3KM5_B	Lysine specific cysteine protease; beta jelly roll barrel, cleaved; 1.4A {Porphyromonas gingivalis}	44.26	3.4e+02	0.0039	28.24	10%	0.129	88-248	1-180 (180)
	6BQM_A	serine protease VesC (E.C.3.4.21.-); VC1649, trypsin-like domain, Ig-like domain; 2.2A {Vibrio cholerae serotype O1 (strain ATCC 39541 / Classical Ogawa 395 / O395)}	44.14	2.6e+02	0.0029	34.51	8%	-0.017	104-264	369-503 (506)
	2QJ2_A	Hepatocyte growth factor; HGF/SF, HORMONE/GROWTH FACTOR, HORMONE; HET: SO4; 1.81A {Homo sapiens} SCOP: g.10.1.1, g.14.1.1	20.93	3.3e+02	0.0037	29.71	17%	0.261	658-754	3-108 (184)
	1OF3_A	BETA-MANNOSIDASE; HYDROLASE/CARBOHYDRATE BINDING, MANNAN BINDING, CARBOHYDRATE; 2.0A {THERMOTOGA MARITIMA} SCOP: b.18.1.18	41.03	7.7e+02	0.0088	27.06	13%	0.069	81-250	3-178 (179)
	1OH4_A	BETA-MANNOSIDASE; HYDROLASE, CARBOHYDRATE BINDING MODULE, MANNAN; HET: GOL, BMA, GLA; 1.35A {THERMOTOGA MARITIMA} SCOP: b.18.1.18	41.03	7.7e+02	0.0088	27.06	13%	0.053	81-250	3-178 (179)
	7AQ1_B	Meprin B subunit beta (E.C.3.4.24.63); Astacin protease, Metalloproteinase, Zn dependent; HET: EDO, NAG, MAN, BMA, RUE; 2.413A {Homo sapiens}	38.02	1.3e+03	0.014	28.82	12%	0.073	3-422	85-528 (534)
	5W6H_B	Bacteriophage CBA120 tailspike protein 4; Tailspike, CBA120, hydrolase, VIRAL PROTEIN; HET: ACT; 2.289A {Escherichia virus CBA120}	37.33	5.2e+02	0.0059	34.25	12%	0.031	22-247	474-697 (697)
	1BHT_A	HEPATOCYTE GROWTH FACTOR, 4-(2-HYDROXYETHYL)-1-PIPERAZINE ETHANESULFONIC; HEPARIN-BINDING DOMAIN, KRINGLE, C-MET RECEPTOR; HET: EPE, SO4; 2.0A {Homo sapiens} SCOP: g.10.1.1, g.14.1.1	31.78	1.7e+02	0.0019	31.51	18%	0.275	544-754	2-174 (176)
	2C26_A	ENDOGLUCANASE; HYDROLASE, CELLULASE CTCEL9D-CEL44A, PKD DOMAIN; HET: EDO; 2.1A {CLOSTRIDIUM THERMOCELLUM}	35.81	9.2e+02	0.01	27.03	11%	0.063	18-249	5-257 (260)
	3WNO_B	Cycloisomaltooligosaccharide glucanotransferase (E.C.2.4.1.248); C2 type immunoglobulin fold, (beta/alpha)8-barrel; HET: MES, SO4, EDO, GLC; 1.9A {Bacillus circulans}	34.56	1.6e+03	0.019	29.77	14%	0.136	92-426	383-708 (710)
	7MOB_B	Hepatocyte growth factor, Hepatocyte growth; c-MET, HGF, receptor tyrosine kinase; 5.0A {Homo sapiens}	27.01	1.5e+02	0.0017	32.92	19%	0.294	531-754	27-208 (210)
	5CP9_A	Hepatocyte growth factor; HGF/SF, NK1 fragment, fragment based; HET: 6O5; 1.9A {Homo sapiens}	27.96	1.2e+02	0.0014	32.85	18%	0.233	532-753	1-183 (183)
	1WKY_A	endo-beta-1,4-Mannanase; TIM BARREL, CATALYTIC DOMAIN, CBM; 1.65A {Bacillus sp.} SCOP: b.18.1.31, c.1.8.3	31.97	6.9e+02	0.0078	30.29	11%	0.092	48-245	268-464 (464)
	6QFK_A	PEGA domain-containing protein,EngBF-DARPin Fusion 4b; crystallization chaperone, protein fusion, DARPin; HET: EDO, MES; 2.0A {Bifidobacterium longum}	31.62	1.3e+03	0.014	32.88	20%	0.169	16-452	631-1142(1357)
	3M1H_D	Lysine specific cysteine protease; beta jelly roll barrel, cleaved; 1.56A {Porphyromonas gingivalis}	29.47	2.3e+02	0.0026	29.13	14%	0.164	88-247	2-178 (178)
	1I8N_A	ANTI-PLATELET PROTEIN; PAN MODULE, toxin; HET: ROP; 2.2A {Haementeria officinalis} SCOP: g.10.1.2	23.51	2.5e+02	0.0028	28.89	13%	0.269	607-748	16-126 (126)
	4D3C_A	HEPATOCYTE GROWTH FACTOR, SFN68 FAB; PROTEIN BINDING; 2.62A {ORYCTOLAGUS CUNICULUS}	22.11	1.6e+02	0.0018	32.25	19%	0.295	531-754	10-191 (193)
	5X7G_A	Cycloisomaltooligosaccharide glucanotransferase (E.C.2.4.1.248); glydoside hydrolase family 66, carbohydrate-binding; HET: GOL, MLI; 2.2A {Paenibacillus sp. 598K}	25.47	2.5e+03	0.029	28.26	14%	0.127	15-483	257-693 (720)
	4ITC_A	Lys-gingipain W83 (E.C.3.4.22.47); beta sandwich, cleaved adhesin family; HET: GAI, GOL; 1.55A {Porphyromonas gingivalis}	25.18	3.2e+02	0.0036	27.92	11%	0.159	89-248	1-173 (173)
	6UEH_A	Cow rumen GH26 endo-mannanase; endo-mannanase, GH26 family, galactomannan, accessory; HET: ACT; 1.849A {metagenome}	24.62	1.7e+03	0.02	28.01	14%	0.116	127-643	34-482 (488)
	2W3J_A	CARBOHYDRATE BINDING MODULE; SUGAR-BINDING PROTEIN, CARBOHYDRATE BINDING MODULE; 1.7A {UNCULTURED BACTERIUM}	24.61	1e+03	0.012	23.49	16%	0.179	109-262	10-144 (145)
	5X7H_A	Cycloisomaltooligosaccharide glucanotransferase (E.C.2.4.1.248); glydoside hydrolase family 66, carbohydrate-binding; HET: GLC, MLI; 2.6A {Paenibacillus sp. 598K}	24.51	2.6e+03	0.03	28.14	15%	0.173	93-425	402-713 (720)
	2DCJ_B	xylanase J (E.C.3.2.1.8); family 11, Xylan Binding Domain; HET: MPD, GOL; 2.24A {Bacillus sp.}	20.07	2.5e+03	0.028	26.12	8%	0.023	91-245	197-354 (354)
